# Supplementary material for: Senataxin prevents replicative stress induced by the Myc oncogene
Source: Cell Death Dis. 2025 Mar 19;16(1):187. doi: 10.1038/s41419-025-07485-4 (PMC11923212; doi:10.1038/s41419-025-07485-4)
Supplement: Supplementary file 2 — materials and reagents [file 41419_2025_7485_MOESM2_ESM.xlsx]

## Sheet: antibodies
ANTIBODY	BRAND	CODE	APPLICATIONS
SETX	Bethyl	A700-050	IB
Biotin (rabbit)	Bethyl	A150-109A	PLA, FACS
RNA polymerase II (F-12)	Santa Cruz	sc-55492	PLA
PCNA	Abcam	ab92552	PLA
pH2Ax (S139)	Millipore	05-636-K	IB, FACS, PLA
H3	Abcam	ab1791	IB
pKAP1 S824	Bethyl	A300-767A	IB
KAP1 tot	Bethyl	A300-274A	IB
pCHK1(Ser345) (133D3)	Cell Signaling	#2348S	IB
CHK1 tot (G-4)	Santa Cruz	SC8408	IB
pCHK2 (Thr68)	Cell Signaling	#2661S	IB
CHK2 tot (clone 7)	Sigma-Aldrich	#05-649	IB
p53 S15	Cell Signaling	#9284S	IB
Vinculin	Merk Life Science	V-9131	IB
R-Loops (clone S9.6)	Kerafast	ENH001	IB
dsDNA (clone 35I9)	Abcam	ab27156	IB
BrdU (B44)	BD Pharmingen	#347580	FACS
Biotin (mouse)	Jackson ImmunoResearch	#200-002-211	PLA
Biotin (rabbit)	Bethyl	A150-109A	PLA

## Sheet: primers
PRIMER	SEQUENCE
SETX Fw	GGTTCAATTGGATTCCTGGCAAG
SETX Rv	ACAGGCTTGAGTTTCAGAATCTTC
RPLPO Fw	TTCATTGTGGGAGCAGAC
RPLPO Rv	CAGCAGTTTCTCCAGAGC

## Sheet: siRNA
siRNA	Sequence 5’-3’	BRAND
siSETX#52	GAGUAGUUGAUACCCGAAAtt	Ambion_Silencer Selected
siSETX#58	GAUCUCCACGAAUAUCAUUtt	Ambion_Silencer Selected
