# Supplementary material for: Senataxin prevents replicative stress induced by the Myc oncogene
Source: Cell Death Dis. 2025 Mar 19;16(1):187. doi: 10.1038/s41419-025-07485-4 (PMC11923212; doi:10.1038/s41419-025-07485-4)
Supplement: Supplementary file 3 — RNA-seq data [file 41419_2025_7485_MOESM3_ESM.xlsx]

## Sheet: description
Summary of the Eu-seq and DRIP-seq analysis
statistical analyses were performed with DEseq2
TPM= transcript per million

## Sheet: data
	EU-seq																					DRIP-seq
	TPM												DESeq2 shNT+OHT/shNT			DESeq2 shSETX/shNT			DESeq2 shSETX+OHT/shNT			DESeq2 shNT+OHT/shNT			DESeq2 shSETX/shNT			DESeq2 shSETX+OHT/shNT
GeneSymbol	EU_shNT_rep1_TPM	EU_shNT_rep2_TPM	EU_shNT_rep3_TPM	EU_shNT_OHT_rep1_TPM	EU_shNT_OHT_rep2_TPM	EU_shNT_OHT_rep3_TPM	EU_shSETX_64_TPM	EU_shSETX_66_TPM	EU_shSETX_67_TPM	EU_shSETX_64_OHT_TPM	EU_shSETX_66_OHT_TPM	EU_shSETX_67_OHT_TPM	EU_baseMean_shNT_OHT_vs_shNT	EU_log2FC_shNT_OHT_vs_shNT	EU_padj_shNT_OHT_vs_shNT	EU_baseMean_shSETX_vs_shNT	EU_log2FC_shSETX_vs_shNT	EU_padj_shSETX_vs_shNT	EU_baseMean_OHT_shSETX_vs_shNT	EU_log2FC_OHT_shSETX_vs_shNT	EU_padj_OHT_shSETX_vs_shNT	DRIP_baseMean_shNT_OHT_vs_shNT	DRIP_log2FC_shNT_OHT_vs_shNT	DRIP_padj_shNT_OHT_vs_shNT	DRIP_baseMean_shSETX_vs_shNT	DRIP_log2FC_shSETX_vs_shNT	DRIP_padj_shSETX_vs_shNT	DRIP_baseMean_OHT_shSETX_vs_shNT	DRIP_log2FC_OHT_shSETX_vs_shNT	DRIP_padj_OHT_shSETX_vs_shNT
MIR6859-1	30.1293	29.2164	46.1464	37.3437	0	17.1052	25.8621	31.3298	23.7654	5.81538	44.3676	59.0691	4.61955	-0.222322	#N/A	5.07236	-0.202524	#N/A	5.62085	-0.144355	0.902482	0	#N/A	#N/A	0	#N/A	#N/A	0	#N/A	#N/A
FAM138A	0	0	0	0	0	0	0	0	0	0	0	0	0	#N/A	#N/A	0	#N/A	#N/A	0	#N/A	#N/A	0	#N/A	#N/A	0	#N/A	#N/A	0	#N/A	#N/A
OR4F5	0	0	0	0	0	0	0	0	0	0	0	0	0	#N/A	#N/A	0	#N/A	#N/A	0	#N/A	#N/A	0	#N/A	#N/A	0	#N/A	#N/A	0	#N/A	#N/A
LOC100996442	0	0	0	0.113588	0	0	0	0	0	0	0	0	0.186986	0.0261892	#N/A	0	#N/A	#N/A	0	#N/A	#N/A	9.58997	-0.0464163	0.999848	8.85567	-0.097065	#N/A	8.07195	-0.261329	#N/A
MIR6859-2	0	0	0	0	5.26949	0	0	0	0	5.81538	0	8.43845	0.157104	0.0261892	#N/A	0	#N/A	#N/A	0.330947	0.314433	#N/A	0	#N/A	#N/A	0	#N/A	#N/A	0	#N/A	#N/A
LOC101928626	0.0828547	0	0.228423	0	0.0652094	0	0	0	0	0	0.183015	0	0.857965	-0.121571	#N/A	0.700861	-0.217248	#N/A	1.08811	-0.302591	#N/A	76.3713	0.059559	0.999848	50.2824	-0.680622	0.0258931	56.6906	-0.567076	0.226805
LINC01409	1.65057	2.5386	2.01414	1.40858	1.78886	1.70516	2.3412	1.13954	1.53671	1.41012	1.97236	1.70514	39.9917	-0.136172	0.77817	37.6714	-0.282573	0.581499	36.6643	-0.451068	0.320551	0	#N/A	#N/A	0	#N/A	#N/A	0	#N/A	#N/A
FAM87B	1.28612	1.5306	1.28935	1.08687	1.8404	1.59309	2.34844	3.00908	3.0434	1.21863	1.54956	1.47359	7.27641	0.113767	#N/A	9.65265	0.532275	0.350271	6.24492	-0.130087	0.906849	0	#N/A	#N/A	0	#N/A	#N/A	0	#N/A	#N/A
LINC01128	8.41035	8.63836	8.45101	11.3982	12.0676	11.0753	9.80615	9.29129	12.2363	16.2563	16.2717	15.3328	495.914	0.532119	0.000736448	431.636	0.196353	0.463607	523.158	0.682365	6.59582e-06	23.3482	0.214351	0.999848	20.7433	0.0371018	#N/A	22.743	0.205637	0.831809
LINC00115	4.32125	3.39416	3.09745	5.78445	4.35323	7.65425	6.14248	6.47055	6.95338	8.70762	10.3086	10.8925	16.6318	0.468552	#N/A	15.968	0.48994	0.366237	19.9927	1.08991	0.0290263	0	#N/A	#N/A	0	#N/A	#N/A	0	#N/A	#N/A
FAM41C	0	0	0.159206	0	0.363598	0	0	0	0	0.200632	0	0.582257	0.436975	0.0417512	#N/A	0.122768	-0.0169634	#N/A	0.651028	0.424622	#N/A	10.3572	-0.20622	0.999848	11.4144	-0.0591335	#N/A	14.909	0.286497	#N/A
LINC02593	3.07033	5.50271	4.38346	5.40249	4.6603	7.00356	11.0126	8.33802	8.95209	9.9052	8.71964	13.5438	54.1069	0.449047	0.186075	67.3946	0.945936	0.00148155	69.0545	1.08204	0.000260489	149.885	0.340976	0.999848	142.081	0.378338	0.313815	155.373	0.607034	0.0382964
SAMD11	7.90997	7.02231	9.0236	9.33071	6.6118	6.7825	24.0214	25.1434	28.012	24.5436	22.5329	40.5644	84.1018	0.0291945	0.951854	166.536	1.46654	1.10101e-12	170.363	1.58415	1.75759e-11	468.145	0.381998	0.999848	419.49	0.34384	0.388286	440.477	0.498346	0.112641
NOC2L	37.2283	41.1509	38.0066	56.6852	54.5897	55.1482	52.9491	52.9723	49.1037	59.1028	59.1782	66.1855	682.751	0.614738	2.07663e-05	598.698	0.310893	0.0878534	629.037	0.441875	0.0031687	245.354	0.114189	0.999848	226.705	0.00196804	0.997481	190.733	-0.462922	0.186037
KLHL17	44.5651	47.1568	44.6435	52.7481	49.7148	51.7412	53.5547	54.7949	50.828	63.1179	59.5654	67.9739	428.84	0.287105	0.128592	401.441	0.123069	0.636223	421.774	0.257849	0.153245	60.0982	-0.144506	0.999848	63.4741	-0.0661849	0.878809	47.1228	-0.842237	0.0182764
PLEKHN1	9.63081	13.097	8.36546	8.46212	8.51425	9.88673	14.5745	12.0381	17.9509	3.89602	2.91413	3.65805	86.2012	-0.0546792	0.902889	104.163	0.397221	0.242905	56.9415	-1.69576	8.90699e-08	125.326	-0.0328376	0.999848	126.041	-0.0391332	0.928866	90.6496	-0.994813	0.000627283
PERM1	1.59563	1.01541	1.55798	1.48328	0.732558	0.905881	1.54085	1.86661	2.98918	1.03943	0.440566	1.67586	10.7757	-0.163981	#N/A	14.5417	0.304483	0.634333	9.71319	-0.565929	0.478973	111.821	0.0668604	0.999848	105.545	-0.0269489	0.954758	76.2219	-0.984486	0.000499413
HES4	4.07233	3.55406	5.89419	4.16415	2.88455	5.54872	7.55042	14.7682	5.30009	15.5632	15.2919	5.64576	12.6432	0.00979745	#N/A	18.0577	0.606557	0.239095	20.8547	1.08858	0.0410806	5.87827	0.233471	0.999848	7.03045	0.238525	#N/A	7.76902	0.487683	#N/A
ISG15	0	0.572871	0	0.488153	0	0.447194	0.811359	1.84293	0.621317	3.19276	0	0.661839	0.564576	0.0482596	#N/A	1.28155	0.32159	#N/A	1.32588	0.870304	#N/A	105.207	0.168939	0.999848	135.514	0.627681	0.0210687	97.78	0.0549268	0.949802
AGRN	15.9928	20.6315	17.6129	15.5746	15.5837	18.8436	20.755	18.9068	19.5229	7.82734	7.24274	8.42512	483.825	0.0247916	0.938776	486.723	0.0434302	0.889798	329.435	-1.40297	3.87337e-19	0	#N/A	#N/A	0	#N/A	#N/A	0	#N/A	#N/A
LOC100288175	9.40334	8.34187	9.40105	4.61075	6.34348	3.5199	17.4026	11.6047	18.5837	11.1292	10.4995	15.1072	39.0979	-0.592099	0.0827043	65.6457	0.614152	0.0735857	53.4303	0.181197	0.690549	97.4202	0.367455	0.999848	78.2093	0.186344	0.682117	72.9049	0.116021	0.904195
RNF223	0.599062	0	0.825778	0.445504	1.13155	0.204062	1.85118	2.80319	0.567034	5.41137	2.64649	3.32208	2.63936	0.0625903	#N/A	4.9158	0.585315	#N/A	8.71949	2.01254	0.00260834	168.027	0.33025	0.999848	127.49	0.0481145	0.917681	147.176	0.240714	0.798325
C1orf159	10.9105	10.0561	11.8629	16.5355	14.0564	15.0254	15.2996	16.9336	15.3374	15.3875	14.4757	19.6052	216.185	0.542322	0.00685132	202.376	0.405634	0.0874696	196.579	0.349579	0.132481	741.813	0.326306	0.999848	668.078	0.201928	0.496761	724.802	0.405282	0.0773163
LINC01342	0	0	0.387402	0	0	0	0	0	0	0	0	0	0.245536	-0.0309394	#N/A	0.245536	-0.0479034	#N/A	0.245536	-0.169637	#N/A	12.5517	0.0735174	0.999848	9.08755	-0.180785	#N/A	11.4685	-0.0225884	#N/A
MIR200B	0	0	3.30311	0	0	0	0	0	0	0	5.29298	0	0.122768	-0.0115107	#N/A	0.122768	-0.0169634	#N/A	0.316394	0.0450009	#N/A	0.113471	-0.000186448	0.999848	0.20952	0.00374524	#N/A	0.186972	0.00603614	#N/A
MIR200A	0	0	0	0	0	0	0	0	0	0	0	0	0	#N/A	#N/A	0	#N/A	#N/A	0	#N/A	#N/A	0.113471	-0.000186448	0.999848	0.186213	0.00374524	#N/A	0	#N/A	#N/A
MIR429	0	0	0	0	0	0	0	0	0	0	0	0	0	#N/A	#N/A	0	#N/A	#N/A	0	#N/A	#N/A	0	#N/A	#N/A	0.128333	0.00374524	#N/A	0.186972	0.00603614	#N/A
TTLL10-AS1	0	0.140623	0	0	0	0	0	0	0	0.111961	0	0	0.193135	-0.0115107	#N/A	0.193135	-0.0169634	#N/A	0.326769	0.0457263	#N/A	0	#N/A	#N/A	0	#N/A	#N/A	0	#N/A	#N/A
TTLL10	0.288668	0.503859	0.636664	0.32201	0	0.294991	0.535213	1.21569	1.50279	0.200581	0.127525	0.291055	3.39348	-0.22612	#N/A	7.30521	0.526088	#N/A	3.13468	-0.851304	0.379926	58.7822	0.244954	0.999848	65.6934	0.414836	0.305479	70.1691	0.604195	0.108149
TNFRSF18	0.716423	0.390778	0.493777	1.66494	1.1277	1.52524	4.15095	0.838091	0.847651	3.42243	0.39562	0.902934	3.34387	0.338705	#N/A	3.6932	0.525376	#N/A	2.91647	0.734864	0.47192	35.717	0.126763	0.999848	36.7804	0.178066	0.695726	26.7505	-0.289213	0.739962
TNFRSF4	0.264394	0	0.546682	0.491555	0.416174	0.45031	0.612759	0.309296	1.25129	1.14822	0.58401	0.333226	1.63518	0.103456	#N/A	2.05796	0.260778	#N/A	1.83083	0.510355	#N/A	37.8337	0.128015	0.999848	42.6285	0.302933	0.518461	28.6968	-0.364932	0.616958
SDF4	43.9455	42.4977	48.4746	62.6147	54.976	58.2597	53.1477	56.6842	51.0868	56.6709	54.1512	67.1163	641.638	0.479675	0.00300268	560.232	0.151147	0.517545	563.808	0.171232	0.387722	188.809	0.182085	0.999848	182.239	0.161135	0.694392	163.927	-0.0636026	0.932483
B3GALT6	83.4287	70.1194	81.2177	111.503	86.3558	89.5689	86.3949	93.7996	97.9422	130.265	128.89	123.764	637.355	0.378282	0.0562287	576.465	0.135317	0.630632	655.512	0.472103	0.00577644	19.1501	0.11141	0.999848	16.46	-0.0577842	#N/A	15.6012	-0.139249	#N/A
C1QTNF12	9.89754	9.96681	9.62027	8.7288	10.3862	13.1832	7.45012	11.2815	14.1126	8.81708	5.60572	16.3125	48.2265	0.20372	0.633386	44.9133	0.0374025	0.957987	41.1677	-0.184096	0.748658	108.863	0.198652	0.999848	83.8123	-0.248712	0.572737	79.2811	-0.449148	0.287864
UBE2J2	42.2242	45.536	47.5488	52.9036	40.5321	50.7686	47.5484	49.508	51.7876	41.2063	41.8316	41.0389	570.449	0.210357	0.33	535.088	0.0458187	0.881	470.779	-0.337252	0.0404028	414.752	0.126961	0.999848	348.268	-0.181807	0.629689	303.183	-0.628428	0.00943119
SCNN1D	1.92295	1.97438	1.79312	2.5236	2.58172	1.73389	5.50524	3.70509	3.07818	5.6001	3.12319	4.562	21.8441	0.249564	#N/A	28.5374	0.788257	0.0585428	28.252	0.919688	0.0350847	115.978	0.207243	0.999848	97.7668	-0.0831588	0.837007	91.7853	-0.26194	0.672582
ACAP3	6.19633	6.90229	8.0368	6.61067	5.88498	8.32699	9.49295	7.89093	9.71323	10.2188	9.18231	10.2149	157.996	0.104954	0.769501	167.297	0.256351	0.37679	167.044	0.265569	0.268056	220.476	0.256458	0.999848	177.494	-0.0768157	0.839902	173.652	-0.136922	0.843299
MIR6726	0	0	0	0	0	0	0	8.73126	0	0	0	0	0	#N/A	#N/A	0.20086	0.0425264	#N/A	0	#N/A	#N/A	0	#N/A	#N/A	0	#N/A	#N/A	0	#N/A	#N/A
PUSL1	38.2337	35.5492	42.4945	44.7497	42.4045	37.8414	49.3472	61.9461	45.7847	58.3761	63.1864	48.304	256.798	0.20585	0.390466	267.482	0.310899	0.20899	267.378	0.324345	0.158065	0	#N/A	#N/A	0	#N/A	#N/A	0	#N/A	#N/A
INTS11	40.4607	40.0002	42.1448	53.6502	48.2998	52.6861	53.4004	56.306	56.2929	65.3304	63.4352	64.9904	991.589	0.438959	0.00482284	946.076	0.331304	0.0615941	982.605	0.435648	0.00198194	367.226	0.258784	0.999848	308.557	0.107192	0.798538	278.773	-0.108417	0.893292
CPTP	48.3798	48.5988	59.8115	48.7003	44.8783	42.6413	45.8411	68.3738	63.0395	39.1577	41.1319	39.9761	322.109	-0.0713389	0.805449	340.967	0.0776928	0.832518	274.428	-0.592203	0.00120998	97.6278	0.158735	0.999848	75.2736	-0.0813601	0.855472	63.6062	-0.5381	0.233796
TAS1R3	12.0536	10.7197	12.1003	12.1792	9.69283	8.59114	10.1216	7.66341	10.6961	10.2418	10.7078	11.0635	97.9061	-0.0748298	0.857415	88.7534	-0.350651	0.313642	89.812	-0.348417	0.260424	141.038	0.278359	0.999848	89.3369	-0.440625	0.286072	95.0549	-0.379944	0.467365
DVL1	111.066	118.476	114.864	140.422	125.995	140.725	101.929	116.756	111.844	107.877	109.841	114.26	1267.15	0.354964	0.0240198	1049.78	-0.146671	0.500176	1010.2	-0.268522	0.0782833	428.812	0.186253	0.999848	342.6	-0.17764	0.667283	317.885	-0.423796	0.243446
MXRA8	21.2434	19.6094	26.9438	23.253	25.4251	25.6908	33.6964	33.821	26.9192	17.0319	13.3274	21.8626	223.109	0.236344	0.349572	233.395	0.356421	0.149387	167.918	-0.599779	0.011075	355.337	0.169208	0.999848	341.625	0.168635	0.662593	281.171	-0.309256	0.459098
AURKAIP1	111.298	107.728	126.534	160.01	130.105	128	142.038	158.601	173.321	172.252	193.722	175.342	552.96	0.373934	0.0388534	545.707	0.346804	0.0978939	560.415	0.4265	0.0133756	20.1779	0.136036	0.999848	21.1025	0.177779	#N/A	15.7091	-0.199492	#N/A
CCNL2	65.1026	68.0879	64.7544	79.1278	70.1287	78.9344	60.7323	59.8086	60.3337	68.6855	69.5181	63.9338	1269.01	0.318089	0.0564773	1041.98	-0.216278	0.259875	1054.42	-0.184616	0.297276	328.339	0.321294	0.999848	274.49	0.117041	0.746883	265.534	0.0489839	0.949737
MRPL20-AS1	63.96	68.5956	73.2645	101.327	99.6845	92.9785	69.8716	87.4681	85.6946	139.431	139.687	173.484	549.663	0.611797	2.44599e-05	452.85	0.14164	0.596005	620.053	0.907756	3.49471e-10	42.7394	0.106093	0.999848	33.1895	-0.206908	#N/A	32.2957	-0.330941	0.653327
MRPL20	51.9952	51.6963	57.2702	69.9008	61.7713	63.0548	61.6502	68.3323	48.6702	68.8851	84.6838	67.3978	427.31	0.37564	0.034655	374.686	0.0484787	0.888993	402.682	0.241604	0.281068	146.746	0.0574487	0.999848	133.576	-0.109043	0.775156	124.78	-0.305271	0.550223
ANKRD65	0.430491	0.751406	0.712093	0.960428	0.813144	0.439921	0.532109	0.40288	0.203738	0.299127	0.380358	0.651075	4.65153	0.115629	#N/A	3.18692	-0.235374	#N/A	3.28008	-0.453694	0.678906	5.97333	-0.0383113	0.999848	6.75319	0.0287235	#N/A	5.0195	-0.209518	#N/A
TMEM88B	0	0	0	0	0	0	0	0	0	0	0	0	0	#N/A	#N/A	0	#N/A	#N/A	0	#N/A	#N/A	5.61196	0.220483	0.999848	4.60223	0.0495603	#N/A	4.91564	0.135712	#N/A
VWA1	0.359555	0.294183	0.49563	0.501357	0.141491	0.0765483	0.972189	0.946389	0.957184	1.01497	0.397104	0.33987	4.02128	-0.152567	#N/A	8.04951	0.629393	#N/A	5.50438	0.285389	0.790139	13.2545	0.153023	0.999848	12.7923	0.0902113	#N/A	12.0205	0.0493321	#N/A
ATAD3C	0	0	0.157647	0	0.180018	0	0.0883507	0.133787	0.135313	0.298	0	0.432415	0.559743	0.0145215	#N/A	0.799365	0.104221	#N/A	1.23838	0.644319	#N/A	62.2008	0.215954	0.999848	47.5506	-0.179778	0.695726	51.939	-0.0510746	0.962506
ATAD3B	28.2851	32.1168	32.4166	43.0057	40.0937	45.8541	30.0196	34.3014	32.4499	45.0703	43.3093	51.3641	742.455	0.579532	0.000107428	582.134	-0.0279063	0.930457	674.635	0.370282	0.0114568	509.767	0.386542	0.999848	389.736	0.00388145	0.994317	400.737	0.0753029	0.916276
ATAD3A	27.9789	29.2601	32.2804	54.9286	49.2912	64.0012	32.2904	37.7476	34.1509	58.7729	51.1253	61.7743	378.63	0.964936	1.87405e-08	258.447	0.116828	0.69736	326.673	0.707446	8.12925e-06	289.131	0.323536	0.999848	218.161	-0.11004	0.753989	222.587	-0.063606	0.926644
TMEM240	1.47305	2.47227	2.18673	1.896	0.891801	0.964951	1.92582	2.12088	2.68134	2.16521	2.5029	0.856866	8.4044	-0.237083	#N/A	10.2832	0.0413105	0.965101	9.0119	-0.24753	0.79359	20.0889	0.466221	0.999848	11.1152	0.0264859	#N/A	14.4933	0.394347	#N/A
SSU72	41.4226	44.5784	45.897	56.459	52.8244	55.3641	50.987	46.7253	51.4625	72.2993	67.8777	73.8105	891.316	0.431029	0.0033744	776.916	0.086173	0.732997	901.742	0.476546	0.00026185	470.633	0.224012	0.999848	371.41	-0.180641	0.629252	362.13	-0.269645	0.54298
FNDC10	7.93108	9.82134	7.23916	25.1068	19.4009	22.27	36.2653	26.8309	37.7889	62.5564	42.3762	57.2734	86.0202	1.31315	2.14726e-08	105.275	1.73173	1.25434e-12	143.28	2.42328	4.14496e-28	10.1917	0.124803	0.999848	8.43063	-0.0427255	#N/A	10.1955	0.139993	#N/A
MIB2	5.8683	5.04214	6.44271	5.50337	4.8229	5.2185	9.10703	9.65946	10.8756	8.25443	8.02972	9.22868	124.614	-0.0392867	0.921917	164.049	0.617821	0.0110755	142.377	0.312657	0.235002	98.2528	0.0987106	0.999848	90.4521	-0.0371377	0.933496	81.9457	-0.271104	0.698431
MMP23B	0.10324	0	0.284622	0	0	0.175835	0.478536	1.20773	0	0	0	1.5614	0.534886	-0.0429672	#N/A	1.75333	0.312114	#N/A	1.53431	0.574879	#N/A	1.75152	0.160366	0.999848	0.662986	-0.00849479	#N/A	0.770713	0.00702905	#N/A
CDK11B	24.0827	26.201	26.3595	33.2468	34.1067	33.6807	31.0582	32.219	30.8877	38.7737	43.5366	45.405	269.497	0.492939	0.00622618	237.539	0.194261	0.45576	268.85	0.512175	0.0057971	317.34	0.201933	0.999848	280.413	0.0180947	0.967762	271.892	-0.0603998	0.926644
SLC35E2B	11.1105	10.0369	12.3486	11.1534	11.3485	13.3332	11.8876	11.1406	14.7689	10.468	7.90319	9.42569	254.707	0.20295	0.436084	241.845	0.0728268	0.84965	200.342	-0.491534	0.0196993	169.265	0.157966	0.999848	162.815	0.104382	0.789182	129.6	-0.473461	0.195856
MMP23A	0.447676	0	0	0.416154	0	0	0	0	0	0	0	0	0.396775	-0.0110171	#N/A	0.209789	-0.0446154	#N/A	0.209789	-0.15631	#N/A	0	#N/A	#N/A	0	#N/A	#N/A	0	#N/A	#N/A
CDK11A	6.67038	6.7396	6.97324	8.48954	9.654	8.31095	8.02359	9.42667	10.2757	8.94322	8.60304	11.3973	103.53	0.438022	0.0880014	97.6683	0.309947	0.355353	94.9704	0.265417	0.403115	0	#N/A	#N/A	0	#N/A	#N/A	0	#N/A	#N/A
SLC35E2A	3.54171	4.57205	3.66156	3.78618	4.64573	3.46849	3.55691	2.55497	4.67933	3.79398	4.10715	5.35649	78.6889	0.132402	0.737692	69.8914	-0.174327	0.714654	73.6429	-0.0442117	0.926366	14.4529	-0.0269047	0.999848	14.0943	-0.0561528	#N/A	13.532	-0.130847	#N/A
NADK	22.7643	24.9677	24.1685	34.2686	29.3994	30.6276	29.6155	28.3993	29.6904	32.729	35.0268	35.7475	402.459	0.489168	0.00367042	354.713	0.18818	0.426965	370.371	0.305576	0.0958106	160.769	0.20857	0.999848	135.937	-0.080437	0.842256	137.099	-0.0724928	0.92696
GNB1	50.0553	49.2267	52.1281	48.2126	54.7791	54.6804	53.1669	48.4716	49.1924	34.6331	38.2394	34.8742	859.448	0.176531	0.38509	776.875	-0.0968955	0.699655	648.255	-0.700976	5.15245e-06	649.561	0.19115	0.999848	589.721	0.0174366	0.961897	569.276	-0.070288	0.918628
CALML6	0.557949	0	1.23057	2.07465	0.702599	0.950287	2.41379	1.56649	2.6406	6.20307	4.19027	4.78179	4.92717	0.297332	#N/A	6.77294	0.741744	#N/A	12.4289	2.24279	0.000166438	0	#N/A	#N/A	0	#N/A	#N/A	0	#N/A	#N/A
TMEM52	2.41871	0.931274	4.51081	9.25813	6.49465	7.75434	16.0474	10.3193	21.5473	49.4307	38.0267	41.9602	22.1894	0.987666	#N/A	35.1988	1.79329	1.1469e-06	78.4274	3.53877	1.05251e-28	0	#N/A	#N/A	0	#N/A	#N/A	0	#N/A	#N/A
CFAP74	0.327639	0.238284	0.361308	0.48731	0.309435	0.334816	0.877454	0.459937	0.465183	0.948585	0.771956	0.330348	9.33017	0.171539	#N/A	11.2555	0.505938	0.376839	11.635	0.770615	0.269159	198.265	0.209507	0.999848	169.166	-0.145362	0.715889	181.058	0.0117084	0.989926
GABRD	0.576834	0.988864	0.851934	0.459615	0.518842	0.14035	1.14589	0.867595	0.97499	1.57463	1.09213	0.93472	8.18219	-0.387409	#N/A	11.8349	0.161534	0.828381	12.4738	0.350436	0.649473	22.2072	0.130535	0.999848	26.7121	0.335744	#N/A	24.6332	0.326707	0.690319
LOC105378591	0.423129	2.76959	0	3.93335	1.33206	0	1.30752	1.97995	1.00127	2.94012	2.8039	1.06657	1.93344	0.115805	#N/A	1.57186	0.0831106	#N/A	1.99703	0.516401	0.642957	0	#N/A	#N/A	0	#N/A	#N/A	0	#N/A	#N/A
PRKCZ	2.86958	3.61456	3.67012	3.30003	3.35275	2.72082	5.85064	5.1911	4.13025	2.62089	3.20192	3.13193	64.5307	0.0192187	0.968897	77.0971	0.449546	0.166833	56.6296	-0.375612	0.314009	830.893	0.182709	0.999848	699.421	-0.139484	0.701061	636.128	-0.421984	0.199518
PRKCZ-AS1	9.45232	12.0303	9.04832	14.6446	10.1257	11.627	12.1704	13.2077	13.3583	10.7185	12.7593	6.94931	50.3114	0.30784	0.406733	47.8759	0.220454	0.643342	40.7464	-0.185159	0.732275	0	#N/A	#N/A	0	#N/A	#N/A	0	#N/A	#N/A
FAAP20	16.7041	17.9725	15.7818	19.1531	17.135	18.8957	20.0092	18.248	22.0092	20.7939	18.3334	21.8676	500.218	0.241714	0.234402	483.506	0.158177	0.54723	463.56	0.0487493	0.84634	107.891	-0.137541	0.999848	116.582	-0.00290302	0.996285	89.1208	-0.746487	0.0140835
SKI	69.857	66.4261	73.0593	75.9227	77.9016	81.9829	73.8889	76.3539	73.6884	79.3307	74.6956	82.5242	1266.14	0.284093	0.100235	1135.89	0.000978603	0.997953	1117.11	-0.0472985	0.829436	1027.51	0.294261	0.999848	809.21	-0.0695394	0.852993	848.237	0.0412201	0.956048
MORN1	5.26088	5.82679	6.53222	6.12239	5.12029	6.80566	5.05698	3.94628	5.84439	5.16239	4.52403	5.87126	174.966	0.153698	0.61646	147.745	-0.304107	0.319073	144.559	-0.394749	0.094627	624.779	0.222059	0.999848	470.693	-0.26185	0.536996	419.628	-0.663803	0.019095
LOC100129534	1.32406	1.03174	1.43405	2.10999	2.23302	2.73834	2.48413	1.32764	1.34279	1.80719	1.04452	2.38394	11.5208	0.506174	#N/A	8.56918	0.187183	#N/A	8.19588	0.160829	0.872977	0	#N/A	#N/A	0	#N/A	#N/A	0	#N/A	#N/A
RER1	27.21	21.9136	25.5935	21.6487	26.9579	23.6488	21.8861	18.4432	19.9792	17.0301	16.1748	17.8529	362.429	0.0602389	0.856635	309.816	-0.390189	0.102986	279.868	-0.773698	5.09159e-05	50.5598	0.218147	0.999848	37.5592	-0.0960095	0.825633	29.8477	-0.69285	0.114558
PEX10	17.1829	17.041	18.6339	24.0154	20.9945	23.4329	19.9579	19.1171	20.6146	23.5869	22.9586	20.2933	200.05	0.454036	0.0299276	170.528	0.073448	0.844517	172.869	0.116621	0.693002	336.426	0.15984	0.999848	318.068	0.104501	0.775175	272.235	-0.285563	0.538889
PLCH2	1.39	2.20563	1.42252	2.81918	1.55808	2.51089	1.39922	2.1188	1.49509	1.82924	2.00035	2.70742	55.9679	0.476092	0.161975	43.1625	-0.0649716	0.920932	47.2797	0.172171	0.732117	895.224	0.143482	0.999848	631.967	-0.642778	0.0163106	548.344	-1.32843	3.0613e-09
PANK4	31.734	37.207	33.6871	36.7808	33.0426	38.3448	34.301	32.1491	35.2696	33.3555	28.078	34.8621	464.097	0.199097	0.347028	415.846	-0.094864	0.732936	388.274	-0.307787	0.0759595	387.224	0.123685	0.999848	364.166	0.0261217	0.954758	357.541	-0.0162954	0.983091
HES5	0.515808	0.375135	0	0	0	0	0	0	0.40686	0.298675	0.759566	0	0.507819	-0.102617	#N/A	0.72792	-0.100973	#N/A	1.0287	0.00594663	#N/A	1.92112	0.11822	0.999848	0.936336	-0.035279	#N/A	1.49822	0.0514997	#N/A
TNFRSF14	3.40422	4.63216	4.08706	1.6333	2.30471	1.12219	3.05404	3.34003	3.37813	0.890214	1.45538	1.10722	44.9933	-0.848998	0.00526202	54.4936	-0.338843	0.39577	38.6251	-1.89017	3.3274e-07	63.6725	-0.254228	0.999848	71.3268	-0.0699418	0.872191	46.2631	-1.37979	3.05021e-06
LOC100996583	6.9093	6.34734	4.01017	2.02825	4.00683	1.23871	2.8093	1.70162	0.860515	2.52681	3.21299	0.916637	6.54982	-0.396886	#N/A	5.80639	-0.712932	#N/A	6.02657	-1.14888	0.15234	16.2502	-0.0316358	0.999848	14.282	-0.152052	#N/A	11.8374	-0.530611	#N/A
PRXL2B	17.6253	18.27	19.0828	18.3303	17.8578	19.8977	15.8594	21.9615	18.0573	18.652	11.4856	13.6177	162.098	0.142117	0.638746	149.481	-0.0735996	0.857023	128.436	-0.538079	0.030944	4.51391	-0.397095	0.999848	5.65807	-0.0994964	#N/A	5.00547	-0.309461	#N/A
MMEL1	0.0588226	0	0.243252	0.109361	0	0	0.0908847	0	0.139194	0.102182	0	0	0.660184	-0.0691211	#N/A	0.826168	-0.0484152	#N/A	0.606832	-0.349277	#N/A	54.9967	-0.185719	0.999848	54.2968	-0.172561	0.697485	54.2099	-0.215068	0.789216
TTC34	2.16951	1.74689	2.49214	1.92071	2.35794	2.11146	2.47412	2.11496	2.32243	1.7049	1.31213	1.43226	48.8374	0.0839178	0.866072	47.0239	0.000405329	0.99962	37.2645	-0.718258	0.0749441	538.955	0.400967	0.999848	395.772	-0.227064	0.589609	398.424	-0.247354	0.696023
ACTRT2	0.158416	0	0.218369	0	0.249357	0.53962	0	0	0	0.825566	0	0	0.753677	0.0698193	#N/A	0.227663	-0.047316	#N/A	0.628563	0.193488	#N/A	2.6318	-0.032261	0.999848	2.7914	-0.00770388	#N/A	1.94363	-0.197221	#N/A
PRDM16-DT	0.203253	0.443464	0.280175	0.22673	0.0639867	0.207706	0.376847	0.0951084	0.192386	0.353077	0.359166	0.102467	3.37542	-0.164384	#N/A	3.54226	-0.151934	#N/A	3.74397	-0.20392	0.86559	0	#N/A	#N/A	0	#N/A	#N/A	0	#N/A	#N/A
PRDM16	0.163152	0.254264	0.0963844	0.17333	0.0366874	0.158787	0.50416	0.327188	0.386073	0.485856	0.463345	0.117501	3.71111	-0.0794489	#N/A	6.67427	0.558908	#N/A	5.8091	0.655237	0.476746	622.432	0.0430772	0.999848	576.229	-0.153097	0.641194	590.969	-0.0884536	0.894544
MIR4251	0	0	0	0	0	0	0	0	0	0	0	0	0	#N/A	#N/A	0	#N/A	#N/A	0	#N/A	#N/A	0	#N/A	#N/A	0	#N/A	#N/A	0	#N/A	#N/A
ARHGEF16	5.34475	3.91821	4.59731	3.65675	2.49024	3.85969	8.39011	7.10276	6.17198	5.42216	4.15564	5.17338	54.9897	-0.287963	0.457753	75.3609	0.461013	0.183814	58.5452	-0.157075	0.733427	5.5098	-0.0567176	0.999848	4.89484	-0.0924209	#N/A	7.66925	0.242861	#N/A
MEGF6	1.18604	0.825872	1.56533	0.656823	0.63554	0.945547	2.18341	0.826571	2.14971	0.701379	0.724623	0.826914	22.5411	-0.359043	#N/A	31.5279	0.322502	0.560368	20.572	-0.82638	0.118639	340.563	-0.0872907	0.999848	372.102	0.110843	0.764876	303.307	-0.422696	0.203331
MIR551A	4.74257	0	3.2687	4.40863	0	4.03872	3.66379	0	0	0	10.4757	5.97723	0.703998	0.00232759	#N/A	0.465426	-0.0605654	#N/A	0.917122	0.205074	#N/A	0	#N/A	#N/A	0	#N/A	#N/A	0	#N/A	#N/A
TPRG1L	77.1769	80.8836	81.945	73.6816	66.2626	70.5674	65.6278	55.4568	67.0829	43.8103	43.9795	42.0622	466.397	-0.0574682	0.832569	413.426	-0.421011	0.0353493	348.811	-1.09143	3.4521e-12	15.087	-0.277605	0.999848	18.9799	0.060588	#N/A	14.0609	-0.406953	#N/A
WRAP73	13.9556	17.3714	13.7291	15.246	14.6916	15.1857	18.8901	18.5582	19.1227	21.5491	16.5986	17.9646	297.409	0.129161	0.625463	309.214	0.232159	0.340304	293.205	0.102216	0.693638	77.1529	0.150227	0.999848	63.2945	-0.17918	0.68003	56.9941	-0.476563	0.312388
TP73	2.89306	3.08269	3.15326	2.18901	2.43579	2.69288	6.86088	4.64368	2.86575	3.62312	1.78336	4.2398	47.9215	-0.149195	0.739365	62.7938	0.481258	0.21691	48.2788	-0.15212	0.770278	209.347	0.00384132	0.999848	194.044	-0.174474	0.655983	179.137	-0.408269	0.291265
TP73-AS1	7.48564	7.27023	7.01924	9.37988	8.97568	9.39218	8.62904	8.01573	9.66196	9.33482	9.79645	9.99636	209.252	0.430075	0.0418654	186.773	0.162453	0.619631	188.071	0.188816	0.475135	0	#N/A	#N/A	0	#N/A	#N/A	0	#N/A	#N/A
CCDC27	0.322289	0.468787	0.518303	0.19973	0.0845506	0.182972	0.663943	0.125674	0	1.30633	0.237297	0.135397	3.16127	-0.288736	#N/A	3.52509	-0.213595	#N/A	4.71672	0.12962	0.917206	50.0234	0.103626	0.999848	49.7751	0.0911122	0.831182	47.6309	0.020912	0.985815
SMIM1	3.24873	3.03779	2.23911	0.862852	1.82633	1.18568	3.9439	5.42922	5.49115	3.62794	2.56286	1.16986	5.19957	-0.318142	#N/A	9.15787	0.374467	0.55277	6.05217	-0.314724	0.759217	11.36	-0.0216153	0.999848	12.7249	0.06206	#N/A	9.18043	-0.29684	#N/A
LRRC47	31.9074	31.0631	34.2398	38.2961	33.8538	34.6529	31.2019	36.3812	31.0617	28.3276	29.2176	25.8337	398.711	0.242847	0.234465	353.398	-0.0755856	0.807138	315.108	-0.434775	0.0204344	189.573	0.143618	0.999848	160.564	-0.13991	0.729305	143.447	-0.467451	0.218256
CEP104	4.36719	4.48027	3.82726	5.05444	3.27778	4.82738	5.7645	3.92469	6.22793	5.17481	3.83305	4.51995	88.3022	0.14796	0.713615	90.1565	0.210897	0.610907	78.9526	-0.129634	0.748371	137.362	0.0172554	0.999848	116.689	-0.36997	0.308123	124.359	-0.233473	0.687207
DFFB	2.94113	3.72189	3.0812	5.35871	6.01839	5.00927	4.1807	5.09211	5.56777	8.99205	7.79586	7.85844	44.1077	0.696488	0.0225811	37.8586	0.426874	0.326553	49.3457	1.08555	0.000662203	75.7634	0.480538	0.999848	59.5538	0.0360074	0.936363	65.1354	0.236334	0.745029
C1orf174	34.7587	32.4856	32.6096	40.7025	39.9319	38.5243	31.1806	37.6272	33.3914	35.9578	35.18	31.123	417.846	0.349865	0.0645495	355.511	-0.0673631	0.840557	341.415	-0.186955	0.41905	37.4142	-0.186768	0.999848	39.2722	-0.0798685	0.856421	35.7514	-0.320984	0.673316
LINC01134	2.50831	2.67555	2.76607	3.10893	4.21146	3.51262	6.63143	3.26033	8.30974	5.90651	3.69368	5.90113	33.3643	0.424396	0.260529	42.5076	0.88436	0.0222119	35.6365	0.690464	0.0904414	83.6995	0.208123	0.999848	83.9738	0.258029	0.560882	75.378	0.0884868	0.920919
LINC01345	0.315005	0.687287	0.434219	0.195216	0.826396	0	0.648937	2.94801	0.496939	1.09441	0.927736	0.794024	2.2349	-0.0483057	#N/A	4.64438	0.495071	#N/A	3.43064	0.533609	0.611493	0	#N/A	#N/A	0	#N/A	#N/A	0	#N/A	#N/A
LINC01777	0.619077	0.57888	0.731458	0.328849	0.696048	0.150628	0.27329	0.206918	0.627835	0.460893	0.586052	0	3.39422	-0.140538	#N/A	3.17717	-0.274527	#N/A	3.03205	-0.622429	0.552333	28.2491	-0.0928776	0.999848	29.2713	-0.0338995	#N/A	28.1764	-0.0978657	0.923991
LINC01646	0	0	0.0942895	0	0	0	0	0	0	0	0.151092	0	0.122768	-0.0115107	#N/A	0.122768	-0.0169634	#N/A	0.316394	0.0450009	#N/A	51.1091	-0.256186	0.999848	53.8642	-0.13199	0.757147	55.6219	-0.0795727	0.928332
AJAP1	0.109025	0.0792911	0.0250475	0.0337826	0.028602	0.15474	0	0.0425133	0	0.031565	0	0	2.40477	0.0211409	#N/A	1.33927	-0.310132	#N/A	1.27204	-0.927226	#N/A	277.705	-0.0836143	0.999848	252.085	-0.336653	0.317543	258.428	-0.28777	0.516191
MIR4689	0	0	4.48279	12.0922	0	0	5.02463	0	0	0	0	0	0.49674	0.045578	#N/A	0.255637	0.0133552	#N/A	0.122768	-0.0642885	#N/A	0	#N/A	#N/A	0	#N/A	#N/A	0	#N/A	#N/A
NPHP4	4.75446	4.82836	5.57668	6.23577	5.38835	6.80206	6.99868	6.55292	6.95496	7.59838	5.38463	9.15175	192.286	0.372519	0.107663	187.063	0.321946	0.20338	184.841	0.30585	0.230704	476.574	0.195975	0.999848	408.567	-0.136166	0.688207	405.552	-0.162891	0.771938
KCNAB2	4.59779	4.6432	4.9073	6.25233	6.16198	5.95145	6.27172	5.74745	7.14968	5.18012	4.09137	6.19212	245.022	0.463964	0.0143173	230.511	0.324799	0.197003	195.805	-0.103505	0.728635	617.497	0.222663	0.999848	512.312	-0.124521	0.715008	481.164	-0.30503	0.465839
CHD5	6.06658	7.23319	6.46617	8.42768	7.66775	11.3696	6.86444	7.65088	8.11172	5.75892	6.92429	10.3462	208.261	0.551335	0.0150024	170.898	0.0997174	0.781353	164.612	-0.00274043	0.995218	597.321	0.201568	0.999848	443.966	-0.347749	0.389298	445.019	-0.40575	0.226703
RPL22	42.4056	40.8842	37.3999	39.0114	46.6246	40.7248	36.718	31.7395	41.3394	35.6029	39.1272	34.9332	499.725	0.174256	0.456464	432.918	-0.219705	0.41124	416.026	-0.355633	0.0737293	165.72	-0.038777	0.999848	184.518	0.17831	0.629252	159.629	-0.159	0.809512
RNF207	6.38575	5.94961	7.99358	6.2249	5.54196	6.87838	8.31978	7.02605	9.39324	4.9768	3.35476	3.04526	111.032	-0.000149354	0.999657	118.802	0.171639	0.653623	81.8053	-1.01619	0.000311611	52.0654	0.122813	0.999848	52.9545	0.168067	0.699705	41.3255	-0.345964	0.610903
ICMT	49.0986	49.6679	50.7441	48.0119	49.6255	52.1957	52.6511	49.1387	46.5176	43.8132	36.8676	48.2659	636.297	0.124433	0.58547	585.361	-0.102988	0.683844	527.283	-0.43718	0.00580499	88.9508	0.0683587	0.999848	81.8392	-0.0758468	0.856512	78.5896	-0.183207	0.816888
HES3	0	0	0	0	0	0.54608	0	0	0	0	0	0	0.184455	0.0261892	#N/A	0	#N/A	#N/A	0	#N/A	#N/A	8.19723	0.188244	0.999848	6.75648	0.0251633	#N/A	5.35915	-0.154045	#N/A
GPR153	4.22968	3.78603	4.03644	2.82287	1.53641	2.58601	14.6621	9.76911	10.7788	8.19528	4.31205	5.19413	34.2198	-0.491347	0.186493	78.1982	1.26973	3.11611e-06	47.0861	0.303807	0.504409	32.4973	0.0252541	0.999848	29.6789	-0.111894	#N/A	26.6595	-0.354681	0.633531
ACOT7	10.1015	9.15316	10.6526	12.2125	11.2085	12.692	13.9018	12.2691	13.7152	8.72589	9.14463	15.1663	118.481	0.343289	0.200514	114.911	0.287107	0.367157	99.2513	-0.098507	0.817283	807.687	0.189307	0.999848	676.382	-0.175891	0.601843	666.713	-0.221735	0.657635
HES2	0.25261	0.551151	0.174105	0.234823	0.463895	0.21512	0.910696	0.197006	0.0996268	0.585087	0.650976	0.318373	4.37053	0.0281995	#N/A	4.63847	0.11271	#N/A	5.17287	0.387759	0.7085	14.3971	0.108041	0.999848	13.4113	0.0189444	#N/A	14.4271	0.131458	#N/A
ESPN	0.06549	0.285776	0.225687	0.182636	0	0.0557706	0.556525	0	0	0.568823	0.94028	0.742855	2.34158	-0.169189	#N/A	3.05773	0.00338671	#N/A	7.22546	1.41542	0.0528875	73.9098	0.246701	0.999848	68.6506	0.0956218	0.824534	73.9585	0.286772	0.66121
MIR4252	0	0	0	0	0	0	0	0	0	0	0	0	0	#N/A	#N/A	0	#N/A	#N/A	0	#N/A	#N/A	0	#N/A	#N/A	0	#N/A	#N/A	0	#N/A	#N/A
TNFRSF25	6.80326	10.7848	8.49878	7.90528	8.44989	9.05247	8.45846	7.08816	7.29478	7.01702	8.10074	7.63657	94.9011	0.105664	0.788549	83.5295	-0.22602	0.559409	80.3924	-0.376136	0.248875	0	#N/A	#N/A	0	#N/A	#N/A	0	#N/A	#N/A
PLEKHG5	1.64608	2.11263	1.69066	1.86021	1.47334	1.59419	1.19685	1.5103	1.37477	2.07451	1.92492	1.78987	31.5106	-0.00514835	#N/A	26.9767	-0.393356	0.429583	30.3221	-0.108024	0.86078	160.22	0.114969	0.999848	135.357	-0.243595	0.525048	122.082	-0.526971	0.159231
NOL9	53.0051	54.6477	49.5444	67.3464	70.1275	71.1339	55.7263	49.7373	49.6379	66.0255	70.5391	65.1075	1159	0.508278	0.00082208	909.948	-0.110636	0.655683	995.545	0.140533	0.486476	404.436	0.25096	0.999848	338.373	0.0114216	0.980622	405.102	0.436228	0.146873
TAS1R1	0.741241	0.898479	0.454118	1.07185	0.388921	0.420822	1.90878	0.963471	1.94892	2.28912	0.545766	1.86843	4.73438	-0.0127545	#N/A	7.59913	0.558251	#N/A	6.89563	0.713809	0.404137	87.204	0.24	0.999848	68.2764	-0.145593	0.742139	66.6417	-0.220151	0.786983
ZBTB48	27.7614	24.5586	26.7874	28.7157	26.6162	34.0435	28.3875	24.6818	35.3547	32.3547	34.1168	33.9708	330.919	0.273216	0.252435	303.52	0.0592621	0.88409	309.27	0.113564	0.66496	112.254	0.236571	0.999848	89.524	-0.0946969	0.817041	85.1899	-0.244722	0.714742
KLHL21	113.376	114.292	114.405	166.875	145.49	139.221	120.18	107.586	170.246	171.22	168.097	202.885	2382.18	0.502505	0.000359627	2049.45	0.128088	0.687184	2303.54	0.438727	0.00145362	342.461	0.199681	0.999848	304.72	0.00238224	0.996398	304.473	-0.00204069	0.997956
PHF13	275.027	280.339	278.891	233.871	217.837	240.508	258.66	276.568	305.233	220.805	216.667	230.347	2390.24	-0.133171	0.503351	2439.18	-0.0766042	0.769714	2114.22	-0.537053	2.34461e-05	48.9673	0.148153	0.999848	44.5243	0.0145241	0.979445	39.6403	-0.215512	0.80953
THAP3	18.6162	15.8567	21.2691	21.3069	19.1834	18.3766	15.375	16.4805	19.7111	15.9266	15.8061	20.5739	202.102	0.175554	0.533866	175.675	-0.199115	0.550598	169.429	-0.322545	0.215607	8.72101	0.147943	0.999848	7.58633	0.0300633	#N/A	7.6756	0.0634512	#N/A
DNAJC11	12.3159	14.9502	14.631	15.4038	18.8221	19.7558	16.6763	14.6695	13.4591	17.3489	17.6085	22.9165	211.805	0.463723	0.0275233	175.586	0.014595	0.975239	191.812	0.244934	0.317398	349.735	0.170036	0.999848	301.803	-0.123434	0.725369	315.234	-0.0198881	0.979165
CAMTA1	6.11463	5.7176	6.21064	5.17123	6.94724	5.36375	8.73716	6.07741	6.85388	8.38571	7.51482	8.9233	152.041	0.0658887	0.860349	157.097	0.156115	0.663015	161.088	0.222575	0.394455	2525.55	0.0777042	0.999848	2376.13	-0.0829922	0.733025	2483.58	0.0369688	0.95078
CAMTA1-AS2	0.305972	0.66758	0.421768	0.568856	0	0.521125	0.945494	0	0.724035	0	2.02755	3.85628	0.792239	-0.0124897	#N/A	0.906636	0.0331427	#N/A	1.98824	0.841778	0.400251	0	#N/A	#N/A	0	#N/A	#N/A	0	#N/A	#N/A
VAMP3	98.5372	89.5949	84.2759	75.571	100.037	88.5238	75.4154	74.0544	86.7253	68.5845	64.763	58.9981	635.637	0.0692808	0.820482	560.45	-0.290686	0.220075	496.361	-0.71945	3.31552e-05	0	#N/A	#N/A	0	#N/A	#N/A	0	#N/A	#N/A
PER3	11.1868	11.3453	10.3062	15.8861	15.6178	18.9574	12.7679	10.0616	11.3736	26.3663	26.8211	24.7267	295.48	0.685221	0.000299504	217.566	-0.0331994	0.937529	334.805	1.01159	1.87413e-09	0	#N/A	#N/A	0	#N/A	#N/A	0	#N/A	#N/A
UTS2	0.381312	0	0.175207	0.472617	0.20007	0	0	0	0	0.220796	1.68453	0	0.968528	0.0143077	#N/A	0.437452	-0.125764	#N/A	1.73284	0.587415	#N/A	0	#N/A	#N/A	0	#N/A	#N/A	0	#N/A	#N/A
TNFRSF9	9.92412	9.17888	9.11995	7.62093	9.62176	8.51251	6.88892	6.56189	2.72277	5.30926	5.6391	7.43213	147.8	-0.0121335	0.977373	113.323	-0.796377	0.00905514	115.423	-0.838197	0.000713054	83.3013	0.00627668	0.999848	77.3003	-0.157099	0.702744	79.9628	-0.0889521	0.916709
PARK7	53.2782	50.7661	49.2228	54.5589	59.1977	69.2294	47.3954	43.1063	58.655	52.2972	63.9816	64.8743	351.263	0.350387	0.106302	291.654	-0.12704	0.705705	307.214	0.0157291	0.96282	266.593	0.25324	0.999848	223.492	-0.050637	0.901083	240.351	0.118432	0.862329
ERRFI1	519.729	527.818	519.013	565.014	609.728	578.468	311.914	279.877	340.946	243.38	280.114	289.722	6017.52	0.27853	0.0646954	4222.75	-0.808696	6.29544e-08	3917.88	-1.15207	6.80447e-18	95.3891	0.220992	0.999848	68.9212	-0.296833	0.518305	66.5261	-0.46516	0.336507
LINC01714	5.6854	4.46565	6.89661	8.87892	6.80138	5.42262	5.27059	4.2566	4.30515	0.790102	4.01864	5.73241	16.5555	0.237532	#N/A	12.4222	-0.255225	0.70492	10.8509	-0.785296	0.295452	37.8573	-0.105502	0.999848	33.6648	-0.279127	0.548815	36.521	-0.172949	0.849662
SLC45A1	1.81295	1.37584	1.95579	1.75857	1.36481	1.20826	1.70503	1.29094	1.49219	2.19084	3.65633	0.596068	11.7996	-0.0798824	#N/A	11.1945	-0.185713	0.798134	12.9637	0.102465	0.917299	0	#N/A	#N/A	0	#N/A	#N/A	0	#N/A	#N/A
RERE	11.5177	10.4179	12.3855	11.6964	11.7817	13.847	13.733	16.7194	14.2381	11.6571	11.6872	14.2315	439.231	0.229242	0.313547	444.734	0.265657	0.245773	388.605	-0.0981541	0.699176	2296.54	0.106808	0.999848	2105.87	-0.106841	0.65432	2136.45	-0.065044	0.91334
ENO1	132.937	146.357	118.756	138.101	148.867	169.478	120.096	109.768	142.003	113.948	123.973	144.664	1937.95	0.309651	0.102704	1613.9	-0.177833	0.479417	1568.02	-0.274157	0.128585	1111.63	0.214987	0.999848	875.281	-0.134518	0.736575	881.092	-0.143419	0.820831
MIR6728	125.332	50.226	70.5159	76.0861	108.705	135.048	90.895	47.8748	96.8417	71.0914	45.1985	96.7103	22.2851	0.261025	#N/A	17.5179	-0.142052	0.8488	15.9803	-0.454803	0.527528	0	#N/A	#N/A	0	#N/A	#N/A	0	#N/A	#N/A
ENO1-AS1	17.4726	16.3381	9.63407	7.42507	14.1444	22.1067	17.7405	10.512	11.8132	13.0081	12.1297	31.4591	17.4067	0.0741972	#N/A	15.3518	-0.138772	0.852615	17.3543	0.0948896	0.914035	0	#N/A	#N/A	0	#N/A	#N/A	0	#N/A	#N/A
CA6	0.256548	0.373163	0.11788	0	0.134608	0.145649	0.132128	0	0.20236	0.445657	0.755571	0.431115	1.16528	-0.113924	#N/A	1.17669	-0.162703	#N/A	2.39375	0.524605	0.635084	109.155	-0.0763215	0.999848	98.8577	-0.28686	0.51198	104.589	-0.163401	0.842457
SLC2A7	0	0	0.407792	0	0	0	0	0	0	0	0	0	0.245536	-0.0309394	#N/A	0.245536	-0.0479034	#N/A	0.245536	-0.169637	#N/A	81.0465	0.094278	0.999848	67.5128	-0.309355	0.477771	72.6277	-0.164739	0.831742
SLC2A5	0.06865	0.0748913	0.0473154	0.191448	0.0540298	0.233846	0.265172	0	0.162449	0	0	0.259566	1.98158	0.213337	#N/A	1.63024	0.196915	#N/A	1.11763	0.0366872	#N/A	173.055	0.252887	0.999848	152.725	-0.0426046	0.909124	163.882	0.135367	0.847679
GPR157	10.6869	8.6151	13.9031	31.7581	28.0364	27.7776	24.1379	18.9786	23.0545	47.9396	40.9547	43.5986	282.449	1.37412	3.71208e-14	209.027	0.828201	0.00032619	321.828	1.73371	3.00681e-22	151.535	0.462032	0.999848	111.704	-0.071535	0.855633	128.378	0.246026	0.70228
MIR34AHG	59.5138	65.1813	54.1263	54.083	60.9425	57.6987	82.8989	70.2635	75.8315	71.9819	66.8556	78.9308	1322.78	0.0742455	0.768651	1416.19	0.254965	0.204653	1315.36	0.0611713	0.782838	902.26	0.177341	0.999848	941.664	0.325708	0.311744	870.494	0.168135	0.740302
LNCTAM34A	17.0121	20.1827	16.855	17.3957	22.5941	18.4713	29.7347	22.3889	19.625	14.5914	17.3796	23.0491	104.182	0.217312	0.492506	106.999	0.297262	0.374604	89.5585	-0.193039	0.605179	0	#N/A	#N/A	0	#N/A	#N/A	0	#N/A	#N/A
H6PD	12.944	13.1084	13.2978	12.5774	12.8015	13.5603	22.4143	19.3135	21.2098	13.7458	9.54848	12.2507	315.842	0.104176	0.703537	379.19	0.558187	0.00253451	268.433	-0.369588	0.0648616	408.36	0.0751311	0.999848	404.423	0.0709683	0.857031	354.349	-0.24585	0.693676
SPSB1	190.968	199.61	218.888	150.859	149.822	137.171	116.342	117.24	104.271	50.6414	50.2981	46.7314	1521.15	-0.33403	0.0196453	1294.66	-0.916724	2.31096e-12	1029.58	-2.24006	4.91093e-67	916.996	0.00104774	0.999848	854.811	-0.170948	0.637358	723.031	-0.692092	0.00476797
SLC25A33	26.9167	26.0869	25.0874	34.6029	46.077	37.8187	24.7526	28.6629	30.3836	51.9758	57.2436	49.4386	331.786	0.665905	0.000301573	250.98	0.000195945	0.99962	343.865	0.790368	9.53164e-06	625.918	0.367457	0.999848	519.662	0.0802093	0.804753	584.827	0.371206	0.23136
TMEM201	61.7288	58.3408	68.7734	101.669	90.4925	96.1934	83.2328	87.5853	82.797	114.085	104.73	110.472	1454.8	0.70127	8.90128e-07	1231.03	0.319759	0.0698577	1360.63	0.57557	1.73988e-05	617.508	0.339211	0.999848	488.52	0.0267399	0.9431	508.884	0.132832	0.830806
PIK3CD	3.52267	4.15664	2.77476	1.73756	2.77245	2.20398	1.444	2.35481	1.19083	0.749306	1.19098	1.08728	46.591	-0.384789	0.29544	39.5509	-0.940278	0.0119243	34.2666	-1.86651	2.90807e-06	0	#N/A	#N/A	0	#N/A	#N/A	0	#N/A	#N/A
PIK3CD-AS1	1.12386	0	0.344263	0.464321	0.196558	0.212681	1.35056	0.876479	0	0.650761	0	0.314764	1.90512	-0.110574	#N/A	2.72225	0.0787726	#N/A	1.7878	-0.432133	#N/A	0	#N/A	#N/A	0	#N/A	#N/A	0	#N/A	#N/A
PIK3CD-AS2	19.637	23.8025	24.7294	26.1419	20.9882	18.9936	48.3199	51.6158	44.7468	31.164	26.2394	26.2769	54.2432	0.0716144	0.880292	78.8585	0.899476	0.000763508	54.1334	0.0853893	0.859817	0	#N/A	#N/A	0	#N/A	#N/A	0	#N/A	#N/A
CLSTN1	41.499	38.1053	40.6394	47.9605	45.7759	50.6222	48.3984	57.6374	57.7261	33.4699	36.2769	33.6231	654.577	0.363433	0.0451184	644.708	0.331104	0.117198	492.605	-0.43587	0.0142106	554.776	0.0876866	0.999848	486.53	-0.214102	0.550633	462.63	-0.370314	0.29363
CTNNBIP1	14.8626	14.1313	16.7282	8.61921	12.4486	11.2634	10.2178	8.61359	5.48523	3.78984	3.16247	3.26519	111.899	-0.324599	0.259776	94.2857	-0.893689	0.0012468	75.1589	-2.29045	3.36109e-16	405.994	0.0583318	0.999848	378.182	-0.102929	0.768569	339.973	-0.399074	0.278132
LZIC	22.5183	25.2024	21.6133	17.8316	24.6804	21.3781	17.7827	15.6104	19.2422	14.4154	14.6456	16.1875	313.901	0.0125881	0.972542	268.031	-0.459499	0.0395451	244.068	-0.824928	5.14858e-06	92.8471	0.115848	0.999848	81.2069	-0.137646	0.746883	79.2732	-0.186919	0.831621
NMNAT1	8.83908	7.00307	8.64469	7.52815	7.85051	7.48521	8.16366	7.50964	9.69862	6.0046	5.78094	8.58855	94.5383	0.00660478	0.988531	92.4626	-0.0542179	0.919576	80.1526	-0.500672	0.119453	127.064	0.0883438	0.999848	107.856	-0.294023	0.455364	106.28	-0.351705	0.432499
TMEM274P	14.3559	15.6611	12.7214	10.4854	16.9478	13.0986	11.0904	7.19739	7.27949	10.6877	10.1926	3.87712	15.9736	0.0324297	#N/A	12.2367	-0.502732	0.37328	11.7889	-0.825094	0.222803	0	#N/A	#N/A	0	#N/A	#N/A	0	#N/A	#N/A
MIR5697	8.75551	0	0	5.42601	0	0	9.01856	0	6.90618	0	0	0	0.50167	-0.0320911	#N/A	0.800522	0.0504444	#N/A	0.314684	-0.240204	#N/A	0	#N/A	#N/A	0	#N/A	#N/A	0	#N/A	#N/A
RBP7	0.792262	0.576194	0	0.490985	0	0	0.408032	1.85362	1.87476	1.37626	1.16667	4.65975	0.694805	-0.0735717	#N/A	1.90357	0.261595	#N/A	2.67717	1.07791	0.253894	68.3353	0.0806634	0.999848	60.1258	-0.181938	0.679525	65.5132	0.00159609	0.998997
UBE4B	16.512	16.5614	16.2724	16.7239	17.7669	18.7206	19.8766	18.3936	19.0699	16.5251	14.8612	25.6561	411.041	0.220368	0.303847	393.975	0.115578	0.674011	374.504	-0.025397	0.942022	1262.66	0.120897	0.999848	1169.36	-0.0292169	0.926342	1135.28	-0.110007	0.845213
KIF1B	9.19823	8.85726	8.55323	7.59519	8.71548	8.16131	9.01144	7.39398	8.9375	5.80225	6.75362	6.02311	391.407	0.00134928	0.996544	369.876	-0.15789	0.576657	312.96	-0.72935	8.63238e-05	0	#N/A	#N/A	0	#N/A	#N/A	0	#N/A	#N/A
PGD	107.162	105.207	110.153	137.648	139.116	152.504	126.95	119.849	127.034	112.002	124.464	138.074	1092.38	0.513025	0.000870011	928.056	0.114793	0.632035	888.708	-0.00530897	0.985372	257.067	0.320738	0.999848	223.125	0.138425	0.702122	237.741	0.30411	0.450882
CENPS-CORT	0.811563	0.885346	0.419513	0.377209	0.479045	1.03668	0.626959	0.474694	1.20027	0.704895	0.224079	0.511421	3.93202	-0.00551076	#N/A	4.0137	0.00649604	#N/A	3.10279	-0.47798	0.663125	134.153	0.204139	0.999848	107.074	-0.147958	0.715326	104.75	-0.214177	0.739962
CENPS	8.20454	9.09253	5.92406	7.26365	8.60965	9.98128	8.24982	4.87512	8.01243	4.75078	6.90388	6.23711	37.3485	0.211429	0.645165	31.224	-0.170547	0.780313	28.0423	-0.555581	0.272582	0	#N/A	#N/A	0	#N/A	#N/A	0	#N/A	#N/A
CORT	8.86399	9.66986	7.49777	11.6107	7.29335	10.2934	7.7815	7.54134	3.81368	9.44871	7.56474	6.0936	27.1227	0.197959	#N/A	20.4753	-0.381906	0.489896	21.4466	-0.348212	0.569239	0	#N/A	#N/A	0	#N/A	#N/A	0	#N/A	#N/A
DFFA	56.971	62.4504	59.4435	80.9405	87.0799	91.6476	71.4597	67.2893	69.0326	80.0442	83.0338	90.8576	1267.58	0.639395	5.78612e-06	1022.7	0.122524	0.572821	1086.88	0.286526	0.0577574	25.1396	0.0382671	0.999848	20.4909	-0.222647	#N/A	19.7286	-0.39211	0.587671
PEX14	27.5626	22.8689	26.114	35.3653	26.6422	30.0177	31.7895	45.05	45.1964	29.5371	27.7827	29.1604	215.198	0.338959	0.164935	232.434	0.521526	0.0423637	183.299	-0.0598054	0.857705	741.453	0.0999286	0.999848	667.601	-0.146166	0.582673	667.663	-0.14433	0.786983
CASZ1	1.38562	1.66494	1.55015	1.45606	1.23277	1.40229	3.8784	3.47679	3.84909	2.79073	1.99607	3.08775	42.434	-0.0263955	0.963113	70.7522	1.06688	8.95183e-05	52.8918	0.531405	0.132905	420.626	0.154823	0.999848	424.394	0.17403	0.649699	399.346	0.0536639	0.943335
C1orf127	0.127424	0.139009	0.351296	0.236904	0.100287	0	0.0984394	0.149064	0.603059	0.110676	0.140731	0	1.42507	-0.086941	#N/A	2.10813	0.0777237	#N/A	1.22126	-0.540006	#N/A	116.133	0.225666	0.999848	104.578	-0.0104279	0.984483	103.548	-0.0183263	0.986048
TARDBP	3.89967	3.02704	2.48101	1.53369	2.8921	3.32092	1.96979	2.10551	2.57318	1.30274	1.40803	2.07938	45.3514	-0.122557	0.813296	39.669	-0.505802	0.246713	34.2531	-1.1532	0.00572993	0	#N/A	#N/A	0	#N/A	#N/A	0	#N/A	#N/A
MASP2	4.65233	6.53372	3.39079	2.98258	4.54535	5.10034	3.05703	2.8776	3.79621	3.9944	3.77981	5.12214	50.0114	-0.0402854	0.941914	41.7277	-0.535994	0.205788	45.0289	-0.369455	0.417145	85.2213	0.257403	0.999848	63.1497	-0.230934	0.604901	66.754	-0.126441	0.887412
SRM	120.432	129.283	124.756	221.447	208.298	225.588	141.692	194.033	149.887	214.426	252.478	257.52	854.308	0.892157	9.72562e-11	648.729	0.267046	0.220957	781.861	0.729854	1.50005e-06	282.103	0.108456	0.999848	232.899	-0.18555	0.671745	215.094	-0.436877	0.32264
EXOSC10	35.7177	36.8924	34.1503	42.669	45.4561	49.8318	37.9845	32.7156	34.7073	42.3763	43.6443	54.1154	638.96	0.468751	0.00624869	509.432	-0.107677	0.692831	562.551	0.165425	0.436447	231.956	0.25186	0.999848	178.627	-0.211284	0.585762	181.703	-0.181229	0.768992
EXOSC10-AS1	2.97295	3.70656	2.9272	3.15842	4.67962	7.95688	7.21822	7.94936	7.03503	6.63995	4.6906	12.8466	5.99732	0.300818	#N/A	6.72978	0.540737	#N/A	6.65923	0.834148	0.309863	0	#N/A	#N/A	0	#N/A	#N/A	0	#N/A	#N/A
MTOR	2.50795	2.32761	3.1733	2.64453	3.00495	3.31518	2.11098	2.14567	1.9487	1.95073	1.77767	2.02861	89.5839	0.246004	0.455991	69.391	-0.414591	0.236654	64.9934	-0.68111	0.0278973	0	#N/A	#N/A	0	#N/A	#N/A	0	#N/A	#N/A
MTOR-AS1	8.35389	11.0662	9.04784	7.21097	8.92291	12.7037	9.2195	9.07456	9.17807	4.14622	2.63608	3.76025	18.9484	0.10695	#N/A	17.0511	-0.0902161	0.908551	11.7514	-1.37859	0.0229421	0	#N/A	#N/A	0	#N/A	#N/A	0	#N/A	#N/A
ANGPTL7	4.81081	3.57323	4.93833	3.80601	5.31688	5.57866	6.00967	4.07119	3.87541	3.91179	4.52188	6.19224	27.1438	0.1706	#N/A	24.3023	-0.0298718	0.971909	23.8651	-0.116606	0.867577	0	#N/A	#N/A	0	#N/A	#N/A	0	#N/A	#N/A
UBIAD1	61.995	60.6922	63.1049	85.6118	85.3861	81.8616	70.5939	74.4099	79.6045	98.667	94.0956	101.394	970.975	0.54237	0.000167021	834.012	0.172819	0.44516	921.353	0.435888	0.00218547	178.75	0.197379	0.999848	166.877	0.129225	0.738366	160.631	0.0598633	0.93844
DISP3	0.409163	0.649254	0.41019	1.17564	0.702599	0.950287	0.804597	1.74055	2.37654	2.32615	2.21838	5.90691	11.5119	0.547125	#N/A	15.5011	1.02933	0.0276082	26.1505	2.3275	1.06639e-06	160.733	0.0737642	0.999848	152.787	-0.0336781	0.936363	164.18	0.135834	0.86193
LINC01647	4.5495	3.30874	7.66488	7.20523	8.48735	6.88765	8.07065	5.12501	5.18347	14.3426	18.6097	18.6883	22.3766	0.415457	#N/A	18.2131	0.101824	0.895131	33.5328	1.38435	0.000584275	13.0362	0.0841762	0.999848	12.1386	-0.0173912	#N/A	11.5901	-0.0740899	#N/A
FBXO2	2.87883	2.66947	2.381	1.73948	0.906293	2.329	3.55838	5.0516	3.91707	3.25058	1.58973	1.99556	17.6178	-0.320151	#N/A	25.7654	0.411539	0.413696	18.0067	-0.395381	0.546257	43.0015	-0.123355	0.999848	54.0788	0.251353	0.58675	43.4842	-0.123863	0.899859
FBXO44	23.4291	22.954	24.4666	24.5993	22.2493	24.4041	37.5957	41.6783	43.8338	25.1148	17.8208	25.7053	217.006	0.120596	0.680946	272.017	0.66168	0.000834088	188.632	-0.274395	0.259705	60.8108	-0.0183295	0.999848	59.4384	-0.0451445	0.921483	53.9579	-0.310816	0.641857
FBXO6	20.8618	17.7488	14.1072	18.2952	16.3157	20.7825	22.7049	19.9536	19.2497	17.3221	17.9687	25.7968	81.818	0.147926	0.72464	79.8119	0.103565	0.836246	75.7799	-0.0394971	0.939602	278.942	0.157311	0.999848	252.754	0.0215293	0.963092	242.736	-0.0777341	0.917529
MAD2L2	49.1721	55.1368	53.1489	63.6626	56.2713	60.5371	67.509	63.9321	63.5269	74.7112	70.796	75.9562	486.933	0.310712	0.0819349	466.892	0.211397	0.313825	477.056	0.272776	0.0986516	303.322	0.00995909	0.999848	320.732	0.125564	0.753682	307.481	0.0500259	0.9476
DRAXIN	2.31816	2.4952	2.64159	1.72395	2.0434	2.15837	2.53108	2.96495	1.9748	1.71816	1.57029	1.48031	42.3953	-0.153996	0.738901	43.8447	-0.0795385	0.895394	35.1033	-0.810584	0.0396979	109.249	-0.0228505	0.999848	104.644	-0.113185	0.784901	101.604	-0.193152	0.797401
AGTRAP	27.018	25.9048	32.0883	26.0716	24.4279	31.6861	37.8446	35.2155	48.227	21.7617	19.6177	29.4566	176.246	0.0719373	0.843652	200.544	0.390263	0.14641	146.377	-0.488242	0.0467356	236.124	0.108807	0.999848	231.361	0.105111	0.784131	179.788	-0.549511	0.0834789
C1orf167	0	0.076424	0.193135	0.260489	0.0551355	0.178974	0.216479	0.245856	0.331548	0.547625	0.154742	0.176585	2.14262	0.156302	#N/A	2.69866	0.375887	#N/A	2.66879	0.843201	0.399001	73.2929	0.324099	0.999848	60.3614	-0.0701021	0.864972	60.328	-0.067156	0.941596
C1orf167-AS1	0.24373	0	0	0	0	0	0	0	0	0	0	0.307181	0.209789	-0.0293356	#N/A	0.209789	-0.0446154	#N/A	0.407103	-0.0562479	#N/A	0	#N/A	#N/A	0	#N/A	#N/A	0	#N/A	#N/A
MTHFR	6.10064	6.05403	6.23504	6.36009	5.95314	7.76859	8.69179	8.3595	10.1638	5.5134	5.24746	6.94633	200.278	0.230639	0.390224	217.921	0.441199	0.0625575	166.218	-0.2824	0.262729	0	#N/A	#N/A	0	#N/A	#N/A	0	#N/A	#N/A
CLCN6	24.845	27.5291	24.5723	30.2417	28.4538	31.1673	24.1856	28.934	27.2867	20.2247	22.5792	30.7513	591.975	0.335481	0.057241	514.603	-0.0285014	0.935046	472.97	-0.284096	0.190095	317.552	0.268086	0.999848	239.524	-0.175904	0.660614	249.987	-0.0873412	0.909869
NPPA	0.609759	1.33039	0.280175	2.2673	0	1.03853	0.314039	0	0.961932	0.353077	0.448958	0.512334	2.69214	0.125845	#N/A	1.58993	-0.138894	#N/A	1.54143	-0.406242	#N/A	0	#N/A	#N/A	0	#N/A	#N/A	0	#N/A	#N/A
NPPB	7.07366	6.31372	8.42107	7.77115	4.04888	6.57148	13.91	6.01816	3.80425	3.35124	6.39194	2.43142	12.2796	-0.0712974	#N/A	12.8062	0.029368	0.975901	9.51486	-0.856704	0.241254	7.07462	0.255677	0.999848	5.43296	0.03276	#N/A	5.96511	0.13747	#N/A
RNU5E-1	0	0	0	0	0	0	0	0	0	0	0	0	0	#N/A	#N/A	0	#N/A	#N/A	0	#N/A	#N/A	1.21984	-0.00410671	0.999848	0.813099	-0.0467918	#N/A	1.45954	0.0307291	#N/A
KIAA2013	96.0945	79.4747	98.6051	119.448	103.096	105.999	109.13	123.534	128.391	106.907	108.965	99.1627	860.16	0.355117	0.0594775	833.482	0.283478	0.211745	741.326	-0.0239577	0.934559	43.0681	-0.0719238	0.999848	42.0482	-0.110894	0.801743	36.3123	-0.449892	0.470344
PLOD1	32.221	30.8091	34.5647	45.3459	45.1948	53.5662	49.0562	49.2561	48.2991	46.9035	44.0451	55.8714	562.236	0.645512	0.000132942	517.062	0.471004	0.00786918	491.423	0.356603	0.0405004	787.284	0.294329	0.999848	606.376	-0.0452838	0.915011	628.314	0.0327994	0.966486
MFN2	3.02121	2.49688	1.9561	2.89358	4.10709	3.82026	3.53634	1.4994	2.05811	2.86267	3.43783	3.92312	39.908	0.471111	0.196292	29.1946	-0.129093	0.848656	33.66	0.184613	0.753278	0	#N/A	#N/A	0	#N/A	#N/A	0	#N/A	#N/A
MIIP	33.5695	35.7412	37.7089	49.3592	41.9168	44.1181	35.0352	37.9489	38.7637	46.6797	40.6402	50.6486	297.034	0.43533	0.0189017	246.85	-0.0297771	0.938688	262.239	0.14046	0.548676	177.53	0.130867	0.999848	169.323	0.0504036	0.899429	161.579	-0.0619456	0.932483
MIR6729	3.50221	0	14.4829	6.51121	16.5381	11.9298	0	0	0	0	0	8.82791	1.50041	0.124561	#N/A	0.473198	-0.136611	#N/A	0.670512	-0.312828	#N/A	0	#N/A	#N/A	0	#N/A	#N/A	0	#N/A	#N/A
TNFRSF8	3.70249	2.86646	3.95126	18.4302	15.6979	13.0188	8.30408	6.56677	13.7073	30.2912	27.4368	40.9437	97.5316	1.90061	2.7084e-17	59.3936	1.10061	0.00115615	149.61	2.88386	3.5202e-35	463.312	0.539489	0.999848	368.649	0.098792	0.751558	503.586	0.801442	4.65075e-05
TNFRSF1B	0.84357	0.788797	1.24588	0.784172	0.758762	0.61575	4.5618	4.93416	3.70718	5.75689	3.32737	4.70838	8.14132	-0.127724	#N/A	23.7321	1.52285	5.8722e-05	22.7761	1.8277	5.12209e-05	97.5085	0.112321	0.999848	94.4789	0.0451986	0.912374	100.293	0.194497	0.786983
MIR4632	3.73186	0	0	0	0	0	17.2979	0	0	19.4482	0	47.034	0.104895	-0.0115107	#N/A	0.503501	0.0972755	#N/A	1.49236	1.11064	#N/A	0	#N/A	#N/A	0	#N/A	#N/A	0	#N/A	#N/A
VPS13D	0.745365	1.41102	0.846136	0.489093	0.828179	0.858773	0.98228	0.769367	0.648452	0.418905	0.38739	0.552595	45.9164	-0.213123	0.636098	44.6375	-0.30261	0.52438	35.387	-1.24849	0.0016721	1457.96	0.0342057	0.999848	1318.15	-0.237328	0.348685	1340.11	-0.188527	0.68192
DHRS3	10.2326	8.61947	12.2304	9.2713	7.84952	9.59641	17.211	12.8795	13.946	8.43768	7.58183	6.85639	87.7163	-0.0869322	0.837799	105.129	0.363708	0.263018	73.7456	-0.646758	0.0334986	385.537	-0.000664546	0.999848	476.257	0.418408	0.235113	318.96	-0.513334	0.135045
MIR6730	0	0	0	6.31685	5.34814	0	5.24961	0	0	0	0	0	0.34409	0.0658372	#N/A	0.132869	0.0425264	#N/A	0	#N/A	#N/A	0	#N/A	#N/A	0	#N/A	#N/A	0	#N/A	#N/A
AADACL4	0	0	0.199235	0.268717	0	0	0	0	0	0	0	0	0.309754	0.00947199	#N/A	0.122768	-0.0169634	#N/A	0.122768	-0.0642885	#N/A	75.4146	-0.0698847	0.999848	68.4464	-0.248006	0.581392	70.4601	-0.223503	0.767132
AADACL3	0	0	0.0773849	0	0.0883663	0	0.173477	0	0.132844	0.0975206	0	0	0.279872	0.0088003	#N/A	0.608606	0.127874	#N/A	0.256401	0.0391059	#N/A	39.4723	0.101149	0.999848	39.2163	0.0730279	0.868162	37.8914	0.0416001	0.96827
C1orf158	0	0	0.0759244	0.102402	0	0	0	0	0	0	0	0	0.309754	0.00947199	#N/A	0.122768	-0.0169634	#N/A	0.122768	-0.0642885	#N/A	65.7477	-0.350277	0.999848	65.7924	-0.325962	0.461583	69.2318	-0.2459	0.721538
PRAMEF12	0.637299	0	1.22988	0.710911	0.60189	0.651261	0.196934	0.298212	1.80968	0.221414	0.844624	0	2.96948	0.0250887	#N/A	3.03818	0.0337892	#N/A	2.09836	-0.477503	0.672732	12.2355	-0.0561157	0.999848	13.7135	0.0639785	#N/A	11.6344	-0.137265	#N/A
PRAMEF1	0.0933347	0	0.128657	0.347051	0	0.158966	0	0	0.220862	0	0	1.64686	0.78609	0.0747609	#N/A	0.447763	-0.0199603	#N/A	1.60886	0.826458	#N/A	11.1407	0.0494638	0.999848	10.2024	-0.0401143	#N/A	10.9962	0.0388147	#N/A
LINC01784	0	1.31397	0	0	0	0	0	0	0	0	0	0	0.193135	-0.0115107	#N/A	0.193135	-0.0169634	#N/A	0.193135	-0.0642885	#N/A	1.55465	0.0909612	0.999848	1.07586	0.00122592	#N/A	1.5021	0.0905808	#N/A
PRAMEF11	0	0	0	0	0	0	0	0	0	0	0	0	0	#N/A	#N/A	0	#N/A	#N/A	0	#N/A	#N/A	16.4848	-0.0697262	0.999848	16.6064	-0.0536438	#N/A	17.6344	0.0276834	0.981742
HNRNPCL1	0.205454	0	0	0	0.323398	0.349925	0.31744	0	0	0	0	0	0.446454	0.0520192	#N/A	0.237763	0.0142451	#N/A	0.104895	-0.0642885	#N/A	6.89132	-0.29503	0.999848	7.64524	-0.121247	#N/A	6.60655	-0.38077	#N/A
PRAMEF2	0	0	0.382211	0.773256	0.43645	0.236125	0	0.324365	0.328065	0	0	0.698921	1.30516	0.184838	#N/A	0.666496	0.0489995	#N/A	0.640163	0.120182	#N/A	10.051	-0.0442997	0.999848	11.0937	0.0518749	#N/A	12.6568	0.247593	#N/A
PRAMEF4	0	0	0	0	0	0	0	0.28946	0	0	0	0	0	#N/A	#N/A	0.20086	0.0425264	#N/A	0	#N/A	#N/A	15.6557	-0.323903	0.999848	15.6679	-0.234525	#N/A	16.2866	-0.281679	#N/A
PRAMEF10	0	0	0.205768	0	0	0	0	0	0	0	0	0	0.122768	-0.0115107	#N/A	0.122768	-0.0169634	#N/A	0.122768	-0.0642885	#N/A	9.04448	-0.152796	0.999848	10.9736	0.0425664	#N/A	10.0269	-0.0329219	#N/A
PRAMEF7	0	0	0	0	0	0	0	0	0	0	0	0	0	#N/A	#N/A	0	#N/A	#N/A	0	#N/A	#N/A	0.707368	0.0512733	0.999848	0.826619	0.0485112	#N/A	0.718693	0.0595167	#N/A
PRAMEF6	0	0	0	0	0	0	0	0	0	0	0	0	0	#N/A	#N/A	0	#N/A	#N/A	0	#N/A	#N/A	6.7535	0.144664	0.999848	4.32972	-0.140128	#N/A	5.87773	0.0152465	#N/A
PRAMEF27	0.244384	0	0.336871	0	0	0	0	0	0	0	0.269905	0	0.455325	-0.0948048	#N/A	0.455325	-0.132884	#N/A	0.648951	-0.30529	#N/A	6.47091	0.146752	0.999848	5.27918	-0.0101079	#N/A	6.37073	0.140058	#N/A
HNRNPCL3	0	0	0	0	0	0	0	0	0	0	0	0	0	#N/A	#N/A	0	#N/A	#N/A	0	#N/A	#N/A	0	#N/A	#N/A	0	#N/A	#N/A	0	#N/A	#N/A
PRAMEF25	0	0	0	0	0	0	0	0	0	0	0	0	0	#N/A	#N/A	0	#N/A	#N/A	0	#N/A	#N/A	10.0091	-0.258218	0.999848	10.2865	-0.16392	#N/A	9.66216	-0.345227	#N/A
HNRNPCL2	0.393847	0.859307	0.271449	0.366115	0	0	0	0	0.465988	0.684163	0	0	0.905814	-0.126031	#N/A	0.938928	-0.177118	#N/A	0.986095	-0.39537	#N/A	6.43343	-0.280648	0.999848	6.10756	-0.200811	#N/A	6.26696	-0.324319	#N/A
PRAMEF26	0	0	0	0	0	0	0	0	0	0	0	0	0	#N/A	#N/A	0	#N/A	#N/A	0	#N/A	#N/A	1.30426	0.0832617	0.999848	1.8858	0.104968	#N/A	1.75137	0.169554	#N/A
HNRNPCL4	0	0	0	0	0	0	0	0	0	0	0	0	0	#N/A	#N/A	0	#N/A	#N/A	0	#N/A	#N/A	0	#N/A	#N/A	0	#N/A	#N/A	0	#N/A	#N/A
PRAMEF9	0	0	0	0	0	0	0	0	0	0	0	0	0	#N/A	#N/A	0	#N/A	#N/A	0	#N/A	#N/A	9.61323	-0.159024	0.999848	8.86546	-0.174525	#N/A	8.71893	-0.261271	#N/A
PRAMEF13	0.0932201	0	0	0	0	0	0	0	0	0	0	0	0.104895	-0.0115107	#N/A	0.104895	-0.0169634	#N/A	0.104895	-0.0642885	#N/A	2.10197	0.0595241	0.999848	2.20503	0.0442637	#N/A	1.54137	-0.0452769	#N/A
PRAMEF18	0	0	0	0	0	0	0	0	0	0	0	0	0	#N/A	#N/A	0	#N/A	#N/A	0	#N/A	#N/A	11.8744	-0.0200379	0.999848	10.025	-0.168104	#N/A	9.75735	-0.287992	#N/A
PRAMEF5	0	0	0	0	0.208329	0	0	0	0	0	0	0	0.157104	0.0261892	#N/A	0	#N/A	#N/A	0	#N/A	#N/A	3.24255	0.0323191	0.999848	2.36573	-0.0786319	#N/A	2.69629	-0.072559	#N/A
PRAMEF8	0.117524	0.256417	0.162001	0	0.18499	0.400327	0	0	0	0.408308	0	0	0.946812	0.0291861	#N/A	0.420798	-0.125118	#N/A	0.688065	-0.129226	#N/A	1.81944	0.14622	0.999848	0.866342	-0.0194465	#N/A	1.36346	0.0653504	#N/A
PRAMEF33	0	0	0	0	0	0	0	0	0	0	0	0	0	#N/A	#N/A	0	#N/A	#N/A	0	#N/A	#N/A	0	#N/A	#N/A	0	#N/A	#N/A	0	#N/A	#N/A
PRAMEF15	0	0	0.504765	0	0	0	0	0	0.288838	0	0.269615	0	0.368304	-0.0593238	#N/A	0.588404	-0.0540248	#N/A	0.56193	-0.185295	#N/A	36.0756	-0.207852	0.999848	35.4291	-0.203034	0.657314	35.3751	-0.258388	0.752717
PRAMEF14	0	0	0.128447	0.519724	0.293349	0	0	0	0.2205	0	0.411652	0	0.997933	0.167413	#N/A	0.342868	0.0165037	#N/A	0.51002	0.231587	#N/A	8.5878	0.20472	0.999848	6.53065	-0.0488204	#N/A	8.37304	0.186073	#N/A
PRAMEF19	0	0	0	0	0	0	0	0	0	0	0.349189	0.398482	0	#N/A	#N/A	0	#N/A	#N/A	0.390939	0.344137	#N/A	9.91547	-0.0786723	0.999848	10.1841	-0.0384963	#N/A	9.66594	-0.147647	#N/A
PRAMEF17	0	0	0	0	0	0	0	0	0	0	0	0	0	#N/A	#N/A	0	#N/A	#N/A	0	#N/A	#N/A	11.3815	-0.129943	0.999848	12.1694	-0.0459766	#N/A	13.3551	0.0464632	#N/A
PRAMEF20	0.142544	0.311008	0.392981	1.06006	0.448748	0.728335	0.660721	0.333505	0.337309	0.247618	1.25944	0.359308	2.15908	0.250178	#N/A	1.36313	0.108888	#N/A	1.64902	0.454285	#N/A	42.1171	-0.140883	0.999848	41.0061	-0.167082	0.711897	41.5208	-0.149164	0.877272
LRRC38	0.735011	0.687287	0.578959	2.53781	0.826396	1.43069	2.92022	3.43934	1.49082	14.2273	7.42189	9.52828	6.49672	0.470088	#N/A	8.32901	0.931387	#N/A	25.5275	3.24469	1.08578e-11	116.307	0.0326317	0.999848	107.484	-0.142376	0.715889	129.059	0.284272	0.578122
PDPN	8.41304	6.56522	8.63425	6.85021	7.44296	7.00757	12.3345	12.9308	9.15484	10.4542	7.86736	9.13274	72.0312	-0.0352777	0.940604	85.5732	0.380381	0.268319	72.3244	-0.0251348	0.96009	139.448	-0.137994	0.999848	142.433	-0.080543	0.822924	133.784	-0.244841	0.681466
PRDM2	60.3548	58.4302	57.5996	63.1182	70.9565	66.554	66.397	57.5369	58.2426	76.135	80.3759	81.4782	1788.37	0.295277	0.0781945	1569.03	-0.048698	0.863058	1723.24	0.209507	0.222455	484.914	0.19679	0.999848	434.233	-0.0491433	0.865559	485.577	0.234267	0.618959
KAZN	3.9583	3.97773	4.48279	6.1988	5.84283	6.21019	7.71458	6.72483	9.17237	7.76056	7.50984	9.60498	185.438	0.621457	0.00159435	198.512	0.778831	0.000428983	193.231	0.760247	9.87718e-05	3901.48	0.0238884	0.999848	3755.34	-0.0787314	0.742139	3813.84	-0.0360095	0.952103
KAZN-AS1	0.796513	0.868928	1.31755	0.888514	0.125376	0.949622	0.861465	0.372713	1.13089	1.38365	0.527816	0.803099	6.05804	-0.155209	#N/A	6.14024	-0.184195	#N/A	6.1943	-0.260235	0.803812	0	#N/A	#N/A	0	#N/A	#N/A	0	#N/A	#N/A
TMEM51-AS1	0.399274	0.331866	0.419338	1.02511	1.0774	1.26292	1.17506	0.622776	0.539897	3.96338	3.40178	2.87554	23.9842	1.08098	#N/A	16.4801	0.617365	0.230304	49.2707	2.73519	1.00682e-15	0	#N/A	#N/A	0	#N/A	#N/A	0	#N/A	#N/A
TMEM51	32.9564	35.7307	38.278	55.4093	48.8335	57.6898	51.2341	49.0246	47.8989	70.3251	72.1221	77.1752	262.723	0.675137	0.000189985	227.089	0.360344	0.1064	273.328	0.809374	1.35655e-06	0	#N/A	#N/A	0	#N/A	#N/A	0	#N/A	#N/A
FHAD1	0.355554	0.581819	0.318574	0.36357	0.475715	0.514736	1.04377	0.45753	0.925498	1.3897	0.785369	1.25473	14.4543	0.155427	#N/A	18.6916	0.62033	0.220629	22.0017	1.14509	0.0171935	430.2	0.101433	0.999848	404.903	-0.0490699	0.870027	423.372	0.0668018	0.922201
FHAD1-AS1	0	0	0.202123	0	0	0	0.113277	0	0	0	0.323886	0	0.245536	-0.0309394	#N/A	0.378405	-0.023035	#N/A	0.632788	0.115684	#N/A	0	#N/A	#N/A	0	#N/A	#N/A	0	#N/A	#N/A
EFHD2	160.177	168.173	192.81	222.471	209.141	230.274	175.307	185.172	159.649	203.029	204.784	164.853	1302.91	0.456689	0.00207215	1053.95	-0.091445	0.696713	1061.21	-0.0725348	0.758717	635.211	0.251779	0.999848	409.809	-0.439045	0.286072	430.672	-0.425569	0.310024
CTRC	0.196075	0	0.991028	0	0.102878	0.111317	0.504915	0.611664	0.309321	0.340608	0.288735	0	2.00669	-0.257106	#N/A	3.57311	0.0447104	#N/A	2.45328	-0.532644	0.631009	48.3177	0.158643	0.999848	37.9764	-0.268309	0.560882	40.2367	-0.208718	0.808886
CELA2A	0.899184	0.980933	0.20658	0.278623	0.235896	0.51049	0.23155	1.75315	2.48241	1.04133	0.662058	0	2.04454	-0.136159	#N/A	4.00941	0.296613	#N/A	2.25333	-0.242176	0.847044	22.4436	0.0207035	0.999848	18.7196	-0.210042	#N/A	20.7467	-0.0969234	0.926169
CELA2B	1.09973	0.685548	0.21656	0.584167	1.73104	0.535151	1.21368	0.735137	2.60233	0.545819	0.347021	0.792014	3.08591	0.118071	#N/A	3.85007	0.326193	#N/A	2.09882	-0.291576	0.811843	47.0805	0.00891719	0.999848	41.5781	-0.212295	0.644786	43.303	-0.16251	0.860212
CASP9	7.64716	6.22145	8.33771	6.18497	5.98456	6.91695	10.547	8.08665	14.3131	7.20494	4.77162	6.96985	94.0626	-0.0898247	0.826569	116.377	0.417287	0.221259	83.6389	-0.457445	0.145089	97.9633	0.204683	0.999848	110.806	0.424388	0.252629	88.4153	0.00023034	0.999731
DNAJC16	23.3412	24.7093	24.8457	21.2034	25.8189	27.9819	22.3858	14.6789	22.6469	14.039	13.7408	18.16	548.753	0.163542	0.492714	456.662	-0.350393	0.158276	397.015	-0.881865	4.86516e-08	227.747	0.059832	0.999848	197.028	-0.286143	0.448452	209.901	-0.128728	0.854429
SCARNA21B	13.0082	7.09542	17.9312	9.06919	20.4757	5.53882	5.02463	3.80433	11.5432	5.64923	7.18333	0	4.39427	-0.00804744	#N/A	3.33447	-0.315065	#N/A	2.86209	-0.981771	0.304613	0	#N/A	#N/A	0	#N/A	#N/A	0	#N/A	#N/A
AGMAT	1.10328	0.962868	1.21665	1.36746	1.50508	2.2549	0.795498	1.03252	1.56644	0.894385	0.324932	0.1854	11.4378	0.380475	#N/A	8.32159	-0.0404554	#N/A	5.72545	-1.01914	0.221403	0	#N/A	#N/A	0	#N/A	#N/A	0	#N/A	#N/A
DDI2	26.0394	25.1643	22.8557	30.6179	38.8103	37.3136	29.835	21.8676	31.3177	43.9348	43.5199	48.344	962.314	0.608172	0.000374354	767.692	0.0676389	0.848582	961.509	0.641563	2.08363e-05	381.445	0.216704	0.999848	338.15	0.00493004	0.992865	377.721	0.272903	0.552879
RSC1A1	0	0	0	0	0	0	0	0	0	0	0	0	0	#N/A	#N/A	0	#N/A	#N/A	0	#N/A	#N/A	0	#N/A	#N/A	0	#N/A	#N/A	0	#N/A	#N/A
PLEKHM2	60.8481	61.7545	65.2033	80.6735	66.2217	71.9349	68.8304	78.461	80.7893	59.69	58.0192	65.3765	729.487	0.328772	0.0595471	686.914	0.180218	0.429954	589.319	-0.256949	0.1262	277.47	0.146604	0.999848	277.331	0.157793	0.6762	242.348	-0.156664	0.816888
SLC25A34	4.36464	3.12471	3.19624	3.16978	3.43512	4.4138	2.84498	2.87206	5.16412	2.25089	0.903834	1.89094	31.6545	0.0995183	#N/A	29.1894	-0.079114	0.915986	20.8144	-1.19851	0.0183864	0	#N/A	#N/A	0	#N/A	#N/A	0	#N/A	#N/A
SLC25A34-AS1	0	0.777276	0.491073	0.66233	1.12152	0	0.550429	1.667	0	0	0	0	0.817097	0.0513605	#N/A	0.850491	0.0833472	#N/A	0.315903	-0.216818	#N/A	21.6759	0.327024	0.999848	15.4252	-0.0662155	#N/A	12.0264	-0.448296	#N/A
TMEM82	0.788785	0.688398	0.217461	0.293298	0.24832	1.34344	0.731235	0	0	0.274044	0.348463	0	2.29988	0.0451741	#N/A	1.43212	-0.18013	#N/A	1.36077	-0.635358	#N/A	0	#N/A	#N/A	0	#N/A	#N/A	0	#N/A	#N/A
FBLIM1	20.7186	21.4607	20.3379	17.6062	16.6357	18.624	24.0087	16.403	16.0948	5.99849	6.00949	3.69267	216.599	-0.105528	0.729229	207.459	-0.219726	0.473739	136.881	-2.13971	3.55255e-20	395.005	0.0442833	0.999848	352.093	-0.208434	0.601843	267.573	-1.13777	1.51775e-06
UQCRHL	3.86367	3.87319	4.17434	6.21253	3.12302	5.33556	3.71085	4.39767	5.43624	5.44192	5.99709	5.52757	25.2269	0.278059	#N/A	22.2383	0.0573247	0.940385	23.9115	0.263236	0.661262	10.4913	0.172167	0.999848	10.3045	0.0777187	#N/A	10.7615	0.219928	#N/A
FLJ37453	68.3943	61.4573	70.0425	70.3385	61.0008	55.6569	88.1799	72.5793	79.9419	74.1961	76.0451	82.1392	413.278	0.018849	0.95622	435.649	0.161656	0.542701	409.075	-0.0109897	0.971798	62.0451	0.0728581	0.999848	70.3228	0.267138	0.560639	55.8852	-0.101514	0.919543
SPEN	64.4315	66.6327	66.6002	89.8893	88.2823	100.281	88.8268	86.7412	88.652	97.6043	111.321	117.434	2794.08	0.597244	2.53158e-05	2476.21	0.318218	0.0453887	2660.98	0.503872	0.000399456	573.9	0.131651	0.999848	496.197	-0.179008	0.612951	530.616	-0.00973089	0.991112
ZBTB17	50.4144	59.8592	58.2446	67.8763	61.4393	58.1576	64.538	76.2482	90.4579	70.9751	72.4601	84.5835	652.485	0.274127	0.100832	675.812	0.357734	0.0975101	637.128	0.220509	0.199064	393.577	0.037606	0.999848	352.782	-0.220199	0.531156	367.148	-0.126978	0.826788
SRARP	0	0	0.206512	0	0	0.127581	0	0.350515	0	0.130124	0	0.188817	0.429991	-0.0169337	#N/A	0.647255	0.0413499	#N/A	0.576483	0.0833618	#N/A	15.8189	0.162025	0.999848	13.3904	-0.039512	#N/A	14.4064	0.0393602	#N/A
HSPB7	1.80485	2.15948	2.24713	1.5154	2.56601	1.28909	4.31784	4.35893	2.06656	1.61819	2.31483	3.08187	19.3872	-0.0446907	#N/A	26.0792	0.534859	0.260153	19.7395	-0.0472011	0.953776	18.5041	0.0567624	0.999848	24.9211	0.400579	#N/A	17.2774	-0.0404041	0.971075
CLCNKA	1.04784	0.571553	0.541649	0.974059	0.515428	0.334624	1.82136	3.21771	1.39475	1.13765	1.01261	1.15555	6.02224	-0.0696659	#N/A	11.7781	0.799256	0.116744	7.26037	0.251094	0.802932	37.2254	0.435934	0.999848	36.9758	0.344528	0.461824	31.6049	0.180239	0.847526
CLCNKB	0.619649	0.506988	0.320309	0.288009	0.243842	0.263843	1.07707	0.724882	0.549863	1.21096	2.39526	1.56193	2.84396	-0.160234	#N/A	4.44643	0.225273	#N/A	7.27884	1.21702	0.10263	45.9194	0.211807	0.999848	43.3165	0.100063	0.819798	40.9192	0.00958791	0.993367
FAM131C	2.11761	0.577534	1.64195	1.96851	2.49995	0.901668	6.13472	3.71586	6.89012	4.59821	6.43158	4.00336	7.28845	0.124289	#N/A	14.4081	1.06658	0.0219474	12.4697	1.24136	0.0471784	95.9161	0.169046	0.999848	122.205	0.593357	0.0363521	107.498	0.430941	0.323537
EPHA2	1179.94	1150.84	1293.98	1111.78	944.747	956.513	1086.85	1282.71	982.923	412.731	512.426	386.469	11834.7	-0.132722	0.492189	11567.4	-0.20247	0.291307	8145.95	-1.65444	1.02686e-27	1100.05	0.128202	0.999848	902.427	-0.212592	0.625327	777.178	-0.584884	0.21374
ARHGEF19	21.5744	25.9616	28.2482	28.0439	26.2974	32.4462	37.1409	35.4321	51.4791	27.0381	22.5664	30.2964	266.842	0.311318	0.157162	301.202	0.593649	0.00958571	224.752	-0.138513	0.585888	283.676	0.1013	0.999848	309.552	0.303099	0.466295	254.968	-0.0945395	0.909114
CPLANE2	17.7892	13.5687	13.1579	20.9732	21.8547	20.1987	23.0162	29.7773	26.3523	27.3848	23.9596	29.5292	74.1017	0.494373	0.0981428	77.6184	0.614495	0.0591577	74.3799	0.583369	0.0659331	32.4921	0.10044	0.999848	32.8181	0.120666	#N/A	30.6932	0.0376704	0.971895
FBXO42	22.211	22.7142	21.7696	21.3752	21.8758	23.9714	25.5721	18.2088	24.3361	15.407	15.8513	18.0889	522.731	0.131353	0.585915	486.979	-0.0565305	0.873843	406.436	-0.652102	6.72186e-05	545.699	0.138514	0.999848	486.202	-0.121286	0.705766	467.596	-0.228127	0.656819
SZRD1	147.666	157.32	157.626	165.204	162.463	174.971	169.706	161.287	202.091	146.353	158.739	178.001	1983.8	0.241481	0.136647	1889.18	0.114773	0.65079	1719.81	-0.15274	0.387741	216.98	0.156154	0.999848	199.048	0.00826291	0.986163	204.809	0.0888842	0.899811
SPATA21	3.99108	6.28289	5.36224	4.79021	4.77131	5.50686	5.62009	5.08258	6.09693	2.80832	6.02596	5.22113	59.5162	0.0883641	0.848991	58.1772	0.0360644	0.952917	51.5704	-0.32698	0.485549	377.433	0.260539	0.999848	271.175	-0.416964	0.136849	266.117	-0.514281	0.0455386
NECAP2	46.1071	49.4876	47.4965	40.3258	36.2227	41.1642	47.0455	45.5277	44.1895	37.8939	34.9519	38.3237	619.063	-0.14246	0.519818	617.497	-0.152334	0.488913	542.811	-0.579554	5.56645e-05	147.667	-0.171802	0.999848	143.12	-0.266776	0.488113	122.738	-0.773542	0.00310529
LINC01772	5.47186	6.1224	5.12517	3.39105	2.7606	4.30133	3.79363	5.08808	3.98409	3.6559	2.32434	3.18295	37.8435	-0.404626	0.284503	38.5734	-0.396359	0.369354	32.8789	-1.01796	0.0108788	23.3488	0.130083	0.999848	21.3732	0.0683495	#N/A	17.5263	-0.216153	0.828897
CROCCP3	6.92326	7.19304	6.36226	3.67759	3.06172	4.49202	6.3672	6.01641	6.16305	2.6344	2.54875	3.49025	93.7736	-0.626773	0.0172717	108.192	-0.219602	0.52799	79.7401	-1.42819	1.07928e-07	230.743	0.0524134	0.999848	207.389	-0.181031	0.635492	190.241	-0.43706	0.213408
RNU1-1	1006.35	941.874	1016.01	1006.46	924.218	853.451	651.976	613.797	1051.09	1386.47	1505.43	1074.15	407.271	0.0265204	0.932557	350.09	-0.409155	0.149029	433.788	0.201523	0.411971	3.89206	0.0393656	0.999848	3.41499	-0.00570202	#N/A	4.67895	0.184175	#N/A
LINC01783	37.647	39.1483	36.4173	44.2057	37.4266	36.1844	38.9482	35.0264	42.98	60.9996	45.9552	45.2281	206.743	0.164064	0.549267	190.88	-0.0438131	0.918341	208.206	0.20173	0.432696	23.5818	-0.0617247	0.999848	18.7097	-0.347191	#N/A	20.1894	-0.369571	0.628014
NBPF1	29.9747	31.317	29.8327	30.9832	32.0709	34.2888	30.8464	25.2085	31.4952	30.536	29.7286	36.1336	998.01	0.213899	0.25328	875.469	-0.141371	0.575143	877.466	-0.140922	0.459591	570.837	0.0718086	0.999848	552.873	-0.00724826	0.985956	566.006	0.0566812	0.927541
CROCCP2	48.6067	47.3998	44.612	50.8841	48.0665	50.9717	56.2783	63.6544	63.9961	50.2949	50.4985	69.1935	706.846	0.203474	0.320906	727.078	0.277572	0.191146	664.408	0.0429459	0.879795	965.332	0.0872533	0.999848	981.261	0.139241	0.702334	864.747	-0.169206	0.769409
RNU1-3	0	0	0	0	2.18491	0	0	0	0	0	0	0	0.157104	0.0261892	#N/A	0	#N/A	#N/A	0	#N/A	#N/A	0	#N/A	#N/A	0	#N/A	#N/A	0	#N/A	#N/A
CROCC	10.2087	11.9763	9.72324	11.9696	11.6683	11.4458	11.2155	13.5027	11.8358	10.7829	12.0113	13.125	257.504	0.248912	0.271535	242.555	0.097598	0.768367	230.283	-0.0454325	0.88748	997.329	0.143841	0.999848	914.254	-0.0585734	0.838411	879.968	-0.161209	0.763902
RNU1-4	0	0	0	0	0	0	0	0	0	0	0	0	0	#N/A	#N/A	0	#N/A	#N/A	0	#N/A	#N/A	0	#N/A	#N/A	0	#N/A	#N/A	0	#N/A	#N/A
MST1L	0.601549	1.21873	0.65152	0.319539	1.01451	0.731818	0.464716	1.20636	1.62682	0.821047	1.23383	1.73292	10.2788	-0.0287379	#N/A	12.1917	0.203458	0.779281	12.4738	0.370959	0.637779	0	#N/A	#N/A	0	#N/A	#N/A	0	#N/A	#N/A
MIR3675	0	0	0	0	0	0	0	0	0	0	0	0	0	#N/A	#N/A	0	#N/A	#N/A	0	#N/A	#N/A	0	#N/A	#N/A	0	#N/A	#N/A	0	#N/A	#N/A
LOC112267871	16.9367	17.4961	13.9126	18.893	15.7781	15.4239	11.8559	18.7617	19.1393	22.5763	21.683	19.5163	140.458	0.150444	0.650691	129.827	-0.0572577	0.912228	140.744	0.173687	0.580904	0	#N/A	#N/A	0	#N/A	#N/A	0	#N/A	#N/A
LOC105376805	0	0.233183	0.883931	0	0	0	0.495386	0	0.252902	0.185655	0.472143	0.538793	0.929743	-0.17834	#N/A	1.54845	-0.0807217	#N/A	1.84525	-0.0275358	#N/A	0	#N/A	#N/A	0	#N/A	#N/A	0	#N/A	#N/A
RNU1-2	230.42	257.425	202.819	154.84	235.97	186.766	178.007	120.161	292.334	248.359	291.275	248.42	89.6007	-0.107136	0.795675	84.8913	-0.264041	0.55902	93.0104	-0.0240126	0.958481	0	#N/A	#N/A	0	#N/A	#N/A	0	#N/A	#N/A
MFAP2	80.3299	84.0619	81.8044	81.9303	78.4828	82.347	38.3887	43.9911	44.0957	42.7233	45.6109	49.5105	573.564	0.102283	0.667222	409.014	-1.01069	1.2231e-09	408.788	-1.04712	1.78137e-11	0	#N/A	#N/A	0	#N/A	#N/A	0	#N/A	#N/A
ATP13A2	27.0416	25.4344	29.1514	42.057	38.2678	47.6066	29.9966	33.5604	36.0967	40.3501	35.6089	44.4589	482.034	0.72081	2.88195e-05	380.803	0.181021	0.493464	401.281	0.32683	0.0710479	47.2873	0.256811	0.999848	47.3227	0.258753	0.581392	55.0389	0.600214	0.186829
SDHB	10.1709	11.9026	9.55917	7.21999	10.3335	10.0788	10.5717	10.8165	7.87675	8.19161	8.1695	7.45819	62.9539	-0.0458003	0.924607	59.9399	-0.17544	0.706539	53.0154	-0.595961	0.0868898	0	#N/A	#N/A	0	#N/A	#N/A	0	#N/A	#N/A
PADI2	0	0.0827799	0.0522993	0.141076	0	0.0646195	0.175862	0.0887678	0.269341	0.197723	0	0	0.87433	0.059953	#N/A	1.57567	0.328612	#N/A	0.716803	0.129112	#N/A	176.763	0.0401283	0.999848	163.68	-0.142457	0.701252	165.566	-0.118856	0.873807
LINC02783	1.07103	0.95597	0.738185	0.905109	1.22609	0.829164	0.376095	0.797316	0.921612	0.507416	0.21507	0.613574	11.6244	0.103666	#N/A	9.22751	-0.292649	0.666149	7.57197	-1.01903	0.180142	14.784	0.106923	0.999848	14.2067	0.0533394	#N/A	11.5146	-0.19211	#N/A
PADI1	2.55362	2.83643	2.68803	1.98537	1.82707	2.05602	3.58682	3.04161	2.85656	1.0485	1.23067	2.34067	29.3574	-0.237179	#N/A	34.3234	0.118702	0.843379	24.3403	-0.964861	0.0451244	129.286	-0.00772874	0.999848	127.424	-0.0409982	0.918696	122.302	-0.137836	0.863957
PADI3	0.927991	0.467243	0.590396	0.398146	0.898904	0.12158	0.330879	0.501041	1.01351	0.496013	0.315355	0.359871	4.68189	-0.119515	#N/A	5.00143	-0.1126	#N/A	3.99606	-0.690965	0.478226	110.769	-0.0418602	0.999848	110.865	-0.0454775	0.906741	110.999	-0.035617	0.966936
MIR3972	0	0	0	0	0	8.91304	0	0	0	0	0	0	0.36891	0.0589994	#N/A	0	#N/A	#N/A	0	#N/A	#N/A	0	#N/A	#N/A	0	#N/A	#N/A	0	#N/A	#N/A
PADI4	0.689596	0.668703	0.739337	1.13963	0.723646	0.913504	0.355157	1.07561	0	0.532408	0.507741	0.386277	6.30567	0.191044	#N/A	4.17973	-0.232084	#N/A	4.08601	-0.527384	0.604569	177.754	0.0997709	0.999848	163.363	-0.104925	0.777294	167.019	-0.0416414	0.960316
PADI6	0.570059	0.41459	0.523866	0	0.299103	0.970911	0.587185	0.22229	0.899302	0.165044	0.62959	0.718466	2.92765	-0.0213871	#N/A	3.11945	0.019564	#N/A	2.81316	-0.16337	0.898626	112.044	0.335996	0.999848	94.87	-0.0124542	0.979828	97.1757	0.0509092	0.951238
RCC2	219.663	220.638	216.557	283.986	283.832	323.177	262.823	250.308	220.676	308.097	312.252	329.18	2754.95	0.541602	0.000299504	2266.24	0.0609021	0.807994	2485.27	0.309406	0.0308528	1178.26	0.230525	0.999848	992.12	-0.0175683	0.967762	1053.96	0.132851	0.825916
ARHGEF10L	7.26948	7.30594	7.89026	5.16133	4.05447	5.06947	8.53441	7.29874	6.50157	3.13215	3.54019	4.03993	125.254	-0.467284	0.0583646	142.461	-0.0947576	0.804445	104.105	-1.26645	1.16836e-07	891.071	0.123158	0.999848	785.408	-0.162065	0.644198	723.596	-0.401571	0.233796
LINC02810	0.171418	0	0	0	0.269823	0	0	0	0	0	0	0	0.261998	0.00929055	#N/A	0.104895	-0.0169634	#N/A	0.104895	-0.0642885	#N/A	80.8759	0.135601	0.999848	71.3414	-0.0680857	0.878809	78.4483	0.115712	0.904581
ACTL8	0.493803	0.808047	0.340342	1.3771	0.582959	1.05129	0.572219	0.577665	0.584254	1.93005	2.99954	3.11179	3.76002	0.258647	#N/A	2.48505	0.0056517	#N/A	6.55024	1.56664	0.0326252	214.476	-0.120637	0.999848	210.114	-0.180952	0.602079	215.992	-0.112345	0.874142
LINC01654	0	0	0	0	0	0	0	0	0	0	0	0	0	#N/A	#N/A	0	#N/A	#N/A	0	#N/A	#N/A	31.9884	-0.200599	0.999848	33.0372	-0.137581	#N/A	32.0165	-0.232829	0.785506
IGSF21	0	0	0	0.279083	0	0.127833	0.115966	0	0.177607	0.130381	0	0	0.558427	0.118268	#N/A	0.352969	0.1011	#N/A	0.133633	0.136484	#N/A	707.602	-0.0290025	0.999848	700.475	-0.0578479	0.863568	708.409	-0.030804	0.965604
KLHDC7A	5.9289	4.63374	5.91607	2.46781	1.88043	2.56217	8.61365	10.766	6.49141	2.92069	1.56372	2.23057	51.3577	-0.89144	0.00228086	86.512	0.468826	0.160615	47.3572	-1.44929	2.67291e-05	14.9219	0.0533219	0.999848	15.9567	0.10276	#N/A	13.5939	-0.0812422	#N/A
PAX7	8.19418	6.06174	10.0833	3.85764	4.92677	5.69027	11.8998	13.0827	12.3998	4.09314	3.41799	5.2302	107.772	-0.527644	0.0623384	159.064	0.466357	0.0939198	94.3483	-1.14094	3.87492e-05	464.688	-0.0129604	0.999848	446.919	-0.11237	0.725797	435.24	-0.184337	0.744564
TAS1R2	0.0895529	0	0.493777	0.332989	0.140962	0	0	0.209523	0.211913	0.155565	0	0	1.12704	-0.0195807	#N/A	1.01693	-0.0711981	#N/A	0.7296	-0.465116	#N/A	9.47114	0.0648051	0.999848	9.93323	0.0721883	#N/A	10.0109	0.140198	#N/A
ALDH4A1	16.8602	15.5896	14.342	14.4494	12.2336	15.799	17.3344	18.477	16.908	10.0168	8.16826	10.7432	140.58	-0.0186759	0.9666	144.797	0.0590638	0.892079	107.749	-0.908791	0.000239544	0	#N/A	#N/A	0	#N/A	#N/A	0	#N/A	#N/A
MIR4695	0	0	0	0	0	0	0	0	0	0	0	0	0	#N/A	#N/A	0	#N/A	#N/A	0	#N/A	#N/A	0	#N/A	#N/A	0	#N/A	#N/A	0	#N/A	#N/A
MIR1290	5.83701	25.4707	0	5.42601	9.18783	0	0	0	6.90618	0	0	0	1.48352	-0.0851944	#N/A	1.20243	-0.219559	#N/A	0.98233	-0.896321	#N/A	0	#N/A	#N/A	0	#N/A	#N/A	0	#N/A	#N/A
IFFO2	130.456	135.604	135.543	98.4954	87.3342	96.192	89.7667	81.4555	66.518	76.2861	68.52	69.2775	1813.17	-0.362786	0.0171338	1592.2	-0.824583	1.05997e-08	1494.44	-1.11871	2.30744e-20	243.207	0.347173	0.999848	198.865	0.0399564	0.918313	246.94	0.526895	0.109222
UBR4	24.4065	28.1561	24.9143	27.1501	26.8951	33.0474	28.2109	24.0808	24.0715	17.7831	17.8615	22.0814	1762.06	0.28931	0.116163	1517.05	-0.106755	0.640482	1292.79	-0.637507	4.45284e-06	1187.93	0.103166	0.999848	1011.5	-0.265022	0.412782	962.332	-0.425781	0.123421
EMC1-AS1	17.511	24.4911	16.711	18.365	26.15	25.236	17.3434	24.1617	20.1873	31.9789	28.7616	23.7675	28.2476	0.282197	#N/A	24.3574	-0.0103003	0.990306	27.4717	0.311047	0.575023	0	#N/A	#N/A	0	#N/A	#N/A	0	#N/A	#N/A
EMC1	29.2793	31.7602	26.4056	39.7135	45.0053	50.6754	32.4178	26.9021	34.8948	49.3793	50.4823	53.1863	936.759	0.711901	2.09261e-05	699.235	0.0173036	0.965946	869.817	0.582344	0.00011077	72.9277	0.267287	0.999848	58.5433	-0.0926682	0.82467	69.5999	0.279973	0.669877
MRTO4	184.983	181.883	179.242	280.331	254.164	274.102	185.357	211.709	186.305	278.328	292.335	305.316	1512.59	0.658176	4.53084e-06	1155.5	-0.00278525	0.993899	1374.36	0.45671	0.00171276	250.281	0.266923	0.999848	202.842	-0.0337548	0.935917	202.069	-0.0544824	0.93556
AKR7L	1.64482	1.43549	2.04058	2.59931	1.68289	2.10107	2.28722	2.50141	0.973053	1.71436	0.908296	3.10954	13.8407	0.233759	#N/A	11.9561	0.0389921	0.966608	11.3842	-0.0891617	0.927867	40.4339	0.359204	0.999848	32.1471	-0.00165496	#N/A	36.1549	0.235915	0.781554
AKR7A3	2.99777	2.04395	1.80788	3.13503	0.884754	2.87198	2.60536	0	2.66016	1.62735	2.89698	1.41683	7.31765	0.0318416	#N/A	6.01979	-0.192263	#N/A	6.11885	-0.342092	0.736319	45.1592	0.118149	0.999848	38.7908	-0.125419	0.776145	38.0398	-0.197047	0.828035
AKR7A2	31.9544	31.5131	33.3	41.1109	38.4279	41.58	40.4848	39.7736	51.7207	41.0766	35.0091	41.8843	168.837	0.405289	0.0715309	162.841	0.325398	0.259658	145.634	0.0548919	0.871009	60.249	0.108129	0.999848	58.5368	0.0749957	0.863899	53.0821	-0.107077	0.912848
SLC66A1	67.2082	65.6445	73.1333	77.2085	56.2969	63.9459	73.7232	75.5485	94.2593	65.3678	56.7231	80.9664	468.232	0.0589106	0.847886	483.377	0.142795	0.617341	421.381	-0.248433	0.220022	261.747	0.081342	0.999848	292.266	0.303222	0.480126	250.256	0.0105164	0.991078
CAPZB	33.7354	36.9558	39.1397	38.6773	40.6006	42.8536	46.3681	41.4378	42.0767	30.6443	40.0528	39.1519	325.533	0.268282	0.187374	309.53	0.146917	0.573968	273.597	-0.209948	0.391002	2168.34	0.174936	0.999848	1794.58	-0.176388	0.625419	1660.08	-0.419294	0.1676
MICOS10	18.0287	20.121	14.2582	12.2026	18.5048	17.2633	15.2114	15.7449	17.6939	12.9169	15.2318	13.7171	237.981	0.00280149	0.994432	222.617	-0.187978	0.560368	200.88	-0.530638	0.0243316	0	#N/A	#N/A	0	#N/A	#N/A	0	#N/A	#N/A
LOC105378614	2.19945	4.79883	1.51592	4.08917	6.92416	3.74606	1.69915	0	5.20466	9.55184	2.42914	0	2.09013	0.161706	#N/A	1.2919	-0.0485964	#N/A	1.58062	0.168774	#N/A	0	#N/A	#N/A	0	#N/A	#N/A	0	#N/A	#N/A
NBL1	58.1136	54.9717	68.2392	56.0225	57.2962	64.1523	66.2172	64.132	65.7624	47.2864	44.8858	47.5519	558.256	0.0925557	0.731999	542.714	0.0180546	0.960636	447.581	-0.591959	0.000237913	0	#N/A	#N/A	0	#N/A	#N/A	0	#N/A	#N/A
HTR6	0.299531	0.653525	0.412889	1.33651	1.32015	1.3264	1.20327	1.12128	0.708792	5.41137	2.24952	6.94618	8.94519	0.741926	#N/A	6.53866	0.527212	#N/A	21.421	2.79825	4.95656e-08	25.9198	0.409551	0.999848	21.2076	0.077065	#N/A	26.6287	0.471044	0.435989
TMCO4	6.79449	7.96353	6.96635	8.14303	10.0762	8.89435	11.192	10.2475	9.7	7.70603	5.45748	7.78485	85.9442	0.392068	0.166353	85.1696	0.392514	0.218034	66.224	-0.264643	0.476783	556.482	0.11425	0.999848	500.379	-0.150591	0.606774	513.898	-0.0764176	0.908901
RNF186	0	0	0.500073	0	0	0	0.280258	0	0	0	0	0	0.245536	-0.0309394	#N/A	0.378405	-0.023035	#N/A	0.245536	-0.169637	#N/A	0	#N/A	#N/A	0	#N/A	#N/A	0	#N/A	#N/A
OTUD3	44.9005	45.6642	39.4238	40.6939	47.5165	45.9517	38.8761	36.2807	35.3645	36.7015	41.4098	40.8379	788.632	0.160392	0.48171	665.697	-0.318383	0.114936	662.757	-0.344786	0.0614837	232.598	-0.00544678	0.999848	234.751	0.0202504	0.961997	236.58	0.0443845	0.952907
PLA2G2E	1.73995	0.632713	0.799479	0.539145	3.19526	1.48172	0.896112	0	1.37244	0.503753	0.640551	0	2.90812	0.151287	#N/A	1.77398	-0.122974	#N/A	1.3953	-0.678959	#N/A	13.6762	0.4191	0.999848	8.64253	-0.00899379	#N/A	8.54865	-0.0173129	#N/A
PLA2G2A	0	0	0.186229	0	0	0	0	0	0	0	0	0.681085	0.122768	-0.0115107	#N/A	0.122768	-0.0169634	#N/A	0.517395	0.233105	#N/A	15.8355	0.00953864	0.999848	16.5494	0.0453089	#N/A	18.6276	0.256787	0.781554
PLA2G5	0.0681159	0	0	0.253279	0.107219	0.116014	0.420974	0.159368	0.161186	0.473305	0.752293	0.171698	0.820426	0.150855	#N/A	1.05733	0.306946	#N/A	1.80487	1.39683	#N/A	208.182	-0.113595	0.999848	211.47	-0.0831738	0.80769	225.115	0.0711531	0.92197
PLA2G2D	0.16982	0.185259	0.351133	0	0	0.144617	0	0	0	0	0.187554	0.21403	0.955683	-0.14391	#N/A	0.771228	-0.265843	#N/A	1.16217	-0.393905	#N/A	23.2743	-0.0368206	0.999848	22.7316	-0.0522555	#N/A	22.6916	-0.0661331	0.952294
PLA2G2F	0.0706967	0	0.048726	0.262875	0.111281	0.0602045	0	0.0827029	0.0836463	0.429833	0.234239	0.356406	1.57916	0.207262	#N/A	0.753517	0.0158253	#N/A	2.63812	1.399	0.114444	30.2874	-0.117605	0.999848	28.5985	-0.161526	#N/A	28.2551	-0.265485	0.754855
PLA2G2C	0	0	0.190294	0	0	0.117561	0.106648	0	0.163336	0.119905	0.609864	0	0.429991	-0.0169337	#N/A	0.598505	0.0315037	#N/A	1.15367	0.555336	#N/A	45.5411	-0.039473	0.999848	45.4496	-0.0414002	0.928866	43.5193	-0.142309	0.879917
UBXN10	1.80085	1.87527	1.9182	2.43497	2.7058	4.2522	3.28832	2.68123	3.38977	4.97685	4.61066	4.84885	36.679	0.639438	0.063927	33.0821	0.524054	0.22198	41.3483	1.086	0.00160629	43.8588	-0.114232	0.999848	45.8243	-0.0216827	0.966683	42.1483	-0.203757	0.82226
LINC01757	0	0	0	0	0	0	0	0	0	0	0	0	0	#N/A	#N/A	0	#N/A	#N/A	0	#N/A	#N/A	4.79242	-0.0514055	0.999848	4.62943	-0.0530874	#N/A	6.57637	0.207932	#N/A
VWA5B1	0.0713951	0.311544	0.19683	0	0.0561903	0	0.11031	0.16704	0.168945	0.0620113	0.078851	0.0899819	1.63051	-0.285598	#N/A	2.58106	-0.10049	#N/A	1.99797	-0.711681	0.494478	90.8428	-0.0354108	0.999848	98.8865	0.123231	0.764534	91.7291	-0.0189631	0.984336
CAMK2N1	108.972	104.674	98.415	65.4745	94.4989	82.9015	31.9995	33.9396	35.1539	11.0816	13.7048	11.6745	623.163	-0.219505	0.354838	439.386	-1.64292	6.87289e-23	371.097	-3.26515	3.23594e-68	78.3928	-0.121244	0.999848	78.3017	-0.133269	0.751086	56.2412	-1.03739	0.00178109
MUL1	244.801	240.771	267.398	270.706	247.345	253.741	220.19	200.495	287.09	178.504	192.394	203.246	1602	0.156181	0.40484	1425.56	-0.165586	0.541636	1251.24	-0.604326	1.71314e-05	144.692	0.03635	0.999848	140.354	-0.017758	0.968877	122.557	-0.373676	0.378974
FAM43B	11.531	9.73881	15.5103	15.5599	12.2955	12.3537	13.2184	20.0163	12.9829	12.4385	15.6108	13.1265	81.5453	0.202594	0.583839	80.8213	0.1896	0.670686	73.1872	-0.0601028	0.901818	8.64291	-0.103907	0.999848	12.1763	0.170006	#N/A	8.41329	-0.123563	#N/A
CDA	13.8807	9.0856	11.4803	11.3549	11.7985	10.875	19.7309	11.6914	3.94158	5.30476	8.58495	4.19864	24.4228	0.044983	#N/A	22.8728	-0.0515664	0.950967	17.1894	-1.02837	0.0687355	133.586	0.116461	0.999848	115.979	-0.179392	0.679525	112.655	-0.286386	0.616872
PINK1	8.00732	8.63254	9.08988	6.12994	4.15192	6.33761	11.4258	9.47738	10.0313	5.97301	6.45058	5.10532	87.7017	-0.42359	0.146801	109.186	0.163235	0.658058	81.4875	-0.742717	0.00690585	78.3895	-0.227251	0.999848	96.7403	0.215152	0.603405	70.9793	-0.498463	0.27144
PINK1-AS	7.68546	6.48377	6.78019	6.76328	7.90365	6.37032	6.01643	3.23664	4.00102	4.1832	5.43236	3.87451	80.8592	0.095606	0.819836	61.5063	-0.641494	0.0719072	60.216	-0.828477	0.0122342	0	#N/A	#N/A	0	#N/A	#N/A	0	#N/A	#N/A
DDOST	127.166	129.235	128.125	151.653	142.487	160.872	154.21	167.944	155.012	122.514	120.303	138.129	993.122	0.352692	0.0344964	935.763	0.208847	0.288318	800.518	-0.23466	0.160888	81.6004	0.0752812	0.999848	70.1004	-0.20353	0.637847	57.8827	-0.744319	0.0295525
KIF17	9.67612	9.22246	10.9513	6.05965	5.85185	6.50532	9.12751	7.02993	9.76135	3.7156	6.41196	3.33762	92.3818	-0.495552	0.0610863	100.204	-0.269107	0.447201	76.8914	-1.30104	2.09257e-05	555.37	0.0173363	0.999848	541.429	-0.0391558	0.915034	469.831	-0.436812	0.170649
SH2D5	98.1703	104.162	104.972	107.906	101.58	104.641	85.7557	88.7876	93.0418	48.8248	47.9635	61.1284	1206.11	0.154967	0.397771	1035.17	-0.28087	0.117911	820.207	-1.17285	1.95133e-17	417.61	0.0681192	0.999848	353.288	-0.253867	0.560882	278.803	-1.0875	2.25735e-05
HP1BP3	67.9363	70.5228	58.8844	61.7518	72.2751	67.1512	54.645	58.5709	53.3442	40.3887	43.4086	49.9239	1278.19	0.144116	0.52461	1082.85	-0.329827	0.0853793	957.046	-0.776606	8.73623e-07	235.979	0.155591	0.999848	204.824	-0.133496	0.685474	197.137	-0.234403	0.65317
EIF4G3	12.9763	13.6126	12.4917	13.6725	16.5421	15.2727	17.6302	13.7647	15.6058	16.6486	18.2877	22.3044	352.356	0.322578	0.109604	329.98	0.165847	0.546703	350.231	0.321564	0.118866	1650.41	0.0330452	0.999848	1555.59	-0.126813	0.575415	1603.93	-0.038472	0.949802
MIR1256	1.91297	12.5213	2.63694	0	9.03342	9.77438	8.86699	0	13.5802	3.32308	0	28.9318	1.83175	0.0595903	#N/A	1.86598	0.0904559	#N/A	2.12458	0.351832	0.76759	0	#N/A	#N/A	0	#N/A	#N/A	0	#N/A	#N/A
ECE1	42.9868	42.4774	50.1094	61.6774	57.6616	60.6935	59.2945	64.1344	58.3793	58.2238	53.6685	64.6994	1003.65	0.512257	0.0005906	923.505	0.318891	0.0724457	866.138	0.157287	0.385482	1226.56	0.209308	0.999848	1035.25	-0.109998	0.72734	1032.75	-0.120617	0.834107
ECE1-AS1	3.70726	3.27396	5.23195	2.7898	4.16819	3.90874	5.86434	4.33685	2.71534	3.06666	2.92458	3.33742	25.6556	-0.0297184	#N/A	25.7606	-0.00680634	0.993899	21.5047	-0.567036	0.301718	0	#N/A	#N/A	0	#N/A	#N/A	0	#N/A	#N/A
NBPF3	13.033	14.5096	14.833	14.4763	14.6234	14.5138	15.7481	12.979	14.076	12.6552	13.1392	14.3201	253.153	0.161668	0.506142	231.92	-0.0676797	0.843957	216.015	-0.293366	0.172464	172.199	0.00164123	0.999848	171.587	-0.00843958	0.98858	173.67	0.0282316	0.973408
ALPL	12.528	13.5003	13.4785	15.4805	13.828	12.4902	4.6031	4.64691	3.97685	3.5829	3.71219	1.92555	104.717	0.181048	0.576819	63.8074	-1.45249	1.47519e-07	58.402	-2.18133	5.94342e-12	272.974	0.122732	0.999848	234.834	-0.218687	0.58179	242.489	-0.148321	0.83502
RAP1GAP	2.09646	2.58912	2.50818	1.76499	2.86411	2.49271	4.8893	6.38573	4.49292	6.25293	5.50451	6.9795	35.5401	0.0976517	0.853394	52.0544	0.894186	0.0053206	55.1718	1.12172	0.000193746	336.822	0.288057	0.999848	301.364	0.0673669	0.841026	329.22	0.285711	0.544172
USP48	11.0022	9.93672	9.97855	9.75962	11.5455	9.26733	10.4069	10.2629	9.47246	7.95306	8.04787	9.90898	252.813	0.0902437	0.774679	232.768	-0.134021	0.672391	209.233	-0.483356	0.0270082	544.771	0.053864	0.999848	498.463	-0.173043	0.559754	507.747	-0.119533	0.839269
LDLRAD2	0.911789	0.994685	0.698255	0.282529	0.558139	1.03529	0.234796	0.23703	0.479468	0.263983	0.11189	0.383054	8.72815	-0.1362	#N/A	6.53473	-0.692586	#N/A	6.04047	-1.46047	0.0558548	0	#N/A	#N/A	0	#N/A	#N/A	0	#N/A	#N/A
HSPG2	12.866	15.1871	13.3014	16.3283	13.3299	18.5748	18.0929	18.5198	15.8471	12.7028	12.2669	13.2068	705.393	0.33557	0.0993071	676.384	0.245151	0.202103	554.332	-0.327407	0.0394905	1477.03	0.115003	0.999848	1236.35	-0.218093	0.592819	1076.36	-0.673167	0.0119338
CELA3B	0	0	0	0	0	0	0	0	0	0	0	0	0	#N/A	#N/A	0	#N/A	#N/A	0	#N/A	#N/A	65.444	0.249648	0.999848	51.7763	-0.189038	0.6762	56.2229	-0.0359685	0.971269
CELA3A	0	0	0	0	0	0	0	0	0.439382	0	0	0	0	#N/A	#N/A	0.220101	0.0425264	#N/A	0	#N/A	#N/A	34.9323	0.0137369	0.999848	30.6035	-0.195149	#N/A	34.1366	-0.0224855	0.985973
LINC01635	1.86358	1.56385	2.96406	1.86562	1.57952	2.6857	2.87935	1.00618	4.07065	5.47847	3.79974	2.89075	8.60846	0.026451	#N/A	9.1419	0.120008	0.884087	11.0128	0.596131	0.417071	0.537084	-0.00187332	0.999848	0.487967	-0.0068047	#N/A	0.278447	-0.0346048	#N/A
LINC00339	10.7653	11.3481	10.4209	11.5814	11.8998	12.1548	11.4002	4.66951	10.3042	14.3932	11.2216	16.9217	111.29	0.227433	0.44773	89.3125	-0.329014	0.422414	107.101	0.149736	0.665534	43.3984	-0.0151336	0.999848	50.3921	0.194596	0.671941	42.4951	-0.0548083	0.959718
CDC42	34.8779	36.1571	32.1159	23.92	33.2835	29.0585	28.7161	22.1511	28.559	18.2443	19.3373	20.657	1329.61	-0.122667	0.625668	1197.52	-0.447744	0.0215006	1032.2	-1.03614	3.36411e-13	348.221	0.0680921	0.999848	329.669	-0.0560521	0.851194	307.401	-0.239097	0.616971
WNT4	12.9243	12.4971	13.0917	11.013	10.7112	10.4225	13.5395	15.0046	12.8589	9.86489	8.43461	12.0933	141.626	-0.126715	0.697867	148.633	0.000526961	0.999302	124.047	-0.566109	0.0205976	394.754	0.135527	0.999848	309.806	-0.312289	0.448661	281.363	-0.64699	0.0289181
MIR4418	0	0	0	0	0	0	0	0	0	0	0	0	0	#N/A	#N/A	0	#N/A	#N/A	0	#N/A	#N/A	2.68962	0.0401794	0.999848	1.78367	-0.0718803	#N/A	1.94503	-0.120908	#N/A
ZBTB40	46.6012	48.2108	53.4229	60.8371	59.988	66.473	68.5112	64.6517	73.0855	75.13	69.3733	84.0476	1337.98	0.44845	0.00286416	1295.08	0.376087	0.027022	1303.14	0.40102	0.00296606	515.038	0.0503406	0.999848	456.877	-0.24948	0.429664	500.47	-0.00831345	0.991962
EPHA8	0.586494	0.457011	1.09719	5.68563	3.36301	3.92426	4.59558	4.60665	4.56006	22.7778	18.2293	26.6105	36.5741	1.8192	9.24324e-10	33.7655	1.96646	7.35051e-09	134.461	4.49808	7.42632e-54	194.29	0.584872	0.999848	164.818	0.371746	0.293003	253.464	1.24715	7.3449e-10
MIR6127	0	0	0	0	0	0	0	0	0	0	0	0	0	#N/A	#N/A	0	#N/A	#N/A	0	#N/A	#N/A	1.12934	-0.0270379	0.999848	0.959643	-0.0339285	#N/A	1.46634	0.0406291	#N/A
C1QA	0	0	0	0	0	0	0	0	0	0	0	0	0	#N/A	#N/A	0	#N/A	#N/A	0	#N/A	#N/A	0.54417	-0.0699559	0.999848	0.452666	-0.0362466	#N/A	0.570317	-0.069993	#N/A
C1QC	0	0	0	0	0	0	0	0	0	0	0	0	0	#N/A	#N/A	0	#N/A	#N/A	0	#N/A	#N/A	0	#N/A	#N/A	0	#N/A	#N/A	0	#N/A	#N/A
C1QB	0	0	0.210319	0	0	0	0	0	0	0	0	0	0.122768	-0.0115107	#N/A	0.122768	-0.0169634	#N/A	0.122768	-0.0642885	#N/A	1.87603	0.00762097	0.999848	1.29087	-0.0535813	#N/A	1.74424	-0.0184919	#N/A
EPHB2	0.127317	0.436519	0.200572	0.304335	0.200406	0.216844	0.0281019	0.127662	0.215197	0.221167	0.0401752	0.0458465	7.91468	0.0546539	#N/A	5.67684	-0.421546	#N/A	5.16727	-0.959962	0.279699	0	#N/A	#N/A	0	#N/A	#N/A	0	#N/A	#N/A
MIR4684	11.1046	12.1141	7.65355	0	8.73965	0	4.28932	0	39.4158	4.82251	6.13211	20.9932	1.36559	-0.163401	#N/A	2.50486	0.0891693	#N/A	1.97058	-0.118809	0.930269	0	#N/A	#N/A	0	#N/A	#N/A	0	#N/A	#N/A
MIR4253	0	0	0	0	0	0	0	0	0	0	0	0	0	#N/A	#N/A	0	#N/A	#N/A	0	#N/A	#N/A	0	#N/A	#N/A	0	#N/A	#N/A	0	#N/A	#N/A
LACTBL1	0	0	0	0	0	0	0	0	0	0.240979	0.612837	0	0	#N/A	#N/A	0	#N/A	#N/A	0.520885	0.547077	#N/A	42.894	-0.101316	0.999848	40.712	-0.183436	0.685474	42.917	-0.0883545	0.926064
TEX46	0.344914	0	0.475448	0	1.08583	0	1.06583	0	1.63237	0.599161	2.2856	0	0.54187	0.0194125	#N/A	0.933601	0.162869	#N/A	0.942174	0.463723	#N/A	10.7479	-0.365598	0.999848	11.1877	-0.202552	#N/A	10.3128	-0.429645	#N/A
KDM1A	38.8751	40.8117	41.2434	50.8808	49.665	58.8703	50.431	42.4911	46.2435	62.4427	63.039	59.3856	664.663	0.500098	0.00265204	565.155	0.107794	0.677935	629.489	0.392302	0.0113077	0	#N/A	#N/A	0	#N/A	#N/A	0	#N/A	#N/A
MIR3115	6.69539	7.30411	0	6.22395	0	0	0	0	15.8436	0	0	0	0.589911	-0.0501583	#N/A	0.843126	0.00423368	#N/A	0.402925	-0.34928	#N/A	0	#N/A	#N/A	0	#N/A	#N/A	0	#N/A	#N/A
LUZP1	169.024	165.028	171.941	169.414	174.006	171.297	216.614	210.936	202.076	165.786	177.538	137.839	4268.43	0.145532	0.425822	4377.67	0.214412	0.221259	3680.77	-0.282662	0.112881	763.001	0.061267	0.999848	666.837	-0.248209	0.508575	640.978	-0.38562	0.251182
HTR1D	132.17	142.784	122.751	94.4987	98.4605	99.6987	112.403	92.4312	65.1739	33.4769	42.2131	27.1221	841.425	-0.29682	0.0959939	760.908	-0.622609	0.00209632	570.806	-2.1235	1.44075e-31	45.076	-0.220716	0.999848	48.5472	-0.0923522	0.834638	36.0193	-0.854899	0.020123
HNRNPR	30.2003	30.3984	25.4986	23.0737	37.1294	32.3545	26.1888	25.7832	29.6163	16.0895	20.3428	26.5875	673.066	0.208788	0.430401	585.022	-0.165622	0.537336	504.295	-0.666089	0.00130996	560.794	0.178117	0.999848	484.461	-0.103024	0.760925	470.673	-0.185693	0.731102
ZNF436	86.377	85.0976	83.3991	67.7378	68.9548	69.6692	87.6738	70.7768	82.3893	59.0773	56.419	64.9827	951.576	-0.170074	0.392674	952.393	-0.168668	0.473739	811.489	-0.71719	4.45509e-07	45.8748	0.101996	0.999848	51.0659	0.26487	0.561287	46.9841	0.163748	0.851996
ZNF436-AS1	9.44967	8.17273	8.44925	6.4893	7.77221	9.27969	13.8111	11.5524	12.6915	7.54216	9.40226	9.87115	57.5641	-0.0246453	0.964699	68.448	0.384997	0.28824	54.5536	-0.193173	0.67132	7.36128	0.179816	0.999848	7.74547	0.158099	#N/A	7.94448	0.286224	#N/A
TCEA3	0.867213	0.405453	0.597706	0.575821	1.46255	0.738509	1.62702	0.434781	2.34528	2.4749	2.05238	1.24912	7.48998	0.243262	#N/A	9.29026	0.54618	0.339382	10.4638	1.10654	0.0980446	140.112	0.110008	0.999848	135.73	0.0279333	0.947368	134.611	0.0252457	0.977772
ASAP3	8.57998	7.46811	6.35392	7.89099	7.18375	8.08392	13.1156	11.6388	14.1474	8.00723	10.5849	8.28281	98.8883	0.133726	0.731997	122.045	0.621438	0.0268007	94.6392	0.0302841	0.950068	237.411	0.138505	0.999848	222.424	-0.00710882	0.988802	212.521	-0.119485	0.869498
E2F2	26.7987	27.371	26.4848	23.2458	21.9115	22.0762	74.6335	50.2183	36.4907	83.4042	48.3316	82.4688	348.111	-0.129085	0.604791	521.052	0.835024	0.000184679	592.667	1.15451	6.5486e-11	146.803	-0.0148946	0.999848	154.309	0.0950904	0.794693	161.082	0.209063	0.748492
ID3	319.249	318.725	321.137	417.288	401.919	355.321	499.843	494.869	970.78	976.191	961.97	1241.99	1385.75	0.397085	0.00750626	1748.5	0.758776	0.0612231	2280	1.4921	4.57936e-29	21.3022	-0.123082	0.999848	33.7383	0.314565	0.484551	26.802	0.215892	0.824599
MDS2	0.850209	0.927506	0.43949	1.18551	0.669142	0.362014	2.13465	2.48649	1.00594	0.553846	2.58224	2.1431	4.09924	0.0268012	#N/A	6.59629	0.567672	#N/A	6.08929	0.74419	0.405898	206.545	0.0129289	0.999848	198.152	-0.0867077	0.813973	200.905	-0.0522687	0.946357
RPL11	59.8431	62.2017	55.3479	58.4148	57.5423	61.9706	47.0905	44.4674	48.8238	50.7135	46.8983	46.8288	409.314	0.122558	0.633239	340.15	-0.411669	0.0513881	331.619	-0.512034	0.00379546	236.733	0.113861	0.999848	180.671	-0.368997	0.390004	186.278	-0.376798	0.34083
ELOA-AS1	7.52418	9.01298	5.99933	7.54296	8.59238	6.0306	7.86421	6.90352	6.98227	5.89453	6.02878	5.76418	59.5219	0.0853769	0.858017	54.7645	-0.117314	0.825928	48.1861	-0.537364	0.162511	102.619	0.161753	0.999848	83.4728	-0.221127	0.607139	85.9273	-0.159572	0.846076
ELOA	113.927	113.229	123.691	178.759	165.637	167.284	136.488	158.27	142.09	207.809	218.631	209.579	2027.56	0.644194	9.99251e-07	1693.97	0.215618	0.25403	2002.2	0.637458	1.57459e-06	172.687	0.197285	0.999848	146.35	-0.0820152	0.830205	149.641	-0.0337147	0.967548
PITHD1	86.5317	86.3989	83.1782	90.9562	106.69	99.0258	74.9416	76.717	78.8315	113.375	105.287	100.345	521.704	0.316611	0.0920949	424.742	-0.238743	0.292074	476.695	0.0937136	0.687044	64.5687	0.0906274	0.999848	56.4888	-0.135935	0.758732	62.0621	0.0446721	0.964358
LYPLA2	127.282	131.727	118.78	118.948	122.338	124.699	127.219	122.808	151.396	89.0292	79.6173	106.188	650.474	0.0763825	0.770052	631.714	-0.00391546	0.992809	512.528	-0.680458	2.31522e-05	255.849	-0.0158153	0.999848	225.188	-0.339994	0.356857	175.861	-1.24313	4.85149e-08
GALE	110.973	114.406	116.156	112.469	96.2179	111.757	113.299	113.12	101.744	72.5901	64.9678	66.1591	1131.56	0.0363884	0.892646	1060.33	-0.147711	0.468765	843.851	-0.957474	1.99326e-13	189.608	-0.107182	0.999848	192.772	-0.129974	0.753598	141.834	-1.12345	1.10294e-05
HMGCL	6.83577	7.23662	6.85801	3.83523	5.79382	6.13128	18.0612	8.70644	24.7901	14.4744	12.5083	20.2895	88.914	-0.231635	0.506133	162.549	0.878592	0.0473315	142.566	0.92001	5.76576e-05	358.96	0.0464544	0.999848	352.147	0.01171	0.981534	317.711	-0.246924	0.674767
FUCA1	28.6917	40.0352	26.3668	15.2999	16.6297	21.5925	28.1792	24.4578	20.5262	16.0342	9.58011	11.4931	129.836	-0.586082	0.021483	137.885	-0.416141	0.154369	106.779	-1.51202	4.21257e-09	92.6083	0.0500314	0.999848	86.3337	-0.08986	0.829239	83.578	-0.168205	0.838054
CNR2	0.259423	0.188672	0.357602	0.241156	0.136116	0.368202	0.534433	0.20232	0.204628	0.0751084	0	0.32696	3.54969	-0.000984833	#N/A	3.65712	0.049585	#N/A	2.47782	-0.704084	0.498816	121.452	0.100885	0.999848	107.772	-0.171338	0.6762	109.935	-0.127908	0.87171
MIR378F	0	0	0	0	0	0	0	6.82829	0	0	0	0	0	#N/A	#N/A	0.20086	0.0425264	#N/A	0	#N/A	#N/A	1.07069	0.0540972	0.999848	0.872506	0.0112829	#N/A	0.583741	-0.0294373	#N/A
H3P1	0	4.04902	0	0	0	0	0	0	0	2.14916	4.09918	1.55928	0.579406	-0.0945226	#N/A	0.579406	-0.137436	#N/A	1.62486	0.407915	#N/A	0.848902	0.0657964	0.999848	0.569953	0.0128393	#N/A	1.21029	0.156737	#N/A
PNRC2	390.858	408.237	313.455	236.965	366.366	261.004	269.108	242.883	317.984	182.767	190.541	198.956	2351.24	-0.224571	0.356107	2168.02	-0.488954	0.0179723	1837.47	-1.16906	1.38009e-14	146.197	0.0107267	0.999848	181.6	0.359066	0.429153	158.924	0.209335	0.765639
SRSF10	78.8114	87.1492	66.2781	57.4892	89.1584	73.6532	69.3068	55.9552	63.3156	58.6167	62.9601	76.686	2320.57	0.0465636	0.886411	2007.75	-0.377113	0.0581021	1975.35	-0.444861	0.0101821	377.422	0.169278	0.999848	325.763	-0.114616	0.73973	380.767	0.271536	0.505405
MYOM3	0.815306	0.916382	1.05575	1.14833	0.777785	1.0099	1.6796	1.09828	1.34466	0.729605	0.272863	0.809593	22.7943	0.135039	#N/A	25.2755	0.372837	0.4695	16.3556	-0.75339	0.208969	87.7818	-0.148383	0.999848	86.4485	-0.167707	0.700879	79.9707	-0.384589	0.488941
IL22RA1	0.808106	1.05789	0.891148	0.450723	0.508804	0.550539	3.2463	1.51255	1.72103	1.40378	1.2495	1.42588	5.1171	-0.231138	#N/A	10.2323	0.667007	0.214825	7.26281	0.285473	0.766884	67.5903	-0.011619	0.999848	66.9528	-0.0341537	0.939753	69.1104	0.0442965	0.96367
IFNLR1	19.17	16.4889	20.3268	13.1938	11.243	14.7552	33.3924	30.9429	28.6788	24.9755	18.4236	21.2567	202.421	-0.353064	0.151228	292.445	0.594923	0.00313311	227.444	-0.0260291	0.938781	158.115	-0.00396465	0.999848	161.371	0.0373344	0.92515	150.594	-0.122734	0.868716
LINC02800	0.123117	0	0	0.228896	0.193794	0	0	0	0	0.42774	0	0.620675	0.448984	0.052165	#N/A	0.104895	-0.0169634	#N/A	0.766788	0.582945	#N/A	33.1863	0.0990996	0.999848	35.0158	0.148001	0.743012	34.0948	0.156453	0.869436
GRHL3	4.73776	4.79031	3.34503	2.47062	4.27444	3.83781	9.99824	9.46256	9.98066	5.21908	4.21154	4.36915	39.9751	-0.115412	0.822388	66.1056	0.949054	0.00162755	40.3547	-0.121185	0.828451	93.4009	0.0704269	0.999848	101.523	0.230533	0.582813	86.4704	-0.105385	0.904049
STPG1	10.8593	11.5548	12.7199	10.1444	10.8622	11.0243	13.4722	11.9525	11.5825	6.17957	6.73516	7.34882	246.499	-0.00177999	0.995736	245.141	-0.0141341	0.973538	184.537	-0.999233	2.18183e-07	188.607	-0.222719	0.999848	190.665	-0.192378	0.585762	189.179	-0.209931	0.721538
NIPAL3	13.5675	12.2637	14.2604	7.6574	10.9832	10.5223	16.1338	11.7337	13.0141	5.9763	6.10078	6.16808	280.04	-0.302259	0.214458	304.777	-0.064442	0.860007	216.948	-1.34151	7.97345e-13	239.595	-0.215114	0.999848	244.149	-0.164275	0.624861	222.813	-0.429641	0.175285
RCAN3	5.51727	5.1491	4.79178	3.0832	4.16658	2.66155	9.8057	9.17773	9.88615	5.15221	3.45178	4.50177	77.6217	-0.439072	0.145532	125.8	0.731442	0.00308263	78.7856	-0.458775	0.146902	128.359	-0.134003	0.999848	130.51	-0.0887313	0.810318	129.651	-0.104018	0.892028
NCMAP	0	0.119797	0.151373	0.306244	0	0	0.0848345	0	0	0.0953801	0.121281	0.138402	0.999629	0.0253536	#N/A	0.57154	-0.0895345	#N/A	0.963244	0.0977728	#N/A	159.942	0.0374116	0.999848	141.523	-0.262208	0.484551	152.051	-0.0840648	0.911377
SRRM1	40.4885	39.3105	33.6294	38.2519	49.8906	45.467	33.654	33.7501	32.4352	37.488	38.782	46.3571	851.649	0.332811	0.102692	679.656	-0.272952	0.215199	718.067	-0.115044	0.635656	566.681	0.243275	0.999848	485.216	-0.0352314	0.915679	495.008	0.0202376	0.979165
CLIC4	212.355	210.814	166.416	116.253	198.455	144.689	131.887	126.266	154.96	69.3159	71.2543	84.9096	2019.71	-0.218918	0.405298	1812.21	-0.578838	0.00314197	1451.74	-1.59587	4.23475e-24	787.4	0.00132754	0.999848	741.775	-0.156572	0.614098	687.422	-0.37353	0.247702
RUNX3	27.8326	22.8409	26.0167	17.7788	18.3005	22.0304	19.5186	13.8951	20.1276	10.4042	9.56083	12.6866	263.44	-0.254662	0.32567	238.465	-0.572786	0.0219885	196.502	-1.44587	1.84038e-12	468.582	0.0146269	0.999848	402.255	-0.345534	0.372445	380.803	-0.551453	0.0689249
MIR6731	0	6.89832	13.0748	0	14.9302	0	0	0	0	0	0	0	1.03275	-0.0131607	#N/A	0.561439	-0.161745	#N/A	0.561439	-0.531275	#N/A	0	#N/A	#N/A	0	#N/A	#N/A	0	#N/A	#N/A
MIR4425	2.71004	5.91285	7.47132	0	0	13.847	0	25.3622	0	0	0	0	1.09693	0.00118168	#N/A	1.347	0.071887	#N/A	0.543566	-0.576817	#N/A	1.43948	-0.0875079	0.999848	2.19246	0.03341	#N/A	1.73289	-0.0227851	#N/A
SYF2	29.1417	28.0394	26.5308	19.5181	29.1561	23.635	26.1952	19.9039	29.6968	17.9224	23.1892	30.1127	254.156	-0.0804991	0.813012	242.403	-0.220802	0.477548	226.575	-0.455766	0.0659331	84.6749	-0.139128	0.999848	94.6775	0.090197	0.82467	87.9983	-0.0569201	0.948202
RSRP1	74.9566	73.5056	70.0795	62.3838	70.76	57.8983	60.5195	77.9521	98.0514	94.2489	92.4973	80.9991	1188.99	-0.0689836	0.785109	1230.66	0.0237664	0.956503	1250.83	0.0725273	0.754019	450.546	0.11182	0.999848	389.428	-0.105651	0.803242	339.804	-0.369981	0.623114
RHD	3.02333	2.69853	2.55734	1.66072	1.40605	1.17029	3.39727	3.05449	2.92674	2.26788	2.12486	2.94441	17.7243	-0.516938	#N/A	23.4365	0.0534272	0.944148	20.0107	-0.385025	0.532509	0	#N/A	#N/A	0	#N/A	#N/A	0	#N/A	#N/A
TMEM50A	43.5623	42.9025	40.8664	36.6986	45.9514	40.4462	44.7542	42.1131	39.3721	42.829	42.4317	40.6055	326.124	0.0688986	0.82203	305.875	-0.10611	0.725694	293.533	-0.237144	0.276667	43.1199	0.0649534	0.999848	40.9769	-0.019578	0.970691	37.4876	-0.19356	0.833825
RHCE	1.12278	0.816571	1.16077	0.869767	1.47277	1.1155	1.73477	1.75128	1.54985	3.25069	2.68674	2.35846	6.93334	0.101123	#N/A	7.87819	0.300667	#N/A	10.2991	0.977862	0.142512	126.955	0.0720079	0.999848	122.647	-0.0076257	0.989037	126.969	0.0789203	0.919831
MACO1	18.6509	20.5962	20.6621	16.0612	21.1627	18.8061	16.7951	19.9443	18.2765	18.5847	21.4832	18.7474	198.982	0.0336247	0.924116	183.115	-0.205251	0.474071	181.785	-0.235269	0.352679	289.098	0.174871	0.999848	247.593	-0.188036	0.560259	273.338	0.0716723	0.913496
LDLRAP1	4.42886	3.40506	3.08156	3.84254	3.65164	3.87933	6.90805	4.8356	7.98491	5.42209	3.81993	4.99709	52.4302	0.122216	0.796102	66.2009	0.627102	0.0822006	51.7679	0.12118	0.814403	0	#N/A	#N/A	0	#N/A	#N/A	0	#N/A	#N/A
MAN1C1	0.680963	0.660331	0.903909	0.37512	0.51609	0.601378	2.37704	2.1833	1.61139	3.72401	2.28408	3.05153	14.4624	-0.254914	#N/A	29.8213	1.06297	0.00487339	37.1103	1.66858	4.61987e-06	522.085	0.105901	0.999848	518.763	0.0902894	0.752535	544.563	0.211446	0.687207
SELENON	38.6185	38.8715	41.0965	69.7882	68.8932	69.8084	63.7256	71.9218	67.2591	72.1839	78.2513	85.1441	633.256	0.892269	2.81246e-10	564.415	0.653625	5.46475e-05	587.073	0.761545	4.21299e-07	173.725	0.291446	0.999848	131.798	-0.096318	0.810208	137.187	-0.0080422	0.993272
MTFR1L	34.871	33.329	32.2078	29.2763	33.8731	38.3905	37.3748	35.8318	34.7537	28.787	29.9254	29.4974	508.275	0.132384	0.625983	483.823	0.00429704	0.991615	423.317	-0.406874	0.0247738	108.014	0.28661	0.999848	78.8437	-0.115674	0.775156	100.994	0.422302	0.359867
AUNIP	104.935	117.569	108.812	163.281	156.395	145.877	123.863	105.946	80.9813	176.867	169.142	170.381	834.974	0.592576	1.81545e-05	617.592	-0.177265	0.477185	770.871	0.421251	0.00286219	136.787	0.181262	0.999848	122.345	-0.0276455	0.948097	150.283	0.438179	0.24964
PAQR7	45.1558	47.6041	48.1591	65.3392	60.7534	73.3805	54.9402	54.1169	83.49	71.0052	66.4953	84.062	489.849	0.593238	0.00041609	439.939	0.342738	0.200023	450.587	0.423993	0.00956405	83.9486	0.103153	0.999848	73.5359	-0.130945	0.76	74.3026	-0.142792	0.861479
STMN1	97.8061	97.4754	89.7133	72.6948	86.3836	74.4774	89.9157	78.1816	69.588	69.8851	73.0866	71.0953	1396.17	-0.155235	0.457277	1311.59	-0.347836	0.0622545	1213.65	-0.62758	1.82267e-05	396.277	0.0495625	0.999848	384.212	-0.00851713	0.988802	327.515	-0.44123	0.199518
PAFAH2	15.4162	13.2186	15.9585	14.0519	12.9356	14.7118	18.9996	12.9117	12.6331	11.0454	13.6474	12.3986	141.804	0.0165901	0.968136	135.465	-0.0914852	0.834015	120.447	-0.484263	0.071781	181.537	-0.00587533	0.999848	168.84	-0.171613	0.667283	177.633	-0.056627	0.942276
EXTL1	2.5561	2.51511	2.7635	3.63406	3.86569	4.69495	6.11761	4.22145	5.81141	9.83826	6.86386	7.07477	39.838	0.579903	0.0831583	43.215	0.791417	0.027605	52.8574	1.31398	2.6172e-05	83.7922	0.0585263	0.999848	82.1935	0.0150116	0.975829	83.9748	0.084887	0.923097
SLC30A2	1.37253	1.42601	2.43252	1.21513	2.77772	3.45083	4.44325	2.14083	5.25845	5.22266	4.4754	6.26039	19.2786	0.380788	#N/A	23.5906	0.784024	0.0878534	27.0963	1.27341	0.00280668	42.558	0.0401534	0.999848	44.5198	0.10225	0.817088	38.2044	-0.162217	0.868716
TRIM63	0	0	0	0	0	0	0	0	0	0	0	0	0	#N/A	#N/A	0	#N/A	#N/A	0	#N/A	#N/A	3.05556	0.0781284	0.999848	2.48302	-0.0117167	#N/A	2.48716	-0.0160243	#N/A
PDIK1L	47.5255	51.5196	39.4997	30.7212	49.8198	38.1765	28.6161	29.7839	46.0715	34.1679	34.2941	45.5528	505.998	-0.0882483	0.791586	448.034	-0.457343	0.0885894	445.978	-0.501722	0.0102318	92.4809	0.159389	0.999848	92.3378	0.155533	0.718696	90.48	0.151183	0.845213
FAM110D	5.20514	3.90387	5.82971	2.87294	4.22463	2.35484	3.76982	4.56683	5.00384	2.2605	3.054	2.8701	29.2191	-0.384216	#N/A	31.8755	-0.228157	0.682865	25.5383	-1.02286	0.0265519	32.0647	-0.391239	0.999848	50.8383	0.377011	0.413674	42.3686	0.165294	0.861902
C1orf232	0.897411	0.652667	1.23704	0.556148	1.41258	2.03794	1.84875	1.39976	1.41572	3.63748	2.64301	0	2.27224	0.113045	#N/A	2.24952	0.157539	#N/A	2.58606	0.530415	0.630868	29.4425	0.118027	0.999848	28.3956	0.0640054	#N/A	23.3859	-0.235581	0.801953
ZNF593	0	0	0	0	0	0	0	0	0	0	0	0	0	#N/A	#N/A	0	#N/A	#N/A	0	#N/A	#N/A	0	#N/A	#N/A	0	#N/A	#N/A	0	#N/A	#N/A
CNKSR1	8.16297	11.0373	8.6373	10.9013	12.3061	12.2385	14.2111	13.3152	12.9229	17.4755	12.6978	15.3597	108.768	0.43586	0.0908128	107.326	0.425498	0.139691	108.936	0.49263	0.057287	152.734	0.164648	0.999848	119.22	-0.290885	0.507307	110.379	-0.572725	0.0873215
CATSPER4	0.224279	0.489339	0.772896	0.208487	0.35303	0	0.519789	0.524736	1.59216	0.779204	0.495402	0	1.71109	-0.156622	#N/A	3.33083	0.233886	#N/A	2.13168	-0.171983	0.894769	40.6379	0.0169187	0.999848	36.2341	-0.167234	0.714007	41.52	0.065337	0.948049
ZPLD2P	0.0713392	0.3113	0.295013	0.132632	0.112293	0.36451	0.330671	0	0.506439	0.123925	0.630314	0.179823	1.75692	0.0127138	#N/A	1.91838	0.0665788	#N/A	1.96492	0.181084	0.889003	62.0206	-0.0399587	0.999848	54.2119	-0.309091	0.490382	60.8001	-0.0743103	0.934377
CEP85	98.6676	100.108	96.0599	111.134	103.214	121.553	117.105	113.457	116.008	117.212	124.706	134.95	1410.53	0.300825	0.091002	1319.17	0.134622	0.537562	1317.16	0.132694	0.487209	410.642	0.124965	0.999848	371.536	-0.0688385	0.834179	394.488	0.0862144	0.902156
SH3BGRL3	193.081	225.093	242.511	243.018	289.606	289.017	223.642	249.279	273.031	126.398	152.687	135.593	563.458	0.427804	0.0115665	491.81	0.0875654	0.762052	367.491	-0.867846	2.42179e-07	0	#N/A	#N/A	0	#N/A	#N/A	0	#N/A	#N/A
UBXN11	33.4884	34.5268	35.6222	36.5287	31.9172	33.3813	36.4884	34.6466	27.9418	30.9363	27.4719	31.8379	417.748	0.0949222	0.71469	381.308	-0.153389	0.549337	351.738	-0.419281	0.0127124	502.586	0.240222	0.999848	378.622	-0.236668	0.565822	386.7	-0.214328	0.726937
CD52	0.731189	2.12711	0	0.906271	1.91823	0	2.63605	3.42146	2.88374	4.2339	1.61509	2.45745	2.24672	0.0265728	#N/A	4.32297	0.544258	#N/A	3.79369	0.885126	0.353858	0	#N/A	#N/A	0	#N/A	#N/A	0	#N/A	#N/A
CRYBG2	1.35364	1.00849	1.31981	2.63943	3.06616	1.74318	3.36676	3.32155	2.18754	6.71025	5.83417	6.40808	33.5925	0.790028	0.0170921	34.134	0.912131	0.0163824	56.8832	2.00933	2.89069e-11	102.184	0.328202	0.999848	105.467	0.366686	0.326483	105.614	0.409115	0.37096
ZNF683	0	0	0	0.177902	0	0	0	0	0	0.166224	0	0	0.186986	0.0261892	#N/A	0	#N/A	#N/A	0.133633	0.136484	#N/A	47.3451	0.0488414	0.999848	35.4527	-0.467292	0.271372	42.0229	-0.188924	0.836694
LIN28A	1.43172	1.49941	1.65779	0.851781	1.44232	2.34093	1.76968	1.60787	1.35518	2.08915	2.02398	2.16534	15.9546	0.0886272	#N/A	14.7868	-0.0311317	0.973111	16.3821	0.203802	0.783734	53.844	0.13022	0.999848	48.3482	-0.0741229	0.86468	47.8471	-0.0927305	0.924119
DHDDS	43.3123	43.3974	44.9878	43.6209	44.4073	47.4276	39.7007	39.2237	40.7277	33.3534	33.8928	43.7933	649.066	0.159692	0.450601	565.648	-0.224389	0.286793	526.114	-0.467451	0.00610926	437.259	0.0416986	0.999848	416.603	-0.0550891	0.879732	390.772	-0.232582	0.646921
HMGN2	96.3683	107.777	86.985	79.0983	97.6434	96.6557	118.124	95.5319	111.655	93.2504	97.9176	129.913	778.393	0.0380313	0.900318	786.465	0.0671388	0.828519	746.978	-0.0807667	0.758019	7.74711	-0.0183385	0.999848	6.31861	-0.137918	#N/A	5.93563	-0.29361	#N/A
RPS6KA1	27.1207	25.5768	30.7183	27.261	25.6991	29.5203	43.8758	42.1813	36.5286	28.6974	26.9192	24.8679	422.567	0.103498	0.705072	481.712	0.438495	0.0191248	371.134	-0.268906	0.178226	465.513	0.182303	0.999848	485.439	0.30458	0.404454	402.566	-0.120904	0.851897
MIR1976	4.37776	0	0	8.13901	0	7.4561	6.76392	0	0	0	0	11.0349	0.476336	0.0536777	#N/A	0.237763	0.0142451	#N/A	0.302208	0.0463639	#N/A	0	#N/A	#N/A	0	#N/A	#N/A	0	#N/A	#N/A
LOC101928728	7.17077	7.45019	8.62938	7.4065	6.44986	8.14206	13.0138	8.25541	9.1576	10.4793	9.05099	11.4763	39.102	0.0363641	0.948842	42.697	0.255024	0.60084	41.1003	0.178006	0.720442	0	#N/A	#N/A	0	#N/A	#N/A	0	#N/A	#N/A
ARID1A	4.54173	5.07929	4.35089	3.58466	4.29388	4.47581	6.09046	4.37741	4.25836	3.67187	3.69104	3.85207	181.159	-0.0395885	0.913853	182.686	-0.0100586	0.982977	155.514	-0.526959	0.017279	9.17489	0.159231	0.999848	8.99502	0.0985329	#N/A	8.83133	0.153914	#N/A
PIGV	25.9818	26.5816	30.3404	23.7769	22.4616	23.6161	26.2077	16.3782	28.3517	18.7083	14.2732	18.3241	222.423	-0.110142	0.705553	209.142	-0.283244	0.367595	176.871	-0.902087	3.61102e-06	34.5391	-0.0184053	0.999848	32.3806	-0.120885	#N/A	32.4442	-0.136227	0.894625
ZDHHC18	58.8287	67.1336	63.7361	72.2434	65.3649	71.2235	80.2008	70.429	77.2506	66.5595	62.716	86.1773	942.445	0.260172	0.120779	909.471	0.172552	0.401758	843.155	-0.0367795	0.882088	341.191	0.189919	0.999848	286.423	-0.148762	0.676553	285.036	-0.167832	0.784546
SFN	1143.61	1140.69	1263.58	1043.19	927.044	934.315	1150.09	1488.29	952.578	624.913	691.203	471.16	3631.94	-0.153399	0.393573	3727.57	-0.0781215	0.786586	2752.33	-1.18157	4.22963e-13	23.7423	0.103574	0.999848	21.8812	0.0176796	#N/A	18.0494	-0.278354	0.755546
GPN2	55.421	58.7094	59.7134	66.4757	67.4656	68.0027	66.5768	58.4516	73.5454	76.2862	72.4986	73.72	809.605	0.330459	0.0361429	739.797	0.100468	0.714882	748.747	0.13706	0.444518	159.727	0.193654	0.999848	136.276	-0.0876069	0.815555	147.871	0.111871	0.877711
GPATCH3	87.1304	79.6561	96.5633	108.944	99.1593	96.668	91.4861	83.5039	113.012	104.28	89.2268	121.414	548.707	0.312556	0.0938802	492.233	0.0355204	0.928389	490.275	0.0260103	0.927691	238.379	0.231584	0.999848	211.852	0.0401367	0.921641	215.822	0.0949893	0.891247
NUDC	95.1978	99.58	109.63	172.828	158.277	177.794	130.044	126.232	123.322	185.643	200.215	238.552	1013.36	0.831115	2.26274e-09	776.36	0.220452	0.24519	989.223	0.811095	1.69043e-08	654.192	0.230461	0.999848	528.654	-0.137737	0.701252	572.893	0.0581059	0.929915
NR0B2	0.586206	0	0.808057	1.45315	0.307576	1.99683	2.11336	0	1.38716	0	0.431616	0.985089	2.69477	0.25333	#N/A	2.27337	0.245835	#N/A	1.27124	-0.130757	#N/A	0	#N/A	#N/A	0	#N/A	#N/A	0	#N/A	#N/A
KDF1	2.45438	1.60651	3.38324	2.0534	2.31801	2.92617	2.65452	2.8712	2.32316	3.19768	4.3371	4.02134	11.8626	0.0382841	#N/A	11.3416	-0.0293412	0.975901	13.3797	0.33121	0.666513	100.139	0.130271	0.999848	80.2277	-0.245046	0.581909	78.1209	-0.34476	0.568705
TRNP1	93.1739	90.8529	97.1989	83.1915	84.5568	102.268	72.8685	75.8945	86.8315	76.5315	79.7825	82.6362	472.527	0.0662868	0.823874	411.467	-0.334351	0.126757	398.351	-0.453244	0.00800763	183.785	-0.0041712	0.999848	160.55	-0.299494	0.491237	140.492	-0.722979	0.0308503
TENT5B	245.419	256.055	265.053	229.027	222.336	182.139	183.54	195.647	206.472	91.9719	108.082	87.9271	1433.18	-0.14319	0.454979	1295.41	-0.463158	0.00367497	998.737	-1.60568	4.45721e-28	200.732	0.0497093	0.999848	205.817	0.120261	0.753082	178.528	-0.207737	0.750384
SLC9A1	30.5729	27.0989	30.6957	36.8233	39.8525	40.8057	32.9865	34.9913	33.8252	41.4277	45.535	49.462	556.244	0.498237	0.00427663	471.515	0.0973684	0.736681	527.667	0.394305	0.0307371	785.772	0.252718	0.999848	635.962	-0.127806	0.72992	687.655	0.0618822	0.929284
WDTC1	8.74218	7.22626	9.87413	7.01682	8.66868	10.1668	17.613	13.6058	17.6796	13.6476	11.314	14.076	132.637	0.106555	0.782909	175.614	0.755589	0.00148359	144.879	0.347733	0.179367	340.134	0.0011557	0.999848	311.2	-0.228606	0.488113	324.375	-0.115814	0.863957
TMEM222	52.0284	55.2606	54.4726	57.9623	56.0384	67.9111	48.0124	54.4982	65.5902	61.3136	59.5401	73.9703	668.087	0.284653	0.139662	592.011	-0.0314453	0.933355	608.092	0.0449244	0.852901	199.391	-0.0263851	0.999848	172.852	-0.356109	0.391146	181.104	-0.294834	0.529718
SYTL1	13.4531	16.0104	17.5892	10.6868	10.8447	13.5395	15.558	12.5903	10.2257	5.73623	4.77259	4.72698	196.69	-0.254593	0.319824	190.469	-0.349742	0.183191	137.969	-1.79263	1.9997e-17	271.572	0.112927	0.999848	238.871	-0.0739261	0.860233	188.173	-0.764173	0.0136787
MAP3K6	22.2652	22.5606	21.1345	19.5926	19.0201	19.2307	32.7484	25.2122	33.0934	14.1771	16.4519	21.171	307.095	-0.0610351	0.840349	360.284	0.352908	0.134212	262.631	-0.568583	0.00668373	180.952	0.0934201	0.999848	202.327	0.297836	0.505712	142.041	-0.451791	0.323537
FCN3	0.2101	0.229201	0	0.195306	0.330711	0	0.162309	0.245781	0	0	0	0	0.904118	0.0263381	#N/A	0.736653	-0.0203839	#N/A	0.402925	-0.34928	#N/A	0	#N/A	#N/A	0	#N/A	#N/A	0	#N/A	#N/A
CD164L2	0	0	0	0	0	0	0.705565	0	0	0	0	0	0	#N/A	#N/A	0.531475	0.152996	#N/A	0	#N/A	#N/A	12.8497	0.164295	0.999848	12.109	0.0509832	#N/A	9.72777	-0.184968	#N/A
GPR3	99.6006	99.0105	106.312	108.926	122.404	104.504	163.436	128.603	146.455	163.212	145.65	145.266	593.01	0.24983	0.174384	632.697	0.41435	0.0292387	613.702	0.349828	0.0263055	16.5314	0.346913	0.999848	26.0266	0.691395	#N/A	18.1332	0.606579	0.244499
WASF2	131.313	133.94	144	133.8	141.539	141.546	145.122	139.503	145.077	102.533	106.125	121.712	2030.61	0.150729	0.407861	1906.76	-0.0197171	0.946554	1626.44	-0.52364	0.00011501	757.926	0.0713552	0.999848	660.116	-0.246483	0.487025	617.669	-0.457616	0.123421
AHDC1	22.4982	22.6879	25.3775	27.4433	25.2214	27.5706	41.883	45.5126	62.8473	44.9446	38.9079	49.2414	542.765	0.296519	0.104239	728.33	0.948843	9.02735e-07	632.4	0.68365	1.40077e-06	626.063	0.213703	0.999848	526.422	-0.040842	0.920335	592.839	0.237441	0.682001
FGR	0.201931	0.440579	0.742272	0.625708	0.529754	0.343924	0.311996	0	0.477837	0.233853	0.148679	0	4.15005	0.0774517	#N/A	2.93514	-0.219464	#N/A	2.33713	-0.979614	0.311957	68.7526	0.253157	0.999848	51.6564	-0.293789	0.525081	62.0726	0.0444962	0.96367
LINC02574	1.54859	0	0	0	1.62506	0	0.79756	0	0	2.69011	1.14021	0	0.628892	-0.00200773	#N/A	0.447553	-0.0476303	#N/A	0.90921	0.250011	#N/A	6.26207	0.200673	0.999848	7.45957	0.21756	#N/A	5.51488	0.148671	#N/A
IFI6	7.29973	10.028	12.6711	8.04235	8.93686	12.8932	17.9621	14.5486	15.9941	15.4985	11.3466	15.6743	21.7453	0.0975868	#N/A	26.1252	0.48192	0.313342	22.9166	0.274158	0.656274	3.96413	0.0684923	0.999848	4.71814	0.118528	#N/A	4.55175	0.19006	#N/A
FAM76A	5.36096	4.92493	3.57823	4.19662	3.64188	4.7095	5.31858	2.37653	4.00606	2.15662	3.73946	3.8406	46.2967	-0.0246335	0.9666	41.6612	-0.268521	0.611592	37.4139	-0.705145	0.112949	157	0.108251	0.999848	158.709	0.137343	0.697699	153.8	0.073538	0.924119
STX12	20.0633	23.6514	20.5565	12.5822	18.3829	14.2806	19.8024	17.5154	16.8648	11.3401	10.1863	12.0771	178.255	-0.333846	0.175545	180.4	-0.311678	0.227837	145.927	-1.13259	3.16292e-08	248.333	0.0233469	0.999848	232.95	-0.13727	0.678621	230	-0.167404	0.781554
PPP1R8	124.051	127.39	109.912	101.334	127.291	130.02	114.326	95.926	127.829	104.797	109.855	112.928	878.659	0.109397	0.687413	791.839	-0.178328	0.501925	749.483	-0.359732	0.0355629	226.531	0.239287	0.999848	191.771	-0.0358693	0.927338	202.535	0.098601	0.894589
SCARNA1	50.7398	71.8091	37.8067	45.8923	64.7576	37.3703	52.9705	57.7526	58.4113	61.9373	36.3494	51.8507	22.0019	0.019921	#N/A	21.8707	-0.000394223	0.99962	19.7294	-0.268673	0.693715	0	#N/A	#N/A	0	#N/A	#N/A	0	#N/A	#N/A
THEMIS2	2.5124	2.25714	2.24091	3.20558	1.78349	2.68491	2.74011	2.30516	2.21488	6.33261	3.37326	3.35274	29.5173	0.164829	#N/A	26.4392	-0.0418928	0.957013	34.6755	0.621246	0.169358	144.797	0.220024	0.999848	111.704	-0.267231	0.524318	108.695	-0.359989	0.485933
RPA2	84.3464	82.9888	89.0223	83.5348	98.7611	94.9232	85.0458	64.7947	72.06	89.0302	91.8856	93.5599	458.267	0.22478	0.282114	380.294	-0.286277	0.21548	403.341	-0.122452	0.585888	173.624	0.0552869	0.999848	153.222	-0.24053	0.525723	152.862	-0.241072	0.70379
SMPDL3B	3.59032	3.73022	2.82805	3.8143	3.63304	5.09579	9.50962	8.80011	7.28222	18.4136	14.3505	18.3155	26.4001	0.294142	#N/A	37.5427	1.00685	0.00452158	59.2725	2.00818	1.70265e-11	19.9407	0.0832052	0.999848	23.1267	0.238221	#N/A	26.7048	0.54772	0.311028
XKR8	2.32374	3.98357	2.51677	1.23435	2.48202	1.97887	3.4621	1.94169	3.7313	6.34328	3.11635	2.51031	16.9502	-0.26474	#N/A	19.6649	0.00457705	0.995837	21.4262	0.242829	0.729686	0	#N/A	#N/A	0	#N/A	#N/A	0	#N/A	#N/A
EYA3	32.2471	33.0913	33.1674	33.0071	33.2444	33.9192	35.5885	30.5934	38.8247	28.5627	26.6915	36.5333	552.453	0.143624	0.506537	523.864	0.00206826	0.995837	470.209	-0.326254	0.0759225	562.538	0.0512995	0.999848	509.874	-0.206966	0.467804	531.559	-0.0873579	0.887412
PTAFR	3.19177	3.89506	3.57942	2.51443	3.06552	4.05408	4.68074	5.18937	3.96843	2.81924	3.94332	4.22725	36.9015	2.81303e-06	0.999991	40.9541	0.242462	0.617481	34.9705	-0.164517	0.770205	199.86	0.160047	0.999848	170.155	-0.225414	0.535111	172.768	-0.191272	0.752535
DNAJC8	79.9743	82.7799	82.3551	73.7577	91.8116	87.4106	93.4039	89.3203	87.1726	86.8286	93.1945	91.6675	623.765	0.164909	0.455276	595.312	0.0434619	0.884328	572.644	-0.0688728	0.768362	191.365	0.0929789	0.999848	177.237	-0.0686089	0.847314	169.228	-0.196396	0.745251
ATP5IF1	42.5616	51.3421	38.9248	39.9452	47.9915	45.132	49.1623	52.4229	50.3577	46.5649	44.5205	44.3578	255.799	0.126425	0.666171	253.033	0.0990249	0.763134	229.035	-0.182337	0.47095	40.3302	-0.154927	0.999848	39.998	-0.15466	0.73176	38.7564	-0.240716	0.78151
SESN2	521.831	501.414	539.398	684.354	599.59	613.27	397.137	414.763	390.241	453.701	459.986	666.301	5204.97	0.388434	0.00843291	3850.96	-0.460217	0.00182579	4175.25	-0.206881	0.304502	644.824	0.258125	0.999848	520.303	-0.136417	0.666202	535.422	-0.0663141	0.912379
MED18	89.6127	87.4175	94.2787	79.1062	71.594	66.1253	74.6345	62.3179	77.9847	48.0338	43.627	62.8721	423.506	-0.189586	0.378917	394.787	-0.407692	0.0546672	336.478	-1.03074	2.47171e-09	41.4384	-0.0995178	0.999848	52.5036	0.235778	0.612778	46.6187	0.142922	0.883474
PHACTR4	65.241	66.9299	65.7869	53.6772	57.1499	53.2535	70.0852	65.6569	54.7737	34.967	40.2019	38.3484	1140.96	-0.137533	0.481293	1137.37	-0.147096	0.501475	894.94	-1.00884	3.07805e-12	924.81	0.0850895	0.999848	836.64	-0.126423	0.714523	821.526	-0.18264	0.745251
RCC1	173.719	167.093	179.658	240.026	224.414	242.224	215.666	219.865	216.692	257.223	270.298	308.16	2080.02	0.542251	0.000159849	1820.5	0.223765	0.226636	1991.75	0.457986	0.00152308	1227.84	0.189787	0.999848	1013.33	-0.0938687	0.818135	1022.31	-0.0922761	0.906839
SNHG3	480.011	522.194	406.675	403.248	477.008	495.174	439.225	395.677	517.335	325.218	326.202	440.888	4931.02	0.0887794	0.739769	4537.13	-0.14136	0.605461	3967.24	-0.585496	0.000376826	0	#N/A	#N/A	0	#N/A	#N/A	0	#N/A	#N/A
SNORA73A	0	0	0	0	0	0	0	0	0	0	0	0	0	#N/A	#N/A	0	#N/A	#N/A	0	#N/A	#N/A	0	#N/A	#N/A	0	#N/A	#N/A	0	#N/A	#N/A
SNORA73B	4089.77	4126.82	4288.54	3674.21	3356.67	3785.94	3127.58	3681.25	5014.5	2646	2874.03	4207.97	2052.89	-0.0751339	0.749533	1996.29	-0.15468	0.606776	1757.44	-0.578466	0.00100847	0	#N/A	#N/A	0	#N/A	#N/A	0	#N/A	#N/A
TRNAU1AP	27.9868	29.0334	23.9477	20.322	22.0265	24.6427	23.4972	17.9142	25.241	23.391	21.8116	28.8837	275.534	-0.133088	0.651988	256.506	-0.347464	0.199128	257.756	-0.353883	0.109818	252.327	0.0739271	0.999848	209.984	-0.284014	0.51749	206.369	-0.38896	0.374652
SNHG12	109.393	113.633	105.996	109.032	97.015	108.426	108.007	104.624	143.573	146.74	123.645	158.989	1187.45	0.0600669	0.813427	1173.08	0.026502	0.944543	1228.32	0.156169	0.375547	164.495	0.226235	0.999848	128.386	-0.208241	0.643922	189.474	0.606119	0.0422724
SNORD99	218.415	221.492	161.138	245.93	188.847	246.253	251.91	179.935	262.062	368.727	326.162	294.661	41.323	0.225381	0.607114	38.4733	0.0906583	0.888056	44.4988	0.469787	0.252259	0	#N/A	#N/A	0	#N/A	#N/A	0	#N/A	#N/A
SNORA61	0	0	0	0	0	0	0	0	0	0	0	0	0	#N/A	#N/A	0	#N/A	#N/A	0	#N/A	#N/A	0	#N/A	#N/A	0	#N/A	#N/A	0	#N/A	#N/A
SNORA44	0	0	0	0	0	0	0	0	0	0	0	0	0	#N/A	#N/A	0	#N/A	#N/A	0	#N/A	#N/A	0	#N/A	#N/A	0	#N/A	#N/A	0	#N/A	#N/A
SNORA16A	0	0	0	0	0	0	0	0	0	0	0	0	0	#N/A	#N/A	0	#N/A	#N/A	0	#N/A	#N/A	0	#N/A	#N/A	0	#N/A	#N/A	0	#N/A	#N/A
TAF12	11.7864	11.9016	11.0104	7.60616	11.0396	7.29977	11.8897	13.902	17.0571	9.64502	12.9097	9.33032	60.8557	-0.241634	0.522724	72.6113	0.176441	0.694889	60.3074	-0.326484	0.407272	302.267	0.123139	0.999848	259.542	-0.222858	0.534466	256.283	-0.265187	0.589977
RAB42	2.58686	2.25763	1.71161	0.961884	2.93175	1.40988	1.75862	3.14722	2.44856	1.07849	1.37136	1.0433	11.2654	-0.0917127	#N/A	12.3007	0.0170406	0.985198	8.77974	-0.924942	0.206697	0	#N/A	#N/A	0	#N/A	#N/A	0	#N/A	#N/A
LINC01715	10.4744	8.12563	8.98392	11.2515	9.89242	9.91097	10.7891	11.4363	16.524	13.7476	17.4809	21.122	24.9627	0.180614	#N/A	26.0551	0.275296	0.62995	29.478	0.61815	0.192256	4.71905	0.151152	0.999848	4.07731	0.0463308	#N/A	3.43344	-0.0312551	#N/A
RNU11	59.4591	77.8378	42.1516	53.6932	58.8296	37.6144	23.6232	11.924	36.1801	35.4131	18.7624	25.6932	18.9699	-0.0738222	#N/A	13.7163	-0.843279	0.0883721	13.6926	-1.17449	0.0490408	0	#N/A	#N/A	0	#N/A	#N/A	0	#N/A	#N/A
GMEB1	41.2712	41.4476	41.441	35.9079	36.5038	38.0574	36.7026	33.4786	39.1981	34.163	29.3494	40.1555	654.44	-0.0391295	0.886411	606.202	-0.264466	0.214902	568.403	-0.484771	0.00256512	485.737	0.0546619	0.999848	449.117	-0.123556	0.72134	446.642	-0.142381	0.825916
YTHDF2	71.3637	68.3284	66.3102	64.4661	72.1648	70.8059	63.9498	63.8443	80.0295	66.4909	66.3432	64.0136	668.248	0.125509	0.601819	620.246	-0.0778087	0.810033	579.576	-0.286267	0.115629	382.535	0.191317	0.999848	347.366	0.046983	0.884763	340.508	0.00555477	0.994781
OPRD1	1.07184	1.22243	1.07453	2.35504	1.87886	2.40638	4.8929	3.76159	8.07014	13.372	14.0438	19.035	41.1058	0.846387	0.00537077	74.3298	1.86049	4.97636e-10	166.918	3.46326	2.25557e-49	176.154	0.14902	0.999848	163.986	-0.00647584	0.991032	199.165	0.44367	0.175733
EPB41	6.31932	6.53362	5.94851	4.02208	4.89286	4.51849	11.2591	9.9366	10.3733	5.77553	5.15584	5.56795	276.935	-0.33048	0.123101	400.235	0.62411	0.000539794	272.533	-0.407436	0.0325406	964.519	-0.0778573	0.999848	965.743	-0.0771206	0.738366	924.719	-0.192708	0.685497
TMEM200B	2.97002	3.04945	3.49197	2.11127	2.3375	2.52924	3.64411	3.47441	2.27379	0.606978	0.96476	1.32114	18.4542	-0.198049	#N/A	19.64	-0.079531	0.919447	12.9034	-1.66261	0.0042276	0	#N/A	#N/A	0	#N/A	#N/A	0	#N/A	#N/A
SRSF4	51.2107	48.7317	47.2154	51.7621	57.7406	59.9672	57.6754	63.5064	62.7015	54.3368	65.5521	72.0689	1212.87	0.309927	0.091141	1165.7	0.215067	0.312077	1139.54	0.15956	0.471627	523.223	0.196144	0.999848	455.565	-0.0605229	0.841374	473.058	0.0403436	0.952907
MECR	20.5748	21.2451	13.8774	18.4101	19.83	20.0511	21.8446	19.178	20.8287	18.8262	14.4604	21.7711	204.99	0.165073	0.613525	195.173	0.046951	0.920721	176.228	-0.249455	0.422624	398.154	0.112512	0.999848	363.221	-0.0497107	0.893772	346.535	-0.176298	0.778996
PTPRU	20.0661	24.4549	24.4199	26.3489	26.8127	34.5244	20.8971	21.5211	16.3652	28.6435	26.7897	29.9703	455.253	0.455716	0.0174564	340.825	-0.302027	0.159775	391.636	0.0963024	0.657735	915.339	0.269542	0.999848	653.354	-0.325718	0.433662	748.247	-0.0198252	0.981141
LINC01756	0.953813	1.15614	1.46087	0.985169	1.16773	2.70752	1.4737	0.247955	2.25705	0.552299	1.40456	1.86997	7.93889	0.24048	#N/A	6.51499	0.0423686	#N/A	6.08126	-0.101054	0.931086	49.7544	0.0458137	0.999848	47.7178	-0.0502848	0.912307	46.3008	-0.105515	0.913496
LINC01648	0	0	0.20658	0	0	0	0	0	0	0	0	0	0.122768	-0.0115107	#N/A	0.122768	-0.0169634	#N/A	0.122768	-0.0642885	#N/A	71.8123	-0.110292	0.999848	73.5016	-0.0679045	0.866464	71.8769	-0.118378	0.892675
MATN1	2.17557	2.91276	1.4313	2.75779	3.50231	3.03167	5.34767	3.47051	6.90318	6.69956	6.77142	5.23462	31.7278	0.462705	#N/A	40.7207	0.944728	0.0143497	43.1235	1.25066	0.000618285	70.7328	0.110481	0.999848	63.8196	-0.0818902	0.842765	66.5121	0.0199088	0.986097
MATN1-AS1	13.4074	18.2675	16.6879	19.9835	16.9189	16.8615	30.3301	25.2803	39.6247	25.7472	22.7424	34.9365	177.373	0.269954	0.269218	229.336	0.841542	0.000217923	198.31	0.563602	0.00856267	21.2889	0.0137124	0.999848	18.4321	-0.156564	#N/A	17.4667	-0.291089	0.744564
LAPTM5	0.846258	1.53866	1.26374	1.31112	0.666032	1.56144	0.762722	0.989976	0.667512	0.24501	0.155772	0.177762	9.99647	0.0596712	#N/A	7.80171	-0.335035	#N/A	5.44428	-1.87803	0.0135944	105.379	0.0043694	0.999848	104.916	0.000874718	0.998548	97.973	-0.162351	0.830671
MIR4420	2.95641	6.45038	0	0	0	5.03529	0	0	0	0	0	0	0.482485	-0.022083	#N/A	0.29803	-0.0569482	#N/A	0.29803	-0.198611	#N/A	0	#N/A	#N/A	0	#N/A	#N/A	0	#N/A	#N/A
LINC01778	0.431347	0.705845	1.18918	0	0.509226	0.550995	0.666459	3.02761	2.04143	0.374653	0	0	3.0058	-0.186456	#N/A	6.68372	0.524285	#N/A	2.24839	-1.23427	0.179179	36.2132	0.133088	0.999848	35.0242	0.0504732	0.913181	33.8274	0.0195388	0.986722
SDC3	17.3673	17.8566	18.388	15.6951	16.2299	16.2441	26.6842	22.4652	29.2024	12.146	10.6759	16.3251	310.283	-0.0253744	0.936793	371.793	0.434724	0.041742	254.123	-0.675721	0.000472541	439.251	0.100906	0.999848	390.88	-0.14183	0.683861	365.924	-0.328958	0.427365
PUM1	45.5906	44.8594	41.8963	43.1475	49.5194	51.356	42.7105	44.6453	46.2936	46.1085	39.8712	53.4728	794.845	0.232961	0.258758	706.653	-0.0798617	0.780313	689.673	-0.15415	0.459076	1300.17	0.213768	0.999848	1096.49	-0.132244	0.632086	1216.83	0.141774	0.7864
NKAIN1	0.548538	0.299204	0.28355	0.764871	0.215859	0.233565	1.37723	2.08551	1.78479	1.54843	1.66601	0.864178	3.39877	0.030407	#N/A	8.35331	1.00299	#N/A	6.44742	1.1734	0.130758	234.313	0.0349456	0.999848	214.105	-0.189643	0.602227	219.864	-0.121761	0.854104
SNRNP40	49.5463	47.9174	42.7866	49.2152	52.2692	50.4721	44.9722	49.0541	42.9615	40.2873	48.1229	45.7634	493.163	0.220858	0.30847	432.408	-0.130677	0.642722	412.348	-0.282899	0.195149	317.624	0.0603203	0.999848	275.643	-0.24924	0.51749	268.323	-0.349358	0.387245
ZCCHC17	34.7212	32.3191	32.67	31.7256	29.4719	34.7149	34.971	36.3204	39.5389	26.9669	30.3637	29.2732	162.904	0.0572888	0.876918	162.154	0.0447303	0.919778	138.733	-0.423629	0.0938125	213.729	0.0252893	0.999848	197.16	-0.17185	0.629689	200.58	-0.130281	0.835007
FABP3	9.44443	4.9739	7.85611	6.96299	5.38257	6.10141	9.56045	8.38151	10.4037	10.466	9.71136	10.6718	24.7425	-0.130942	#N/A	28.4953	0.155208	0.807484	28.3871	0.178759	0.778153	48.4887	0.0545715	0.999848	42.1147	-0.18835	0.677399	37.4347	-0.476283	0.393356
SERINC2	3.62699	4.31645	4.09061	1.96166	2.17985	2.47097	6.52095	5.09155	4.36938	2.86389	2.47629	0.664907	27.4368	-0.504849	#N/A	38.3826	0.274737	0.571942	24.5095	-1.0629	0.032634	130.731	-0.101984	0.999848	140.524	0.0412101	0.922169	118.443	-0.364547	0.494414
LDC1P	0.192104	0.139713	0.176538	0	0	0	0.197876	0	0.151528	0	0.282888	0.161411	0.753355	-0.176991	#N/A	1.23919	-0.0916412	#N/A	1.33792	-0.184666	#N/A	33.6115	-0.0574312	0.999848	33.3711	-0.0576797	0.899429	35.2637	0.0276534	0.980196
TINAGL1	94.1869	107.311	98.8744	61.2283	62.6272	58.3668	103.566	105.594	68.6486	22.015	30.3737	20.2101	1088.35	-0.565202	2.3515e-05	1218.89	-0.200324	0.391929	791.603	-2.21742	9.93382e-38	110.356	-0.104417	0.999848	111.963	-0.100788	0.802955	86.1201	-0.822914	0.0135446
HCRTR1	3.55971	3.68917	5.02956	3.80542	5.60321	5.60811	5.77498	4.37246	9.26584	4.79235	6.4869	6.95397	30.3085	0.301964	#N/A	32.3818	0.443763	0.357765	29.5478	0.321076	0.551263	182.598	0.227377	0.999848	175.7	0.230539	0.585762	163.118	0.107088	0.885564
PEF1	91.4465	92.0521	97.8229	110.614	93.0067	110.751	104.425	98.9504	139.82	125.945	114.681	136.807	574.738	0.271468	0.165353	555.967	0.188959	0.497801	555.678	0.197095	0.273057	55.2947	0.12067	0.999848	48.7022	-0.0779548	0.856981	46.0647	-0.215588	0.798539
COL16A1	18.4762	19.646	16.6851	27.9927	22.1122	28.1999	17.0293	16.0018	11.5852	22.9925	22.3348	23.7513	538.145	0.596252	0.00105286	369.029	-0.373765	0.103834	436.911	0.110327	0.635346	1137.14	0.347842	0.999848	705.699	-0.410316	0.304482	891.392	0.096515	0.923991
ADGRB2	12.5914	15.5613	12.4612	8.6763	7.53056	8.8981	24.5336	20.2577	14.1685	9.78928	5.57551	7.9902	217.916	-0.508207	0.0139097	305.78	0.420035	0.0910353	193.363	-0.996549	1.99865e-06	389.243	0.0658789	0.999848	335.351	-0.246736	0.534415	301.891	-0.574013	0.0661657
MIR4254	17.9718	78.423	66.0622	22.2752	37.7185	25.5077	74.0471	56.0639	14.1758	10.4065	6.61622	45.3011	7.83833	-0.26649	#N/A	9.08425	-0.080503	0.926736	6.55605	-1.13158	0.169358	0	#N/A	#N/A	0	#N/A	#N/A	0	#N/A	#N/A
SPOCD1	23.5194	29.2329	23.6066	19.8323	18.8646	21.2328	21.3963	16.9893	23.1135	11.6094	11.3554	8.58494	415.003	-0.197535	0.377467	392.327	-0.371938	0.106596	302.447	-1.45568	7.84361e-16	116.606	0.0413151	0.999848	110.193	-0.0787267	0.837689	103.729	-0.233772	0.728296
PTP4A2	98.6862	99.2174	90.3776	74.8916	104.004	84.4447	93.7511	78.2872	100.14	68.7963	82.3812	71.684	1598.34	-0.00628439	0.984788	1511.1	-0.167397	0.497906	1335.12	-0.580147	0.000369814	188.497	0.0033053	0.999848	207.982	0.190557	0.647484	201.662	0.159149	0.839269
KHDRBS1	80.1634	69.9331	72.428	70.1002	90.188	74.2833	80.6861	83.4077	75.2392	70.6313	83.569	69.622	702.85	0.179611	0.445638	656.156	-6.99888e-05	0.999855	611.188	-0.210519	0.356943	289.148	0.101409	0.999848	276.952	0.0277453	0.944284	275.96	0.0288459	0.972392
TMEM39B	26.3011	30.4744	27.5852	32.6495	29.8283	35.1964	35.4627	32.6788	42.1359	34.621	33.5583	48.3841	220.198	0.318268	0.154772	216.545	0.282801	0.292171	211.87	0.238345	0.342455	251.037	0.159004	0.999848	240.516	0.127812	0.738366	210.644	-0.191167	0.760572
MIR5585	23.1502	25.2549	15.9557	14.3467	36.4399	0	47.6914	36.1089	45.651	33.5124	25.5678	0	2.89367	-0.0439244	#N/A	4.54397	0.356972	#N/A	2.82612	-0.169617	0.894903	0	#N/A	#N/A	0	#N/A	#N/A	0	#N/A	#N/A
KPNA6	58.3075	59.5456	59.9229	59.4802	68.7147	67.9038	96.8337	67.0669	78.8121	64.1665	62.7782	68.6392	1209.35	0.257563	0.143008	1249.35	0.342178	0.0945849	1065.8	-0.0826451	0.674054	395.989	0.127688	0.999848	361.334	-0.0629666	0.827851	367.908	-0.0119247	0.988627
TXLNA	319.653	347.792	340.487	388.139	394.691	395.223	343.54	330.562	394.268	339.462	347.185	443.994	4849.6	0.344261	0.0105642	4251.15	-0.0012316	0.997305	4177.22	-0.0521156	0.811784	907.657	0.285194	0.999848	867.055	0.254893	0.508153	924.162	0.445214	0.0520073
CCDC28B	6.62412	7.57885	5.34499	6.15769	5.08624	6.19137	9.86025	7.56007	4.39662	6.17446	4.63934	13.6429	45.0501	-0.027616	0.960799	46.3924	0.0603812	0.928347	46.9332	0.0682152	0.917017	117.032	0.130558	0.999848	97.7387	-0.163894	0.709266	78.8679	-0.834271	0.00798205
IQCC	53.8333	55.1198	54.1988	67.293	60.1547	65.4018	69.9757	71.1432	57.8246	94.473	82.1821	90.0782	383.255	0.343846	0.0696019	357.661	0.180013	0.46577	401.41	0.479774	0.00267892	49.4347	0.0749671	0.999848	40.8161	-0.206617	0.654148	38.4087	-0.437224	0.447182
DCDC2B	16.0775	22.3227	18.4684	13.8132	15.7211	16.8032	17.1251	16.8132	18.1578	10.7907	7.80211	13.8158	82.8035	-0.123186	0.757009	81.382	-0.181289	0.655423	64.8835	-0.990826	0.000966905	193.843	0.0530735	0.999848	172.138	-0.155802	0.719107	145.631	-0.683579	0.0283772
TMEM234	28.8778	31.99	31.7223	25.2444	24.0824	30.4007	31.4198	35.9446	36.5055	16.1678	20.6991	16.7115	265.438	-0.0734092	0.816396	280.314	0.0702316	0.832149	204.752	-0.982632	7.56372e-07	132.563	0.0266939	0.999848	128.654	-0.0198459	0.970301	94.8177	-0.492224	0.421728
EIF3I	202.57	196.656	211.562	250.502	251.555	288.372	266.495	256.578	274.181	265.923	312.194	334.309	1053.53	0.47365	0.00365897	969.526	0.280501	0.136693	996.392	0.356382	0.0374079	191.615	-0.00358728	0.999848	172.204	-0.246786	0.549219	150.174	-0.668474	0.0323289
FAM167B	2.16345	1.04895	1.32543	0.446915	1.13514	1.63766	1.85704	0	0	0.835155	0.530974	1.21186	3.21751	-0.0938855	#N/A	2.48574	-0.290769	#N/A	2.67691	-0.646719	0.537763	3.46824	-0.0965387	0.999848	3.92117	-0.0323412	#N/A	2.65435	-0.290337	#N/A
LCK	0.818125	0.446253	0.939789	0.760519	0.643891	0.696706	2.2121	1.75462	1.12931	1.42119	0.903563	2.40593	6.23709	0.00318527	#N/A	9.60622	0.594443	0.285065	8.59356	0.645283	0.422245	115.707	0.19852	0.999848	96.7929	-0.182355	0.670975	104.484	-0.0129877	0.989468
HDAC1	55.6768	61.991	55.7806	64.0286	63.4252	68.0411	76.3576	76.01	83.3966	83.0576	84.3126	103.593	634.76	0.288438	0.107306	647.129	0.340533	0.072771	665.255	0.419158	0.00909067	507.239	0.183263	0.999848	446.252	-0.0216545	0.959298	445.033	-0.0273628	0.969923
MARCKSL1	117.945	113.407	115.491	143.449	154.363	136.679	188.602	195.68	202.441	252.973	251.742	251.647	525.192	0.420503	0.0129297	574.167	0.634292	0.000184675	637.861	0.891999	7.7782e-10	0	#N/A	#N/A	0	#N/A	#N/A	0	#N/A	#N/A
TSSK3	4.43221	4.29793	3.22451	2.74675	3.2945	5.24225	7.60895	5.18492	6.99209	3.84966	2.17559	6.20675	18.7249	0.0256786	#N/A	23.4116	0.46705	0.353897	17.0996	-0.203227	0.793709	197.931	0.0776604	0.999848	194.871	0.0784241	0.828784	160.11	-0.415724	0.329509
FAM229A	12.0023	13.7918	11.2503	9.96707	8.81644	13.3555	15.2063	12.3557	12.4967	10.9807	9.89759	12.5049	85.1161	-0.0565465	0.900592	87.6404	0.0250876	0.964852	77.1477	-0.362584	0.263784	0	#N/A	#N/A	0	#N/A	#N/A	0	#N/A	#N/A
BSDC1	51.1118	58.2139	56.2941	54.4643	51.4261	57.19	64.1079	61.4056	68.8063	43.7002	50.3554	58.8363	890.672	0.107718	0.621257	901.151	0.14016	0.526433	768.838	-0.32691	0.0598381	525.906	0.0740061	0.999848	493.478	-0.0421481	0.917586	445.271	-0.336183	0.353897
ZBTB8B	0.230642	0.154837	0.0489121	0.0659697	0.0837796	0.181303	0.0548241	0.0830188	0.167931	0.215737	0.235133	0.223605	4.33372	-0.0806218	#N/A	3.92957	-0.22108	#N/A	5.46546	0.253168	0.818087	0	#N/A	#N/A	0	#N/A	#N/A	0	#N/A	#N/A
ZBTB8A	8.685	8.00077	7.98124	4.00683	6.07589	4.27327	7.10704	8.20321	8.14455	4.13494	4.2631	5.02706	118.205	-0.573877	0.022742	136.882	-0.167329	0.63956	106.177	-1.0869	7.78086e-06	0	#N/A	#N/A	0	#N/A	#N/A	0	#N/A	#N/A
ZBTB8OS	13.6032	12.941	13.2414	14.2634	17.556	15.7019	14.9415	12.3687	14.1879	16.0149	16.6614	21.776	134.001	0.335021	0.196277	115.064	-0.034616	0.943128	126.397	0.210903	0.495055	198.715	0.0767542	0.999848	174.993	-0.215574	0.552212	187.957	-0.0356815	0.96367
RBBP4	28.7259	31.521	25.8459	23.4631	29.4001	28.8229	29.6013	20.1345	20.6485	25.0547	24.7965	27.6303	687.276	0.0509686	0.867414	594.883	-0.363032	0.116942	597.761	-0.369651	0.0307665	160.891	0.0812932	0.999848	146.672	-0.104627	0.784594	145.923	-0.119612	0.879158
SYNC	3.66969	3.06922	3.54095	1.81936	2.40681	1.97921	8.12688	5.43768	3.32877	1.27495	2.16156	1.38751	26.3161	-0.423306	#N/A	40.0137	0.490274	0.270439	22.3695	-1.19932	0.0128517	111.07	0.315716	0.999848	97.2742	0.100214	0.813193	78.7922	-0.373842	0.488941
KIAA1522	72.377	75.5745	77.8234	63.4843	59.463	69.686	149.278	152.262	114.984	74.2939	74.4226	62.9099	1086.35	-0.0912149	0.704614	1528.96	0.761762	1.40864e-07	1014.86	-0.303729	0.0649071	705.825	0.19533	0.999848	609.951	-0.0159957	0.97295	533.748	-0.372944	0.371572
YARS1	30.0494	34.2329	26.3662	28.7066	32.1149	36.1183	22.5288	21.2731	27.0915	25.7146	25.1661	36.7543	668.618	0.213758	0.354838	534.403	-0.419929	0.0573764	562.458	-0.271106	0.220874	0	#N/A	#N/A	0	#N/A	#N/A	0	#N/A	#N/A
S100PBP	27.2974	28.482	26.2236	22.4279	26.3188	27.5916	23.5758	23.5877	22.0397	20.3102	18.1655	22.478	629.403	0.02527	0.93594	558.017	-0.327988	0.0859697	510.054	-0.647781	2.33851e-05	179.905	0.108473	0.999848	159.029	-0.164909	0.65637	161.402	-0.126835	0.849662
FNDC5	5.19474	6.83148	6.76833	6.08582	8.06484	7.99917	7.47647	6.99265	6.90402	11.1254	10.8457	6.81618	56.7131	0.314491	0.371101	51.1215	0.0952676	0.860266	57.5114	0.407983	0.289497	95.2355	0.30312	0.999848	68.4675	-0.193859	0.664846	66.705	-0.294525	0.66273
HPCA	3.36133	3.28759	3.6748	1.72395	2.7367	2.17153	4.83531	7.0508	4.66273	4.02694	2.30422	6.13549	14.2578	-0.285395	#N/A	20.9279	0.414672	0.434022	16.9352	0.0156496	0.986359	55.0767	0.351852	0.999848	37.1126	-0.219209	0.635978	43.9354	0.0972939	0.92168
TMEM54	35.3434	37.1546	37.4252	37.6336	42.7361	45.6943	53.3667	62.3943	55.5029	56.0936	44.712	36.8505	145.212	0.294198	0.258614	158.341	0.506072	0.0337773	133.51	0.107707	0.757232	19.2473	0.21749	0.999848	16.6096	0.0909469	#N/A	15.5833	0.0893523	#N/A
RNF19B	53.204	48.7164	45.326	44.5931	41.5987	44.1195	56.0602	59.7907	52.4235	32.5751	40.0725	28.3609	313.519	-0.0543365	0.869271	329.743	0.081514	0.80608	254.171	-0.748025	0.000630803	250.466	0.0818163	0.999848	250.144	0.0917241	0.778763	224.696	-0.175313	0.752337
AK2	31.0778	32.8711	29.831	39.7066	50.4448	49.5875	37.8583	32.5374	41.3036	51.8086	54.0709	50.0187	981.98	0.662614	3.87479e-05	791.383	0.155898	0.539539	907.652	0.511972	0.000659642	133.359	0.00286363	0.999848	120.032	-0.237055	0.565822	131.124	-0.0327487	0.969297
AZIN2	3.58774	4.71744	3.30794	3.93146	3.36596	4.00626	5.02935	4.33601	6.35331	2.97173	3.04397	4.01269	94.8561	0.0884337	0.828386	104.555	0.322942	0.355721	79.8859	-0.415343	0.202914	164.026	-0.0502843	0.999848	163.826	-0.0587648	0.870102	151.284	-0.265465	0.612043
TRIM62	13.7983	14.1159	14.9163	11.709	10.0937	13.7495	21.3193	16.6105	23.1677	12.8301	11.8879	12.1228	134.479	-0.123027	0.727686	164.872	0.391571	0.152333	122.321	-0.430611	0.0814158	296.24	0.0729997	0.999848	272.632	-0.0964747	0.792027	245.471	-0.394784	0.284615
ZNF362	8.13973	11.8886	7.14015	5.12777	6.56506	6.75984	10.2898	9.91555	9.5511	4.20687	4.45774	4.23917	66.0791	-0.327556	0.348647	76.8035	0.0522124	0.925235	53.3418	-1.21485	0.000239188	181.593	-0.117919	0.999848	176.335	-0.193304	0.616734	164.397	-0.396807	0.329509
A3GALT2	0.890101	1.45654	0.306741	2.48228	1.05081	2.274	0.687632	2.08253	2.10628	1.54622	0	0.560913	3.82171	0.313452	#N/A	3.07133	0.22577	#N/A	1.8536	-0.239001	#N/A	0	#N/A	#N/A	0	#N/A	#N/A	0	#N/A	#N/A
PHC2	216.112	212.249	232.493	214.124	200.014	216.732	160.485	148.702	187.212	110.566	97.7365	117.185	2778.44	0.0599645	0.799763	2319.71	-0.481622	0.00624563	1932.14	-1.23661	1.11651e-24	446.493	0.175536	0.999848	359.293	-0.345371	0.17112	395.88	-0.0745457	0.912926
ZSCAN20	16.7259	16.4686	19.8635	17.2226	18.2268	16.4349	23.2583	20.4694	31.2574	16.39	11.8414	21.9451	240.46	0.0854597	0.775707	271.554	0.383176	0.153067	209.808	-0.310996	0.234126	0	#N/A	#N/A	0	#N/A	#N/A	0	#N/A	#N/A
CSMD2	0.65195	0.765932	0.622164	0.466188	0.434166	0.29895	0.716737	0.205334	0.385684	0.435585	0.276936	0.221221	25.0603	-0.433128	#N/A	24.4654	-0.497881	0.331095	21.2721	-1.19286	0.0141631	1792.58	-0.120447	0.999848	1800.77	-0.120205	0.672133	1844.59	-0.0562883	0.925477
HMGB4	0.0888885	0.19394	0.245057	0.495778	0	0.151393	0.137339	0	0	0	0	0	1.28898	0.0446945	#N/A	0.676434	-0.142299	#N/A	0.543566	-0.576817	#N/A	0	#N/A	#N/A	0	#N/A	#N/A	0	#N/A	#N/A
CSMD2-AS1	0.17384	0.379289	0.71889	0	0	0.14804	0	0	0.617047	0.301982	0.383988	0	1.51712	-0.25867	#N/A	1.99297	-0.199327	#N/A	1.98719	-0.489194	0.664691	0	#N/A	#N/A	0	#N/A	#N/A	0	#N/A	#N/A
C1orf94	0.136354	0.446253	0.281937	1.26753	0.858522	0.348353	0.526691	0.319022	0.645321	1.30276	0.602375	1.03111	4.83755	0.474817	#N/A	3.10396	0.239349	#N/A	4.58585	1.1251	0.187262	0	#N/A	#N/A	0	#N/A	#N/A	0	#N/A	#N/A
MIR552	0	0	0	0	0	0	0	0	0	0	0	0	0	#N/A	#N/A	0	#N/A	#N/A	0	#N/A	#N/A	0.539243	0.0820689	0.999848	0.186213	0.00374524	#N/A	0.117651	0.00603614	#N/A
SMIM12	40.3447	42.5711	42.9545	52.0387	51.0953	47.1472	45.0501	51.5758	50.9656	55.3938	55.746	48.6274	1238.09	0.367966	0.00991678	1129.24	0.134095	0.549133	1125.24	0.129315	0.501377	387.96	-0.049442	0.999848	395.517	-0.000357256	0.999058	376.272	-0.127609	0.838887
GJB5	0	0.366553	0.231583	1.24938	1.32223	1.71683	3.89362	1.57227	3.57796	2.33474	0	0.423479	2.9561	0.520349	#N/A	5.09328	1.18187	#N/A	1.58228	0.812004	#N/A	0	#N/A	#N/A	0	#N/A	#N/A	0	#N/A	#N/A
GJB4	0	1.37584	0.43462	0.586189	0.992591	0.805507	3.16649	2.21305	2.23829	1.64313	0.696444	1.98689	2.57383	0.124354	#N/A	5.27113	0.774357	#N/A	3.1937	0.704984	0.492765	0	#N/A	#N/A	0	#N/A	#N/A	0	#N/A	#N/A
GJB3	147.265	162.125	153.975	122.023	112.565	106.86	174.522	183.549	140.258	78.0177	95.1593	39.3556	815.463	-0.297506	0.0651755	906.058	0.0100272	0.977169	632.263	-1.21986	0.00428033	0	#N/A	#N/A	0	#N/A	#N/A	0	#N/A	#N/A
GJA4	7.95956	9.84097	6.03453	9.3722	6.47325	7.68204	19.2669	14.8981	16.3237	12.905	13.1862	9.36294	35.1588	0.0820659	0.879448	50.4878	0.847837	0.012753	38.633	0.350238	0.467322	0	#N/A	#N/A	0	#N/A	#N/A	0	#N/A	#N/A
DLGAP3	1.97118	2.70335	2.56191	3.87419	2.92547	2.39805	2.95859	4.21658	5.19758	8.70725	5.97129	4.68478	28.6859	0.342729	#N/A	31.5006	0.542142	0.22612	39.6704	1.15843	0.0018808	153.96	-0.0297669	0.999848	155.542	-0.0051749	0.993235	163.386	0.116144	0.882757
TMEM35B	0.493803	0.538698	1.02103	0.918067	0	0	0	2.31066	0	1.2867	1.09074	0	1.1452	-0.0941154	#N/A	1.57467	-9.07951e-05	#N/A	1.55938	0.0241227	#N/A	0	#N/A	#N/A	0	#N/A	#N/A	0	#N/A	#N/A
ZMYM6	9.23136	10.8493	8.26468	5.39652	10.5236	8.87438	8.2711	8.18282	10.1904	5.37291	5.67579	7.49653	219.356	-0.0495976	0.905458	211.262	-0.165757	0.616434	174.95	-0.820784	0.000182919	0	#N/A	#N/A	0	#N/A	#N/A	0	#N/A	#N/A
ZMYM1	23.7047	28.627	18.0259	9.10694	26.2979	20.708	11.2849	11.9721	12.4192	8.58509	8.21149	6.72482	283.736	-0.115514	0.84412	223.603	-0.992149	8.59974e-06	195.096	-1.74953	3.91662e-15	296.107	0.0673688	0.999848	260.266	-0.258541	0.447082	261.441	-0.250052	0.578122
SFPQ	189.442	200.506	178.701	200.69	236.855	226.338	167.305	172.798	176.874	208.143	228.271	197.846	3971.88	0.335124	0.0381267	3233.28	-0.222795	0.234657	3423.45	-0.0555845	0.810373	410.298	0.181739	0.999848	303.015	-0.435342	0.0660577	342.513	-0.0972228	0.888497
ZMYM4	19.0639	20.3573	17.7837	16.8649	21.8486	20.1583	23.0478	18.5284	20.2389	19.0094	18.7648	20.3249	397.452	0.158006	0.53286	376.448	0.0190118	0.962403	350.164	-0.197653	0.351646	554.216	-0.0531646	0.999848	541.056	-0.119825	0.662786	560.809	-0.0181967	0.979165
ZMYM4-AS1	2.97573	4.32836	4.1019	1.84413	2.342	5.9129	0.766283	1.16036	4.6944	2.58461	3.28649	3.75042	4.27499	-0.000346551	#N/A	3.35265	-0.263486	#N/A	3.71223	-0.300245	0.793131	0	#N/A	#N/A	0	#N/A	#N/A	0	#N/A	#N/A
KIAA0319L	16.3295	15.9553	18.9863	16.4997	16.8006	21.4436	21.6468	17.1648	20.8327	11.7988	11.3959	13.9591	442.611	0.210673	0.384757	426.309	0.121846	0.674258	330.242	-0.682505	6.35877e-05	514.581	0.0954261	0.999848	459.752	-0.184853	0.547983	472.549	-0.113654	0.84201
NCDN	55.7881	53.4357	60.2447	85.386	74.6967	84.2143	53.2915	59.1424	72.5254	70.0495	80.2774	95.344	887.979	0.618826	5.5094e-05	698.823	0.0339246	0.928431	774.056	0.310157	0.0980269	0	#N/A	#N/A	0	#N/A	#N/A	0	#N/A	#N/A
TFAP2E	10.2199	11.1491	7.7344	14.3436	13.5634	11.9455	11.6106	13.8309	12.0919	17.0571	18.812	14.1433	68.2449	0.474941	0.117198	60.4652	0.229654	0.607191	68.028	0.54532	0.108461	282.197	0.17514	0.999848	210.42	-0.39135	0.256816	211.168	-0.42257	0.207204
PSMB2	48.4647	50.7868	44.2834	46.1738	60.7761	57.8836	48.2378	43.7566	41.2815	48.2081	52.5265	62.3491	606.707	0.305143	0.138673	502.595	-0.194332	0.40813	531.418	-0.0391442	0.88968	335.412	0.0856539	0.999848	325.826	0.0349317	0.918653	328.817	0.0659932	0.923991
C1orf216	118.413	131.785	130.397	132.84	128.687	132.503	155.386	163.328	192.929	165.882	172.503	180.105	1021.33	0.175254	0.321644	1085.28	0.329407	0.0876089	1040.44	0.23014	0.136188	18.58	0.176562	0.999848	19.528	0.236836	#N/A	17.4957	0.17811	0.862148
CLSPN	27.3903	27.4466	26.8612	27.6239	29.2907	27.6912	27.4675	19.6028	15.3331	22.677	23.6973	31.1706	690.777	0.166258	0.41143	554.712	-0.458377	0.0478442	588.02	-0.298764	0.122635	332.938	0.0723066	0.999848	293.494	-0.242595	0.447031	312.376	-0.0727429	0.916709
AGO4	5.85745	5.62051	5.83373	2.10959	3.23425	3.29061	5.21213	4.59206	4.78958	2.02438	2.0322	2.24176	82.2653	-0.730874	0.00580883	95.1974	-0.313696	0.341023	69.8091	-1.63055	5.28168e-09	227.838	-0.233811	0.999848	235.156	-0.148431	0.6762	232.932	-0.175901	0.784506
AGO1	39.432	43.7679	37.8859	55.9125	60.985	70.0068	55.0502	41.1054	57.3198	68.8401	65.3791	88.902	1871.78	0.716908	3.6028e-06	1524.14	0.244209	0.298754	1792.09	0.652848	8.48722e-06	346.825	0.201482	0.999848	312.776	0.00537034	0.991491	369.183	0.400724	0.19704
AGO3	7.85608	8.28855	7.2096	5.38215	8.33433	7.53329	9.24495	6.19398	8.96403	6.07573	7.39285	8.30082	407.82	-0.00590651	0.988037	405.177	-0.0239015	0.956975	368.441	-0.319004	0.140626	532.551	0.113054	0.999848	480.401	-0.1325	0.656383	509.255	0.0243567	0.9706
TEKT2	2.32408	3.29598	2.40272	2.59252	1.82912	2.57291	3.23177	4.07815	3.02476	3.83536	1.79675	2.92912	12.663	-0.0258283	#N/A	14.2758	0.189808	0.785582	12.3177	-0.091033	0.922466	58.8639	0.0485072	0.999848	52.9775	-0.110779	0.801425	44.3585	-0.557624	0.233725
COL8A2	5.65574	5.3189	5.77991	4.35103	2.76284	6.14501	3.38993	3.19404	3.46123	4.65828	4.95402	5.77624	60.6633	-0.162184	0.725144	50.5888	-0.718508	0.0362931	57.9129	-0.346034	0.357686	184.929	0.149216	0.999848	148.124	-0.333738	0.396214	148.717	-0.348828	0.465839
TRAPPC3	69.7711	66.468	70.8198	69.8381	69.9989	71.6733	78.5819	75.8062	82.1693	72.9899	71.1408	73.2114	639.609	0.146478	0.503307	626.22	0.0922975	0.736443	574.68	-0.152744	0.442736	118.757	-0.0624296	0.999848	116.229	-0.106411	0.803656	109.879	-0.27531	0.665252
MAP7D1	119.285	125.418	129.721	152.077	136.301	154.984	116.107	138.532	106.387	108.858	113.808	123.668	1872.08	0.359288	0.019017	1549.99	-0.14303	0.503594	1463.34	-0.326993	0.0222843	453.768	0.215222	0.999848	367.645	-0.188529	0.597166	361.209	-0.24644	0.622803
THRAP3	198.127	193.41	207.358	258.331	234.809	234.52	227.428	217.556	225.858	215.485	204.755	258.946	2720.05	0.390089	0.00701081	2397.15	0.0685768	0.781086	2304.93	-0.0421549	0.849941	725.53	0.191669	0.999848	636.898	-0.0437869	0.901083	651.127	0.0110306	0.989117
SH3D21	5.75958	6.16121	6.93726	8.26497	7.52563	8.33339	5.09745	5.16776	6.02064	7.2853	6.66985	9.30281	152.088	0.438358	0.052575	114.789	-0.279758	0.381342	130.215	0.0731669	0.836687	108.026	0.156301	0.999848	96.6193	-0.00885352	0.988759	85.188	-0.320951	0.575878
EVA1B	0	0	0	0	0	0	0	0	0	0	0	0	0	#N/A	#N/A	0	#N/A	#N/A	0	#N/A	#N/A	0	#N/A	#N/A	0	#N/A	#N/A	0	#N/A	#N/A
STK40	70.1663	70.0149	72.3582	81.0116	75.9599	81.6356	62.7944	63.3602	79.7905	56.9471	58.0192	75.7558	1094.52	0.280535	0.0980541	939.59	-0.128844	0.636984	869.253	-0.377509	0.0249695	882.642	0.211719	0.999848	643.593	-0.371477	0.315126	612.918	-0.57499	0.0386107
LSM10	80.1135	74.5349	83.3454	123.371	114.683	107.356	82.6761	77.8045	101.584	143.369	122.87	129.165	383.079	0.61374	0.000253783	302.083	0.0407625	0.920146	359.457	0.498198	0.00347495	48.2334	0.156936	0.999848	45.5468	0.0548837	0.903545	44.6035	0.0318667	0.97635
OSCP1	9.14493	11.7578	6.52803	8.95642	7.9685	9.59558	11.1018	5.34899	10.6268	5.24803	7.21424	8.23263	65.1157	0.0725881	0.880448	61.0377	-0.075407	0.905663	52.1977	-0.594708	0.133742	289.004	0.189605	0.999848	239.195	-0.183066	0.632068	234.409	-0.261197	0.587671
SNORA63C	7.05871	23.1014	7.29757	3.28084	16.6663	6.01112	8.17963	4.12874	0	6.13095	15.5917	4.44817	3.44521	-0.0648307	#N/A	2.54616	-0.356719	#N/A	3.18578	-0.371164	0.748408	0	#N/A	#N/A	0	#N/A	#N/A	0	#N/A	#N/A
MRPS15	49.059	51.1772	53.377	70.957	75.9705	79.0873	64.7428	66.041	59.2682	79.4207	82.0199	95.8028	474.32	0.647479	3.87479e-05	392.142	0.20417	0.358329	443.061	0.516315	0.00141866	190.889	0.128939	0.999848	162.414	-0.169559	0.685474	161.658	-0.218257	0.726513
CSF3R	0.135036	0.2357	0.297825	0.050211	0.0850221	0.413982	0.166911	0.189562	0.255633	0.18766	0.23862	0.884991	4.44045	-0.0213267	#N/A	4.29361	-0.0720853	#N/A	6.15327	0.541206	0.571637	0	#N/A	#N/A	0	#N/A	#N/A	0	#N/A	#N/A
GRIK3	0	0	0.179363	0	0.034136	0.036936	0.0335071	0	0	0.113017	0	0.218658	1.07817	-0.0790126	#N/A	0.869476	-0.162536	#N/A	1.92676	0.269283	0.825033	636.954	-0.0136391	0.999848	622.648	-0.0717689	0.824763	652.494	0.0471881	0.944795
MIR4255	0	0	0	11.7564	0	0	0	0	0	0	0	0	0.373972	0.0595531	#N/A	0	#N/A	#N/A	0	#N/A	#N/A	0.0915034	-0.000186448	0.999848	0	#N/A	#N/A	0.186972	0.00603614	#N/A
LINC01137	18.6247	15.3002	15.695	11.0749	7.47748	12.971	14.7959	15.7012	11.9549	4.19154	4.66357	3.42122	105.708	-0.450695	0.132071	111.906	-0.309147	0.354788	75.6579	-2.15154	1.99326e-13	108.725	0.00885509	0.999848	97.6651	-0.206217	0.643922	88.813	-0.500571	0.213497
ZC3H12A	245.834	278.629	255.118	207.712	196.494	194.925	237.024	257.257	242.416	168.362	191.47	157.609	1830.14	-0.238631	0.124675	1876.36	-0.166679	0.375492	1564.83	-0.791658	5.228e-08	278.48	0.101507	0.999848	221.066	-0.265149	0.560639	195.76	-0.522986	0.361207
MEAF6	44.3275	46.2922	35.9961	29.9792	47.8863	40.0282	36.2113	35.7413	38.7752	28.6917	29.7056	30.6078	368.899	0.0201705	0.960048	333.046	-0.274506	0.285011	293.496	-0.721838	0.000172745	121.057	-0.0926557	0.999848	119.969	-0.120362	0.760925	119.17	-0.138883	0.848178
MIR5581	110.028	215.228	57.5292	112.861	131.386	109.853	117.241	44.3839	143.649	105.452	83.8055	47.8179	18.9977	0.0366472	#N/A	16.5972	-0.221268	0.752301	14.4749	-0.71905	0.298916	0	#N/A	#N/A	0	#N/A	#N/A	0	#N/A	#N/A
SNIP1	94.7519	94.9406	80.2324	78.68	87.7327	80.8253	79.3501	82.0613	91.2877	74.2758	75.9789	69.9456	1278.81	-0.00391714	0.989551	1201.87	-0.182637	0.453887	1088.58	-0.509543	0.00182765	299.748	0.165574	0.999848	264.138	-0.0599662	0.861461	267.244	-0.0304786	0.966936
DNALI1	7.40761	10.2546	6.0562	7.8833	9.6497	12.6165	7.89327	6.45439	9.67113	17.8377	22.9073	14.9377	104.655	0.414596	0.177266	85.2775	-0.0496436	0.931247	132.591	1.00907	0.00015757	158.135	0.341874	0.999848	96.6041	-0.52141	0.0808776	114.923	-0.101214	0.899252
GNL2	55.7324	54.7929	55.2022	72.0233	77.3764	75.4251	53.1227	48.0987	52.8653	73.2817	81.4577	93.6555	978.212	0.537423	0.000303677	737.866	-0.19227	0.382618	901.818	0.357702	0.0356849	363.747	0.304873	0.999848	278.9	-0.21499	0.525081	310.137	0.0581698	0.929381
RSPO1	0.148884	0	0.205229	0	0	0	0.345053	0	0.176155	0	0	0	0.455325	-0.0948048	#N/A	1.07403	0.0540649	#N/A	0.455325	-0.443385	#N/A	68.9412	0.0864882	0.999848	66.2396	0.00349762	0.996164	67.8304	0.0635743	0.944465
C1orf109	68.5908	67.6577	72.0442	80.0832	86.3084	82.5451	53.1473	58.618	51.7543	78.5719	81.991	88.7769	880.564	0.364987	0.021238	662.575	-0.4309	0.0126114	774.85	0.0376668	0.875433	85.8479	-0.112788	0.999848	81.6636	-0.238091	0.58169	74.9535	-0.488123	0.281451
CDCA8	182.039	187.029	181.026	174.674	180.801	204.494	141.07	146.766	99.1838	152.524	188.719	182.447	1157.67	0.14819	0.492714	906.092	-0.582086	0.00108272	997	-0.28279	0.124036	237.776	0.170771	0.999848	185.445	-0.304157	0.472309	214.395	0.0292417	0.970439
EPHA10	0.670196	1.09669	0.923834	0.986426	0.923066	0.856098	3.0202	0.849349	1.38767	2.23142	0.801868	1.83012	19.1124	0.126864	#N/A	25.4744	0.654818	0.178603	22.7348	0.594881	0.286666	238.671	0.28429	0.999848	210.227	0.00865137	0.98437	202.96	-0.0703014	0.924367
MANEAL	19.536	18.7612	19.6512	27.9067	28.0201	34.301	34.9626	27.7069	34.27	61.0596	53.4822	50.3846	195.925	0.689687	0.000792557	186.043	0.603125	0.00923779	249.103	1.26337	6.61966e-13	50.1811	0.412044	0.999848	37.7074	0.134169	0.764876	39.69	0.272955	0.750497
YRDC	382.239	401.536	385.962	481.171	499.096	458.001	381.415	352.766	355.623	478.045	485.147	430.671	2092.99	0.408761	0.00293332	1673.73	-0.18904	0.314052	1810.53	0.0378304	0.8679	39.5034	0.201009	0.999848	29.0514	-0.0581019	#N/A	27.5722	-0.169464	0.865658
C1orf122	55.814	45.861	63.0123	87.6431	65.0479	69.5145	61.8	70.1866	70.9872	101.033	93.7599	78.4462	375.96	0.501093	0.0146479	328.01	0.186958	0.516179	369.063	0.497521	0.0140928	0	#N/A	#N/A	0	#N/A	#N/A	0	#N/A	#N/A
MTF1	63.9704	63.9112	61.5886	63.8896	65.0359	66.488	69.0768	54.2007	87.8587	58.7551	63.633	82.6712	1332.54	0.162856	0.403363	1285.09	0.0664366	0.856493	1208.02	-0.109119	0.638516	283.917	0.219172	0.999848	238.702	-0.115807	0.76217	266.137	0.139762	0.822392
INPP5B	18.3797	18.9105	17.1481	17.1566	19.0599	19.9286	12.2493	13.837	12.7281	8.85657	8.55886	11.8875	428.184	0.160637	0.504979	335.569	-0.559402	0.00396739	293.867	-1.10918	9.19468e-10	617.208	0.111647	0.999848	499.438	-0.392453	0.170498	510.463	-0.353163	0.320731
SF3A3	69.509	80.484	64.951	84.6675	98.2772	98.2735	86.8019	77.005	73.3183	86.5229	98.3972	80.6052	841.045	0.490152	0.00335849	702.963	0.0489752	0.873659	714.868	0.0945914	0.704178	531.134	0.207982	0.999848	410.542	-0.173028	0.6762	379.168	-0.421361	0.277598
FHL3	139.948	131.109	144.214	111.721	106.21	118.985	146.376	165.044	148.111	82.6806	82.8018	95.9221	650.143	-0.165388	0.4544	701.29	0.0448731	0.884809	530.457	-0.88556	8.11118e-09	112.581	0.0732481	0.999848	110.599	0.0585695	0.891218	96.1273	-0.244049	0.742077
UTP11	49.0164	48.6249	48.4476	45.8154	66.2388	57.223	48.9979	50.7245	49.7098	59.6502	59.7867	64.1532	463.046	0.313133	0.144103	400.305	-0.0626322	0.839659	424.951	0.103909	0.650347	129.983	0.214641	0.999848	117.022	0.0605792	0.879235	120.806	0.147543	0.842561
POU3F1	0.230331	0	0	0.142742	0.120852	0.130765	0	0	0	0.133371	0.339179	0.580588	0.843229	0.0438802	#N/A	0.314684	-0.0695197	#N/A	1.42751	0.635542	#N/A	0	#N/A	#N/A	0	#N/A	#N/A	0	#N/A	#N/A
MIR3659	0	0	0	0	0	0	0	0	0	0	0	0	0	#N/A	#N/A	0	#N/A	#N/A	0	#N/A	#N/A	0	#N/A	#N/A	0	#N/A	#N/A	0	#N/A	#N/A
LINC01343	0	0	0	0	0	0	0.136698	0	0	0	0	0	0	#N/A	#N/A	0.132869	0.0425264	#N/A	0	#N/A	#N/A	20.8275	-0.252122	0.999848	21.9332	-0.127712	#N/A	21.6752	-0.211505	0.828897
RRAGC	30.7915	33.0084	25.5772	15.4699	24.2339	19.7042	17.2562	13.3256	19.7952	11.3625	8.45262	11.4404	326.73	-0.416929	0.0717457	289.886	-0.853403	0.000110405	245.869	-1.71436	3.86294e-19	0	#N/A	#N/A	0	#N/A	#N/A	0	#N/A	#N/A
LOC105378663	2.49908	1.23922	3.75803	2.11192	3.03969	2.12819	0.877555	3.45503	1.88162	6.11718	2.25823	6.01303	12.7894	0.0245223	#N/A	11.036	-0.23706	0.738163	16.2486	0.575387	0.39353	0	#N/A	#N/A	0	#N/A	#N/A	0	#N/A	#N/A
MYCBP	34.2327	33.6732	31.7983	29.6092	38.895	29.7814	32.7244	23.6245	30.4988	29.5194	29.3757	31.6602	237.401	0.0911978	0.776239	208.09	-0.272891	0.339597	203.767	-0.361356	0.100955	0	#N/A	#N/A	0	#N/A	#N/A	0	#N/A	#N/A
GJA9	0.0933347	0	0	0	0	0.158966	0.144208	0	0	0	0	0	0.28935	0.00996827	#N/A	0.237763	0.0142451	#N/A	0.104895	-0.0642885	#N/A	0	#N/A	#N/A	0	#N/A	#N/A	0	#N/A	#N/A
RHBDL2	0.322213	0.878767	0.333116	0.149762	0.126796	0.274393	0.6223	0.188467	0.190616	0.559725	0.711724	0	2.46656	-0.217901	#N/A	2.83886	-0.157747	#N/A	3.0626	-0.209861	0.866535	66.5883	0.0109827	0.999848	60.9617	-0.159205	0.71834	66.3354	0.00999442	0.993003
AKIRIN1	227.305	229.308	207.913	174.771	194.626	168.184	222.706	214.985	255.112	147.998	160.689	136.836	1391.87	-0.173685	0.377311	1464.13	-0.0309852	0.927546	1167.11	-0.785236	3.16191e-07	184.834	-0.108435	0.999848	190.081	-0.0620441	0.862511	162.252	-0.522349	0.0657468
NDUFS5	233.459	267.373	294.327	251.775	226.242	292.203	312.572	373.214	253.613	262.669	313.812	282.719	370.524	0.0874226	0.766881	377.651	0.142051	0.607793	347.166	-0.0943546	0.716294	157.68	-0.0649529	0.999848	176.17	0.143271	0.721343	145.138	-0.323227	0.492867
MACF1	21.5531	22.6867	22.5203	20.2839	20.7832	23.0567	16.6075	14.7425	13.6725	11.2844	11.5454	13.2874	2314.99	0.0713309	0.763461	1839.66	-0.642754	3.98317e-06	1651.87	-1.09738	2.96764e-18	2307.44	0.0195614	0.999848	2037.96	-0.320009	0.142154	2014.12	-0.357747	0.205952
BMP8A	3.87753	5.64008	5.45635	5.10638	5.53128	4.67792	6.80233	6.14256	4.87452	6.45512	4.81777	6.71962	73.3878	0.15607	0.687428	73.2255	0.164394	0.707386	70.2346	0.0601783	0.89547	0	#N/A	#N/A	0	#N/A	#N/A	0	#N/A	#N/A
OXCT2P1	1.77962	2.26499	4.29297	4.4115	3.50155	4.54652	4.12445	2.42883	4.2112	7.21335	3.93094	5.23349	13.8573	0.388063	#N/A	11.6277	0.181895	0.804625	14.0164	0.667296	0.311681	0	#N/A	#N/A	0	#N/A	#N/A	0	#N/A	#N/A
PPIEL	6.68303	8.25353	6.72088	7.11112	6.8807	8.66207	10.1309	7.86716	7.85744	8.1046	7.056	11.5483	103.975	0.179309	0.601819	102.486	0.161556	0.67881	99.3575	0.0751832	0.855311	139.773	0.162495	0.999848	117.009	-0.102024	0.802695	111.388	-0.22664	0.745201
PABPC4	82.5383	89.5663	75.7422	83.2479	89.4493	101.474	99.7813	91.8044	100.08	91.952	90.5277	90.7849	1537.94	0.261319	0.178457	1462.88	0.138149	0.550246	1353.99	-0.077135	0.715826	347.727	0.102048	0.999848	323.657	-0.0205829	0.961897	314.419	-0.0931161	0.899252
SNORA55	119.724	106.694	92.9765	109.726	84.9364	129.239	112.031	110.467	87.7852	120.098	93.1172	153.017	37.8315	0.0972402	0.854964	34.1388	-0.123552	0.840202	35.3821	-0.0526134	0.934814	0	#N/A	#N/A	0	#N/A	#N/A	0	#N/A	#N/A
HEYL	2.23344	2.92379	2.38599	2.07618	2.5488	2.28237	4.22724	6.13994	3.96381	4.17076	4.68669	2.67414	25.3595	0.0133677	#N/A	35.1908	0.677186	0.0901682	29.4898	0.394568	0.45207	59.8876	0.041827	0.999848	66.4378	0.218669	0.61995	63.5433	0.176002	0.829711
NT5C1A	0.61692	0	1.41732	0.38232	0.971072	0.350241	4.13045	3.84901	1.94646	1.07167	0.45423	0.518351	1.77128	-0.025298	#N/A	5.1431	0.775566	#N/A	1.72036	-0.120963	#N/A	43.1608	0.181826	0.999848	42.9417	0.150806	0.734554	45.3915	0.298104	0.685505
HPCAL4	7.41587	8.24667	8.44175	9.2509	8.13349	10.023	20.3287	16.567	22.4168	26.014	21.559	26.532	106.332	0.279032	0.338244	157.077	1.12342	2.14907e-07	171.967	1.37523	1.63221e-13	47.4674	0.149863	0.999848	47.9537	0.159687	0.721645	64.1251	0.721824	0.0465672
PPIE	20.3923	22.954	18.5843	22.024	24.4626	25.9887	21.6586	19.7971	24.0942	22.0482	19.9364	28.6516	471.45	0.334506	0.0943788	412.311	-0.00677051	0.987151	408.174	-0.0366443	0.902678	211.522	0.0894712	0.999848	208.602	0.0544464	0.868409	212.878	0.11243	0.875052
BMP8B	6.08496	7.1013	5.85197	5.17416	5.79142	7.63223	6.26777	3.97303	5.02294	5.89973	8.12701	6.77734	78.7164	0.0889947	0.840349	66.469	-0.345395	0.369708	73.8781	-0.0805699	0.860487	35.5206	0.0622864	0.999848	32.4781	-0.0992183	#N/A	34.6809	0.0277248	0.979977
OXCT2	0.498671	0.272004	0.515546	0.695337	0.981176	0.849326	1.34834	1.4584	1.77004	1.29938	2.47837	2.19973	3.06532	0.232972	#N/A	4.236	0.59626	#N/A	4.90665	1.33192	0.10096	0	#N/A	#N/A	0	#N/A	#N/A	0	#N/A	#N/A
LOC101929536	0	0	0	0	0	0	0	0	0.450403	0	0	0.479778	0	#N/A	#N/A	0.220101	0.0425264	#N/A	0.197313	0.136484	#N/A	0	#N/A	#N/A	0	#N/A	#N/A	0	#N/A	#N/A
TRIT1	27.4928	25.2407	24.4485	32.3268	33.9512	33.7094	25.9499	24.2946	22.8402	36.621	39.9465	41.2816	504.695	0.46023	0.0104448	394.238	-0.173181	0.510479	483.449	0.378127	0.0447654	390.035	0.31477	0.999848	297.289	-0.234652	0.496095	352.113	0.196946	0.707586
MYCL	7.23891	5.59169	7.25145	4.84836	5.66187	6.96865	19.5904	10.73	19.364	15.621	15.6918	15.4135	82.4595	-0.0718092	0.874771	140.276	1.06953	8.19455e-05	126.415	0.952291	3.82989e-05	27.5438	-0.253121	0.999848	37.1048	0.230753	0.615452	32.2356	0.0255689	0.981877
MYCL-AS1	0.579983	0.632713	0.799479	2.69572	0.456466	2.46954	4.92862	0.67848	2.05866	4.53378	2.56221	6.57876	2.66277	0.287643	#N/A	2.97118	0.494745	#N/A	4.40149	1.63144	0.0422855	0	#N/A	#N/A	0	#N/A	#N/A	0	#N/A	#N/A
MFSD2A	19.4295	20.3283	19.343	31.6867	27.99	31.0599	20.6277	18.8745	21.5096	37.5017	36.3917	41.8153	262.351	0.688537	0.000129358	192.834	-0.0449132	0.912433	262.42	0.734578	2.3252e-05	158.731	0.33241	0.999848	136.953	0.0727497	0.838472	161.224	0.442115	0.226805
CAP1	95.4383	97.7992	103.09	75.3467	85.0248	75.6323	84.1961	72.1966	78.5284	57.6476	64.3373	57.4717	872.976	-0.191185	0.297813	814.129	-0.411325	0.0168062	710.763	-0.928564	2.58681e-10	264.896	0.0259932	0.999848	251.767	-0.0892731	0.802889	233.637	-0.294421	0.522533
PPT1	3.48982	3.02615	2.0969	3.82636	4.22554	3.5053	3.38728	1.88422	1.90572	4.50784	4.05192	4.84945	44.8556	0.398364	0.281478	32.4309	-0.278594	0.616434	42.517	0.367456	0.424123	1.23782	0.0767061	0.999848	0.919652	0.0181405	#N/A	1.87056	0.213673	#N/A
RLF	199.553	199.405	174.32	126.724	193.767	160.574	162.655	142.296	175.729	145.056	171.457	138.85	2835.72	-0.119711	0.661917	2646.11	-0.333149	0.0991384	2495.78	-0.540555	0.00139394	627.624	0.136855	0.999848	568.647	-0.086671	0.761148	557.851	-0.134258	0.817791
TMCO2	1.07633	1.76127	1.48367	0	1.69421	0.916589	0.415749	2.51824	4.45718	0.93486	3.56619	0	2.48738	-0.0952912	#N/A	3.96707	0.221423	#N/A	2.91908	-0.0394636	0.978949	13.4171	-0.270736	0.999848	12.442	-0.281287	#N/A	15.6218	-0.0339972	#N/A
ZMPSTE24	0.99292	0.722128	1.09495	0.615337	0.520973	0.90193	0.61365	0.464618	0.156639	0.229977	0.584859	0.66742	7.2084	-0.14127	#N/A	5.6322	-0.532163	#N/A	5.84333	-0.877524	0.302547	0	#N/A	#N/A	0	#N/A	#N/A	0	#N/A	#N/A
COL9A2	10.2615	11.1944	10.1248	8.9365	8.24616	9.8424	20.6111	20.723	17.381	10.4139	9.42439	10.2102	106.592	-0.0828458	0.83082	150.667	0.746736	0.000734322	99.9025	-0.286027	0.336054	181.59	0.0111763	0.999848	227.702	0.473495	0.0907974	155.781	-0.389364	0.328357
SMAP2	26.2982	23.8616	25.271	34.084	29.3546	30.4704	36.4324	36.0889	42.185	30.8582	33.6525	30.5949	265.424	0.397658	0.0552778	273.289	0.47441	0.035374	234.75	0.106088	0.712646	378.285	-0.0170235	0.999848	361.57	-0.135641	0.666629	378.535	-0.0136092	0.986203
ZFP69B	257.008	264.599	219.021	224.644	254.291	220.905	160.647	123.292	175.502	140.702	164.606	160.113	1598.21	0.0385566	0.890013	1246.81	-0.739171	0.000123819	1213.7	-0.87911	3.2936e-08	121.73	-0.015316	0.999848	108.587	-0.25404	0.556849	101.483	-0.489073	0.216595
ZFP69	31.9978	31.6197	28.6797	19.3407	27.7807	23.3388	22.724	15.9463	18.1655	18.9435	19.1752	16.8184	222.39	-0.239904	0.366458	191.27	-0.735653	0.00136885	183.49	-0.952822	3.11813e-06	81.2212	-0.0302121	0.999848	76.4763	-0.144889	0.731871	74.7971	-0.222047	0.760493
EXO5	82.8263	72.4458	77.2311	76.7889	76.7178	65.5809	78.9445	73.2076	68.1192	70.3413	70.904	70.7061	603.909	0.0273468	0.929193	562.172	-0.173614	0.490012	531.633	-0.35761	0.051124	27.9141	-0.083154	0.999848	30.2176	0.0450471	#N/A	27.8937	-0.100502	0.922379
ZNF684	27.3818	28.1895	21.1491	18.9709	21.9548	18.0043	21.3235	15.6295	18.5872	21.1687	24.6471	24.9806	181.178	-0.232885	0.409039	165.584	-0.514526	0.0585428	177.028	-0.334964	0.211219	93.9327	0.021163	0.999848	91.5555	-0.0342151	0.93546	96.7801	0.104177	0.901166
RIMS3	4.82946	4.44747	5.0145	4.78093	3.0605	3.63201	9.88451	7.70405	11.4282	7.95359	5.26454	4.90102	80.5649	-0.171781	0.655843	125.04	0.839263	0.00108661	89.4081	0.113159	0.785698	236.341	0.128685	0.999848	252.524	0.278098	0.429984	232.086	0.100951	0.8943
NFYC	35.0776	36.1523	35.78	37.377	38.5245	38.4481	39.9286	37.6115	40.5585	29.5099	32.5708	41.671	574.532	0.211409	0.272082	539.455	0.0473784	0.878071	485.568	-0.265841	0.196269	676.846	0.0646096	0.999848	633.614	-0.0896569	0.759989	613.464	-0.179464	0.723306
MIR30E	14.8463	10.7974	10.2325	13.8009	3.89484	16.8573	19.1154	5.7892	17.5657	12.895	10.9311	6.23711	2.83982	0.00666361	#N/A	2.90945	0.0401994	#N/A	2.36941	-0.275587	0.821534	0	#N/A	#N/A	0	#N/A	#N/A	0	#N/A	#N/A
MIR30C1	7.67337	5.58067	35.2579	28.5323	4.02613	26.1382	15.8078	0	36.3156	31.1025	0	6.44735	4.12125	0.0961486	#N/A	3.58758	0.0113975	#N/A	2.86825	-0.304692	0.802772	0	#N/A	#N/A	0	#N/A	#N/A	0	#N/A	#N/A
KCNQ4	1.29108	1.91551	1.85088	2.1123	1.6258	1.40732	1.91501	2.53737	1.83308	2.15306	2.85182	3.25439	19.3047	0.108533	#N/A	19.806	0.172636	0.79355	22.0783	0.463828	0.412872	385.126	0.241006	0.999848	330.989	-0.0710779	0.839991	395.723	0.354876	0.340954
CITED4	0	0	0	0.323075	0	0.295967	0.536983	0	0	0	0	0	0.371441	0.0689875	#N/A	0.265738	0.0716792	#N/A	0	#N/A	#N/A	2.5551	-0.0693031	0.999848	2.38984	-0.0541311	#N/A	2.74714	-0.0417579	#N/A
CTPS1	39.7825	44.9343	37.1585	35.7493	41.1156	41.3625	35.6954	31.2007	38.6496	27.2746	26.5739	35.0025	1159.28	0.0831923	0.744542	1020.22	-0.283018	0.182992	913.523	-0.671978	1.50147e-05	644.204	0.276739	0.999848	532.443	-0.0258291	0.945275	564.048	0.120904	0.845331
SLFNL1-AS1	18.5435	19.8672	21.2466	22.9249	22.1714	24.9593	26.5258	20.3056	27.1586	16.3121	14.5612	28.3321	270.268	0.337506	0.100254	256.115	0.211919	0.450807	218.132	-0.239302	0.425658	0	#N/A	#N/A	0	#N/A	#N/A	0	#N/A	#N/A
SLFNL1	26.3559	30.7688	22.4972	25.8258	29.3478	28.9663	29.2967	25.9507	38.3702	21.3779	19.7166	25.8283	305.874	0.19438	0.448167	299.296	0.137876	0.699536	243.983	-0.467309	0.0295307	0	#N/A	#N/A	0	#N/A	#N/A	0	#N/A	#N/A
SCMH1	28.7178	27.4754	25.6145	25.6012	29.4911	28.5099	32.2697	33.5349	29.4355	23.0314	27.7027	27.7423	319.038	0.141045	0.601403	314.857	0.110149	0.718678	275.394	-0.281584	0.231047	1157.26	0.0978105	0.999848	1060.02	-0.120619	0.629252	1071.99	-0.0849438	0.894544
FOXO6	8.25895	9.3205	9.42172	6.53022	4.18395	4.52714	13.054	19.9894	10.558	7.09098	5.66159	2.63218	43.1383	-0.539513	0.106534	66.9036	0.512398	0.148946	39.8008	-0.937803	0.019316	420.247	-0.0586003	0.999848	391.953	-0.262751	0.455364	293.481	-1.27217	1.45578e-08
FOXO6-AS1	7.51108	11.3455	4.77861	3.22255	1.81891	6.88838	13.3905	10.8144	5.46885	5.01835	0	2.91276	6.00481	-0.267192	#N/A	8.31877	0.14246	#N/A	4.90125	-1.17659	0.168729	0	#N/A	#N/A	0	#N/A	#N/A	0	#N/A	#N/A
EDN2	22.2259	24.6984	22.2645	9.49634	8.04005	10.5805	51.1909	52.97	28.7471	3.11752	6.09864	5.91561	68.1208	-0.963543	0.000200701	131.287	0.76577	0.00392487	56.0531	-2.30458	3.51644e-12	0	#N/A	#N/A	0	#N/A	#N/A	0	#N/A	#N/A
HIVEP3	14.9739	15.6221	16.4568	18.2314	16.6361	19.0346	22.0774	22.1783	17.7903	19.2248	18.0504	18.5975	640.827	0.309405	0.0828915	634.519	0.293262	0.121419	574.107	0.0285898	0.905584	2934.75	-0.0123861	0.999848	2832.5	-0.107038	0.69603	2821.84	-0.116908	0.840726
GUCA2B	0.753786	1.64463	0	0	2.37302	1.92575	0.582324	0	0	0	0	0.950024	1.77784	0.128179	#N/A	0.728929	-0.140688	#N/A	0.793373	-0.394173	#N/A	13.7692	-0.226698	0.999848	11.8032	-0.311808	#N/A	12.0356	-0.471805	#N/A
GUCA2A	1.90656	0	1.57686	2.12678	0.60021	3.89665	2.94576	1.78428	3.60926	1.32478	6.73813	1.92233	2.71757	0.16558	#N/A	2.83924	0.277639	#N/A	3.10368	0.67833	0.514534	0	#N/A	#N/A	0	#N/A	#N/A	0	#N/A	#N/A
FOXJ3	114.944	114.158	97.5606	87.7021	130.059	111.21	104.201	94.8436	122.953	80.7981	86.1145	83.4594	1959.86	0.1238	0.65024	1799.12	-0.108157	0.714609	1549.44	-0.599143	0.000117427	1320.88	0.116695	0.999848	1183.49	-0.148792	0.550098	1222.92	-0.0563096	0.923406
RIMKLA	0.663371	0.793716	1.1799	1.0344	0.639987	0.728929	1.19027	1.30173	1.36721	1.18953	0.99262	1.02486	22.9815	-0.000925961	#N/A	27.3941	0.359048	0.483449	23.5371	0.0703974	0.923719	186.219	-0.127555	0.999848	191.206	-0.07427	0.828784	202.623	0.0744959	0.919543
ZMYND12	0.521878	0.22773	0.719385	1.16432	0.492882	1.24439	0.967604	0.488406	0.493977	0.543942	0.922206	0.526194	4.21586	0.281179	#N/A	2.97058	0.0862899	#N/A	2.90148	0.107915	0.935132	66.1017	-0.0855262	0.999848	65.2888	-0.11558	0.784594	66.278	-0.0879587	0.920624
PPCS	59.1793	67.5437	50.0307	39.9413	52.2996	40.5671	54.944	39.1806	66.3091	33.0311	36.4009	38.8485	453.74	-0.263196	0.251675	463.119	-0.20778	0.520072	380.933	-0.913554	4.16501e-07	0	#N/A	#N/A	0	#N/A	#N/A	0	#N/A	#N/A
CCDC30	1.13795	0.867011	0.697158	0.772377	0.867169	0.922916	1.31167	0.950857	1.51735	0.909937	0.638366	1.18378	57.8417	0.0169292	0.976202	65.7452	0.308908	0.485543	52.7967	-0.239524	0.625147	694.173	-0.137156	0.999848	707.511	-0.0904326	0.734648	745.047	0.0484138	0.93556
PPIH	30.8562	32.9746	26.0411	32.4885	38.1619	41.024	24.5672	28.7298	25.3322	39.9275	37.556	34.9209	127.004	0.387818	0.145427	97.8861	-0.2667	0.450506	111.618	0.100083	0.787628	104.752	0.227657	0.999848	79.1906	-0.185306	0.676553	84.1671	-0.0828776	0.923991
YBX1	78.8538	80.6098	72.4641	101.6	123.488	111.69	78.6328	88.794	88.3788	113.683	135.965	136.904	842.626	0.624938	7.79067e-05	663.154	0.0431107	0.895394	794.022	0.51263	0.00248573	347.141	0.320614	0.999848	266.54	-0.0643771	0.841386	295.848	0.200898	0.703899
CLDN19	7.4575	8.41128	6.70801	10.6923	9.749	10.5487	7.42116	9.31544	10.7677	16.0286	16.333	13.5409	84.1005	0.501535	0.0655046	72.2114	0.164232	0.722742	92.5483	0.788973	0.00272113	55.09	0.308081	0.999848	41.8064	-0.195041	0.66509	43.4563	-0.130095	0.894594
P3H1	7.70475	8.73557	5.75091	6.31778	6.61997	6.99106	6.70594	6.45489	5.09543	6.19528	5.4995	6.69987	123.254	-0.0224169	0.960799	109.924	-0.338976	0.315601	106.308	-0.482866	0.0953139	0	#N/A	#N/A	0	#N/A	#N/A	0	#N/A	#N/A
C1orf50	11.1539	11.1814	7.42044	7.20594	8.67682	10.4154	8.18427	7.25458	10.0888	5.31151	6.84903	8.79284	128.627	-0.0457477	0.918156	118.091	-0.287166	0.44248	104.908	-0.719502	0.0182056	0	#N/A	#N/A	0	#N/A	#N/A	0	#N/A	#N/A
TMEM269	4.58098	5.11104	4.23369	3.77451	4.6706	3.4578	4.58456	4.3846	4.31143	4.97359	4.48445	4.33018	48.6062	-0.07777	0.874771	47.6731	-0.13686	0.79355	46.5777	-0.220261	0.629466	41.0493	-0.0579977	0.999848	43.4379	0.0558031	0.900528	42.7713	0.0334767	0.973374
SVBP	39.2024	32.3043	40.3551	40.0394	34.9586	35.5336	41.8533	52.3553	50.1655	35.9496	39.7658	42.4105	130.342	0.0813232	0.827983	138.637	0.233811	0.483449	119.684	-0.155813	0.647579	0	#N/A	#N/A	0	#N/A	#N/A	0	#N/A	#N/A
ERMAP	13.9292	13.1985	11.7948	9.9148	12.6542	11.862	12.2365	11.3598	15.4447	10.5775	9.84568	10.7339	181.536	-0.0506964	0.891619	179.507	-0.0885189	0.82941	155.709	-0.542577	0.0187261	80.6012	-0.00259557	0.999848	75.4373	-0.139134	0.734086	76.0542	-0.132425	0.87749
ZNF691	66.9737	68.5496	65.1943	69.4295	77.2617	73.1254	80.8481	64.6139	70.1133	71.6697	74.0913	90.4688	371.286	0.240332	0.24944	339.155	0.00936666	0.981926	339.77	0.00813145	0.981111	28.1639	-0.162013	0.999848	29.8003	-0.0366247	#N/A	29.0682	-0.089316	0.929284
SLC2A1	10.4646	11.6972	9.87717	10.8299	12.1714	14.3989	14.6552	13.1463	7.44103	10.3876	15.2581	10.785	133.39	0.315866	0.251874	118.212	0.0400386	0.939981	116.269	-0.0216209	0.962105	1227.89	0.221228	0.999848	979.91	-0.171846	0.664846	947.58	-0.29583	0.478935
SLC2A1-AS1	2.4495	3.60165	2.12867	1.48501	1.3411	1.81388	3.37326	1.8688	2.26814	1.66504	0.823352	1.0738	23.3802	-0.431666	#N/A	26.7949	-0.13291	0.841333	19.7119	-1.23872	0.0150363	155.469	0.0126324	0.999848	144.206	-0.155364	0.691742	130.575	-0.429588	0.318528
FAM183A	2.16032	1.17836	1.11671	1.0041	0.85012	1.8397	0	1.2636	1.91702	2.81456	2.38592	2.72273	3.01973	-0.0440933	#N/A	2.65575	-0.170424	#N/A	3.95929	0.361641	0.743496	36.1107	-0.189849	0.999848	39.0911	-0.0308717	0.951731	38.6427	-0.0480984	0.964358
EBNA1BP2	98.1916	91.7762	95.7865	179.584	177.1	190.102	109.932	126.533	109.068	235.646	245.274	251.215	1302.75	1.00511	1.02468e-12	898.152	0.166944	0.461747	1349.16	1.12422	1.54122e-16	84.3791	0.0651309	0.999848	72.2059	-0.2702	0.534029	78.2886	-0.0944911	0.91451
CFAP57	1.65875	1.37871	2.44983	1.32167	1.74065	0.941714	1.89165	0.739218	1.58876	1.30352	2.09368	0.995514	23.3673	-0.22168	#N/A	22.4878	-0.326822	0.574189	22.1795	-0.480046	0.424082	0	#N/A	#N/A	0	#N/A	#N/A	0	#N/A	#N/A
TMEM125	0.21295	0.23231	0	0.989777	0.837992	0.362691	0.658043	0.498229	0	0.739843	0.235188	0.268388	2.49228	0.374778	#N/A	1.33612	0.181227	#N/A	1.3284	0.500797	#N/A	0	#N/A	#N/A	0	#N/A	#N/A	0	#N/A	#N/A
C1orf210	0.149569	0	0	0.278074	0	0	0	0	0.35393	0.25982	0.330376	0.377013	0.291881	0.0100293	#N/A	0.324995	0.0177415	#N/A	0.629467	0.47341	#N/A	18.7135	-0.0204971	0.999848	18.7395	-0.0201889	#N/A	19.0063	0.0137029	0.991962
TIE1	0.984587	0.888912	1.07641	1.57803	2.24454	1.79258	0.734397	0.635474	0.723063	0.648756	0.299975	0.17116	25.1744	0.705337	#N/A	13.6312	-0.387362	0.513566	10.8223	-1.30292	0.0443087	109.671	0.155912	0.999848	97.8988	-0.0957943	0.803004	93.8873	-0.208753	0.763598
MPL	0.617478	1.79631	1.13488	0.956665	1.45792	0.701116	1.27206	0.722342	2.92233	3.03914	0.22732	1.03764	6.24328	0.00788624	#N/A	7.46333	0.215541	#N/A	6.41124	0.0964585	0.936215	0	#N/A	#N/A	0	#N/A	#N/A	0	#N/A	#N/A
CDC20	382.875	403.861	413.455	472.451	445.77	477.324	287.393	433.868	232.394	319.58	421.11	360.773	2266.49	0.335065	0.0219791	1735.08	-0.408622	0.0747268	1789.54	-0.327214	0.0687356	83.1371	0.17745	0.999848	72.3567	0.0447738	0.920335	67.1291	-0.117392	0.894625
ELOVL1	233.094	240.412	247.555	295.889	286.975	321.189	196.073	181.078	206.789	178.314	185.803	206.766	1771.98	0.436878	0.00340674	1314.63	-0.381094	0.0252286	1254.62	-0.551594	5.23259e-05	164.286	-0.0245385	0.999848	146.726	-0.225591	0.626297	142.711	-0.248614	0.789216
MED8	122.914	127.66	114.424	118.172	138.215	127.04	108.093	106.364	111.96	99.4465	107.856	123.93	876.885	0.186622	0.358112	750.999	-0.246043	0.234657	726.829	-0.358845	0.0389424	3.3511	0.158841	0.999848	1.99042	0.0219745	#N/A	1.89377	0.0225425	#N/A
SZT2	20.325	22.0503	19.0749	24.2497	22.5432	25.7752	21.1937	19.4013	20.011	15.6054	16.4278	19.5307	1535.45	0.351304	0.03714	1288.76	-0.108746	0.649417	1152.14	-0.469451	0.00254747	859.196	0.0967422	0.999848	728.066	-0.257968	0.496727	680.816	-0.493986	0.0588532
SZT2-AS1	1.30268	2.84223	0.897841	0.605477	0.512626	0.554674	0	0	0	0.565731	0	0	1.9662	-0.202242	#N/A	1.43766	-0.456508	#N/A	1.57129	-1.12343	#N/A	0	#N/A	#N/A	0	#N/A	#N/A	0	#N/A	#N/A
MIR6735	0	0	0	0	0	0	0	0	0	0	0	0	0	#N/A	#N/A	0	#N/A	#N/A	0	#N/A	#N/A	0	#N/A	#N/A	0	#N/A	#N/A	0	#N/A	#N/A
HYI	0	0	0	0	0	0	0	0	0	0	0	0	0	#N/A	#N/A	0	#N/A	#N/A	0	#N/A	#N/A	0	#N/A	#N/A	0	#N/A	#N/A	0	#N/A	#N/A
PTPRF	56.9959	59.2565	65.4424	81.1531	79.5461	85.528	105.268	107.645	71.5091	68.701	72.8056	59.1385	1995.95	0.547126	6.39179e-05	1976.24	0.52744	0.00264462	1569.26	-0.0658316	0.77594	2285.66	0.201512	0.999848	1937.81	-0.084418	0.80435	1823.91	-0.258063	0.565923
KDM4A	43.1662	41.7732	51.0886	43.923	41.4729	46.3705	48.4435	34.0071	50.8132	28.4532	25.2192	39.6268	600.157	0.0789061	0.769087	559.916	-0.108822	0.741675	461.761	-0.763596	2.16595e-05	527.85	0.100218	0.999848	502.428	0.0293634	0.9431	443.194	-0.305784	0.433516
ST3GAL3	2.60665	1.98927	2.4008	1.73855	2.4287	2.30938	3.25085	3.55527	3.15326	1.66504	1.859	1.64999	113.842	-0.00100441	0.997666	131.868	0.357579	0.235234	92.697	-0.653963	0.0223428	1088.55	0.0661035	0.999848	1042.27	-0.0471749	0.855537	965.376	-0.258838	0.470201
MIR6079	0	0	0	0	0	0	0	0	0	0	0	0	0	#N/A	#N/A	0	#N/A	#N/A	0	#N/A	#N/A	0	#N/A	#N/A	0	#N/A	#N/A	0	#N/A	#N/A
ARTN	1.97057	1.68239	2.48013	0.796441	1.48347	2.18884	2.51515	1.80409	1.21644	1.63715	0.378497	1.94367	12.1588	-0.162842	#N/A	12.3818	-0.148004	0.843957	10.362	-0.731997	0.323631	0	#N/A	#N/A	0	#N/A	#N/A	0	#N/A	#N/A
IPO13	39.1823	39.1703	45.0401	49.3155	48.3231	53.1276	48.6117	57.02	67.2291	63.1528	63.7464	57.9245	604.366	0.39566	0.0201782	599.734	0.377919	0.0864362	591.971	0.36306	0.0286487	67.9231	0.16526	0.999848	59.3159	-0.0641955	0.882314	66.5704	0.179905	0.829412
DPH2	221.894	214.267	222.12	253.504	239.332	253.935	256.65	268.485	319.348	249.819	266.175	276.136	1787.9	0.29394	0.0740997	1761.38	0.257971	0.225319	1624.2	0.0464204	0.838463	60.4327	-0.0396592	0.999848	56.1262	-0.180085	0.692713	49.4222	-0.515365	0.306869
ATP6V0B	105.493	108.567	112.284	94.7332	107.752	103.064	102.075	111.816	111.429	121.723	119.537	123.479	883.874	0.0327054	0.901839	845.423	-0.0941334	0.706877	856.327	-0.0581706	0.784671	84.125	0.120094	0.999848	69.3986	-0.164898	0.70952	66.796	-0.288341	0.685496
B4GALT2	117.201	117.454	127.365	182.329	172.038	186.047	143.599	152.496	156.235	213.763	203.159	222.711	1486.17	0.675418	8.81028e-07	1226.28	0.222103	0.249045	1420.37	0.596248	2.41836e-06	802.79	0.141545	0.999848	694.414	-0.120967	0.736744	709.377	-0.0748794	0.916008
CCDC24	12.6504	13.8005	14.1794	16.1547	16.4932	20.893	22.0136	15.5462	28.5745	22.4193	16.2295	27.3782	146.266	0.474991	0.045826	151.773	0.562324	0.0519038	142.459	0.459245	0.064616	0	#N/A	#N/A	0	#N/A	#N/A	0	#N/A	#N/A
SLC6A9	27.4019	28.5935	29.9258	40.6903	35.0755	35.8482	22.0893	17.757	26.104	24.6818	23.4896	43.0444	442.97	0.474934	0.00427367	315.525	-0.440794	0.0596237	348.957	-0.142832	0.640977	356.024	0.360785	0.999848	237.433	-0.358714	0.299603	255.041	-0.184564	0.754268
KLF17	1.51282	0.628708	1.09233	0.937532	0.907153	2.08582	0.44522	0.505639	0.340938	0.250282	0.159124	1.08952	10.0272	0.153595	#N/A	5.90003	-0.620939	#N/A	5.97055	-1.039	0.219446	55.2284	0.0817628	0.999848	46.4043	-0.255611	0.581064	49.3868	-0.160027	0.855128
KLF18	0.0720618	0.157227	0.0993338	0.133976	0.22686	0.122734	0.222681	0.505799	0.170523	0.625904	0.318349	0.181644	1.10645	0.0744286	#N/A	1.50921	0.240692	#N/A	1.67353	0.751866	#N/A	15.2367	0.101234	0.999848	13.6886	-0.0485422	#N/A	13.9318	-0.0183017	#N/A
DMAP1	57.7342	58.9025	54.0834	65.9145	65.0861	75.4106	72.6817	70.6781	84.3765	75.0775	73.6422	85.2677	919.361	0.379158	0.0323928	891.659	0.31035	0.134382	860.654	0.228335	0.191608	0	#N/A	#N/A	0	#N/A	#N/A	0	#N/A	#N/A
ERI3	24.44	28.3562	27.7177	41.4871	37.6982	40.2335	35.7407	42.2643	46.228	43.7333	45.3181	59.7509	242.659	0.651953	0.000247427	226.869	0.50616	0.0247506	239.253	0.656332	0.000630392	1080.78	0.187876	0.999848	958.012	-0.0751245	0.759501	1006.37	0.0570211	0.924119
ERI3-IT1	15.0782	17.6526	12.6735	13.6746	17.9452	9.39541	16.4782	13.7669	6.96197	16.61	10.5603	15.759	22.9956	-0.012161	#N/A	20.4466	-0.260236	0.674216	20.9648	-0.275674	0.669308	0	#N/A	#N/A	0	#N/A	#N/A	0	#N/A	#N/A
RNF220	39.9263	43.2229	42.0143	47.273	41.9471	45.2677	41.7189	43.3255	47.4899	43.2309	43.7584	48.5139	1089.35	0.223796	0.197548	999.168	-0.00606454	0.985896	966.603	-0.102839	0.588663	945.737	0.0271755	0.999848	928.835	-0.019218	0.952349	943.124	0.0215988	0.974786
MIR5584	0	0	15.6898	0	0	6.46195	11.7241	0	0	0	0	0	0.552759	-0.0400157	#N/A	0.634041	-0.0254466	#N/A	0.368304	-0.291108	#N/A	0	#N/A	#N/A	0	#N/A	#N/A	0	#N/A	#N/A
TMEM53	18.5388	21.0611	19.0339	16.9957	20.4269	19.707	21.2358	19.8924	26.3215	22.543	20.616	23.0428	178.118	0.0879781	0.789511	179.679	0.106815	0.772072	169.714	-0.0429306	0.895052	0	#N/A	#N/A	0	#N/A	#N/A	0	#N/A	#N/A
ARMH1	1.66062	1.8116	1.62144	0.771846	2.3961	2.0034	4.06246	2.59019	1.63733	3.72609	4.12659	3.48823	14.6361	0.0886152	#N/A	17.3859	0.425764	0.448277	20.239	0.852661	0.0932962	262.537	0.0575037	0.999848	248.695	-0.073995	0.825775	262.515	0.065993	0.929284
RNU5F-1	1.94567	4.24512	5.36403	3.61734	0	9.94147	9.01856	0	9.20824	20.2793	8.59543	9.80879	1.28392	0.0440094	#N/A	1.38237	0.105209	#N/A	2.12724	0.819259	0.416711	0	#N/A	#N/A	0	#N/A	#N/A	0	#N/A	#N/A
RNU5D-1	35.324	29.972	5.41027	21.8911	71.0473	20.0543	18.1926	9.18288	9.28762	10.2271	13.0043	9.89335	9.32762	0.283181	#N/A	5.12472	-0.385617	#N/A	4.86199	-0.902282	0.322216	1.28876	-0.055612	0.999848	1.26803	-0.028845	#N/A	2.79053	0.223689	#N/A
KIF2C	150.097	160.065	156.209	169.593	162.455	178.439	130.715	165.947	97.2169	127.332	146.74	165.408	1544.32	0.25046	0.133324	1254.96	-0.32799	0.13539	1272.2	-0.299401	0.0752916	288.275	0.140116	0.999848	255.73	-0.0551677	0.895186	265.462	0.0288141	0.97367
RPS8	286.58	287.72	299.465	381.225	364.768	392.039	312.391	347.028	301.011	446.352	455.641	444.237	2436.05	0.48862	0.000509846	2038.38	0.040015	0.882727	2336.43	0.403576	0.00294595	123.888	0.0636416	0.999848	118.821	-0.0086807	0.988802	131.884	0.234865	0.72149
SNORD55	0	0	0	0	0	0	0	0	0	0	0	0	0	#N/A	#N/A	0	#N/A	#N/A	0	#N/A	#N/A	0	#N/A	#N/A	0	#N/A	#N/A	0	#N/A	#N/A
SNORD46	459.665	577.867	422.417	472.063	544.379	671.049	517.44	332.879	398.832	471.493	512.503	645.541	142.299	0.308921	0.279378	112.917	-0.271457	0.443263	122.765	-0.0579693	0.88335	0	#N/A	#N/A	0	#N/A	#N/A	0	#N/A	#N/A
SNORD38A	97.5614	92.2404	130.001	223.707	204.757	210.475	165.813	182.608	223.168	220.32	229.866	221.328	29.4298	0.790466	#N/A	24.8061	0.553765	0.23862	25.9531	0.779379	0.0902323	0	#N/A	#N/A	0	#N/A	#N/A	0	#N/A	#N/A
SNORD38B	0	0	0	0	0	0	0	0	0	0	0	0	0	#N/A	#N/A	0	#N/A	#N/A	0	#N/A	#N/A	0	#N/A	#N/A	0	#N/A	#N/A	0	#N/A	#N/A
BEST4	2.53743	3.36129	2.74821	4.71752	3.99407	4.32169	3.64045	4.02848	5.14664	9.44537	5.805	5.02545	23.7205	0.4957	#N/A	21.4746	0.357133	0.514868	26.8953	0.954876	0.0349694	46.788	0.123592	0.999848	33.9815	-0.376974	0.416474	32.7507	-0.574384	0.245669
PLK3	351.9	363.216	349.919	435.187	383.205	405.664	233.743	291.997	317.024	273.853	276.581	316.831	3305.58	0.314786	0.0405023	2555.94	-0.409049	0.0339586	2489.53	-0.513001	0.000112029	1128.44	0.0434789	0.999848	973.942	-0.2507	0.564491	939.999	-0.423853	0.224068
BTBD19	90.152	98.9126	98.0611	94.8658	92.7371	108.274	93.9263	84.7329	89.3723	47.9703	49.4262	62.5979	888.629	0.169175	0.407478	782.572	-0.181995	0.368411	616.48	-1.05458	7.35878e-13	1078.21	0.119156	0.999848	809.627	-0.443583	0.256686	785.084	-0.676557	0.00584752
PTCH2	1.96318	1.7692	2.35317	3.57055	2.21686	2.03526	3.82452	2.49628	2.52476	4.37407	2.63954	3.65761	32.169	0.332798	0.424427	31.6358	0.354199	0.472553	33.42	0.537836	0.2307	366.742	0.250446	0.999848	261.405	-0.382534	0.297114	256.483	-0.499286	0.0808612
EIF2B3	9.54354	9.1735	8.64755	7.69281	11.4504	9.66167	12.8893	7.18262	10.581	9.15867	10.3191	12.1122	83.1038	0.164951	0.66868	79.3025	0.0641285	0.909376	77.0251	-0.0285002	0.952781	946.631	0.131088	0.999848	824.276	-0.188748	0.55302	886.921	0.00415065	0.995844
HECTD3	36.3547	39.3661	38.8532	37.8002	33.9109	42.1963	30.651	33.813	33.88	28.2239	35.0952	36.2028	501.637	0.117524	0.645548	433.32	-0.300473	0.141143	419.762	-0.413846	0.0271066	0	#N/A	#N/A	0	#N/A	#N/A	0	#N/A	#N/A
UROD	23.2785	26.7509	21.0287	25.5261	23.7461	22.9031	25.2291	21.0187	31.8209	25.1264	26.8327	29.3387	249.559	0.139317	0.614627	240.994	0.0469288	0.917683	234.761	-0.0243467	0.942022	0	#N/A	#N/A	0	#N/A	#N/A	0	#N/A	#N/A
ZSWIM5	1.86746	1.79277	2.16233	2.36092	2.70434	2.67172	3.75095	4.80613	4.41905	4.67139	3.29997	3.7658	35.9814	0.398988	0.286906	45.3387	0.880378	0.00971123	39.9091	0.741288	0.0493777	1276.7	-0.0160392	0.999848	1274.15	-0.0215623	0.940818	1296.38	0.0249472	0.969297
LINC01144	14.2444	19.751	16.5156	14.3551	18.4401	14.5111	24.6824	24.2943	23.6264	25.9006	17.0551	29.1941	71.8815	0.0456494	0.919276	83.5249	0.406688	0.202103	78.7695	0.291774	0.405068	0	#N/A	#N/A	0	#N/A	#N/A	0	#N/A	#N/A
HPDL	2.93322	6.12154	4.74649	4.03075	5.82153	4.77859	4.33497	3.58055	3.92318	2.21538	4.22549	1.60732	21.7691	0.174438	#N/A	18.171	-0.179328	0.791015	15.2036	-0.802508	0.205862	0	#N/A	#N/A	0	#N/A	#N/A	0	#N/A	#N/A
MUTYH	9.70618	11.4031	10.9419	13.5889	12.0617	14.5904	9.77517	10.2053	10.6937	10.1029	12.6728	15.5513	182.021	0.423366	0.0544636	145.394	-0.141601	0.678755	155.42	0.0385604	0.920546	0	#N/A	#N/A	0	#N/A	#N/A	0	#N/A	#N/A
TOE1	176.38	181.779	175.395	215.922	191.168	196.489	164.526	194.024	194.181	198.729	229.026	238.481	1163.13	0.290133	0.0797965	1026.3	-0.0407192	0.896653	1079.8	0.102026	0.637177	0	#N/A	#N/A	0	#N/A	#N/A	0	#N/A	#N/A
TESK2	23.1827	26.4876	21.8399	21.8054	20.8366	25.1158	31.7919	26.3174	34.895	28.1185	22.5737	34.2318	199.952	0.0511259	0.884515	218.122	0.274035	0.326206	197.455	0.0197626	0.956509	800.107	0.0384562	0.999848	746.287	-0.145282	0.59296	759.067	-0.0934163	0.883474
CCDC163	11.1468	12.4305	12.7476	12.2808	12.607	16.1725	14.5435	17.5797	16.2171	13.913	13.314	15.1935	92.6474	0.269659	0.393047	92.9307	0.287858	0.392321	82.7381	0.00310709	0.994904	0	#N/A	#N/A	0	#N/A	#N/A	0	#N/A	#N/A
MMACHC	46.3943	46.9234	43.2564	43.3371	52.8014	47.2264	45.141	43.9883	49.1845	50.2042	54.8744	60.1204	612.505	0.183043	0.399227	556.832	-0.0734732	0.807168	582.234	0.0508896	0.845714	82.5406	0.212303	0.999848	63.4169	-0.134514	0.764246	57.3046	-0.437664	0.423961
PRDX1	130.32	120.207	126.645	143.234	158.197	138.434	144.993	148.025	138.61	158.809	166.496	188.855	533.681	0.320604	0.0848783	486.652	0.0890954	0.754562	509.946	0.216232	0.2869	79.9125	0.06144	0.999848	68.9582	-0.207077	0.647326	75.9518	-0.0238698	0.98136
AKR1A1	56.7467	53.1531	63.5434	69.9731	68.4274	72.5494	62.4335	65.0187	76.2888	80.4576	74.5952	104.982	521.545	0.383407	0.0313839	471.126	0.131789	0.646258	510.876	0.349713	0.0650951	452.085	0.222336	0.999848	500.01	0.50932	0.0266523	456.873	0.34788	0.344051
NASP	74.1815	79.7893	69.9087	75.5329	85.9567	81.4748	86.9992	86.9078	72.979	94.5756	95.5528	106.899	1680.55	0.23465	0.18577	1561.3	0.0433689	0.878276	1644.79	0.186385	0.275894	921.623	0.199051	0.999848	768.229	-0.149568	0.671471	846.14	0.0948438	0.865537
CCDC17	10.2073	9.1175	11.0485	8.91544	11.6458	9.10079	11.643	6.25088	9.56432	10.3532	9.23045	11.0515	86.2181	0.0700866	0.870241	77.2094	-0.205583	0.644826	77.8397	-0.217958	0.546331	0	#N/A	#N/A	0	#N/A	#N/A	0	#N/A	#N/A
GPBP1L1	74.2682	82.6574	69.3618	56.6545	77.0354	67.0798	73.818	73.6607	92.4739	49.3709	54.119	66.3905	1369.3	-0.0403936	0.890013	1389.59	-0.00198766	0.995938	1143.59	-0.627001	8.05477e-05	595.334	0.15819	0.999848	547.271	0.00600074	0.988802	541.366	-0.0179466	0.980196
TMEM69	130.371	134.934	115.879	107.179	125.964	128.622	167.579	129.789	143.771	101.493	85.8076	87.7368	471.217	0.0484208	0.876918	481.8	0.110771	0.711414	374.143	-0.685699	5.92676e-05	0	#N/A	#N/A	0	#N/A	#N/A	0	#N/A	#N/A
IPP	12.4627	12.7251	11.1707	8.33217	8.79386	7.31936	16.6946	8.90551	10.3146	6.50545	7.05159	5.41626	96.7051	-0.392202	0.156024	107.312	-0.0931062	0.8491	80.973	-1.11843	4.11049e-05	251.693	-0.09711	0.999848	243.624	-0.177588	0.601839	242.96	-0.179854	0.778996
MAST2	35.1466	33.7384	37.9296	64.0002	54.595	66.1128	55.7328	54.4373	56.2894	87.8657	83.8267	96.0243	1006.7	0.865331	1.22313e-08	856.409	0.52667	0.00113461	1095.9	1.09245	3.99994e-17	1636.39	0.191856	0.999848	1462.08	-0.0694415	0.774354	1596.13	0.160536	0.745731
PIK3R3	18.3112	18.1294	18.2415	16.0206	15.4046	16.5109	23.3468	20.0169	30.1493	21.1703	19.0338	23.3498	327.768	-0.0607816	0.839212	379.548	0.31648	0.229047	333.874	-0.012143	0.967893	0	#N/A	#N/A	0	#N/A	#N/A	0	#N/A	#N/A
LOC101929626	2.01454	0	4.62825	0	1.05701	1.14371	9.3378	0	3.17807	1.16651	1.48328	0	1.27008	-0.135002	#N/A	2.56454	0.180752	#N/A	1.25578	-0.549671	#N/A	0	#N/A	#N/A	0	#N/A	#N/A	0	#N/A	#N/A
TSPAN1	9.31705	8.80191	7.28218	7.50026	10.1299	12.7603	9.20122	7.41604	11.8192	7.17476	4.87981	7.50559	57.8056	0.300452	0.427602	51.3502	0.0498916	0.938673	41.355	-0.586593	0.149509	0	#N/A	#N/A	0	#N/A	#N/A	0	#N/A	#N/A
P3R3URF	0	0	0.794419	0	0	0	0	0	0	0	0	0	0.122768	-0.0115107	#N/A	0.122768	-0.0169634	#N/A	0.122768	-0.0642885	#N/A	0	#N/A	#N/A	0	#N/A	#N/A	0	#N/A	#N/A
POMGNT1	39.5774	44.5398	39.0914	48.963	42.9597	50.1796	47.8513	39.3281	45.6953	38.6565	39.6482	39.9603	712.912	0.319266	0.0785297	633.932	0.0202738	0.954954	575.09	-0.272439	0.114484	95.0717	-0.024019	0.999848	93.8506	-0.0403203	0.928692	83.6	-0.345279	0.532445
LURAP1	7.14079	7.78999	6.95815	3.66234	5.42624	5.45194	11.2232	12.3862	13.6928	7.27159	5.16702	5.27574	28.9048	-0.319578	#N/A	43.5392	0.563956	0.140968	28.2951	-0.483394	0.326569	0	#N/A	#N/A	0	#N/A	#N/A	0	#N/A	#N/A
RAD54L	19.9844	20.5833	20.3913	23.3513	24.6909	26.1457	24.581	23.2477	18.2291	26.7639	21.4549	28.142	239.669	0.379019	0.0681057	206.72	0.0185502	0.966725	212.762	0.0943924	0.736319	75.9077	0.116749	0.999848	71.0121	0.00253661	0.997072	80.0928	0.27968	0.676157
LRRC41	32.562	35.0319	31.3577	36.392	35.5994	39.4205	33.6766	27.7876	37.8066	28.8566	26.3511	34.0715	786.03	0.285102	0.117379	684.549	-0.0790123	0.803635	624.013	-0.370094	0.0249355	482.411	0.235397	0.999848	335.874	-0.344129	0.426495	353.177	-0.281355	0.597784
UQCRH	73.6743	74.076	62.9463	53.9688	76.6886	77.4856	69.7678	65.1361	64.674	50.7209	47.621	48.7806	243.673	0.0983407	0.776553	220.896	-0.166822	0.58628	187.245	-0.731364	0.000402133	205.305	0.12232	0.999848	176.498	-0.104383	0.803173	156.194	-0.463872	0.243446
NSUN4	24.0063	22.2297	25.1244	28.9383	27.6742	30.402	30.5287	28.3663	38.1683	33.7166	35.2125	43.6392	583.595	0.38585	0.0302968	570.412	0.333521	0.153426	588.479	0.424942	0.0156346	272.71	0.0932462	0.999848	279.712	0.17784	0.622727	277.36	0.171412	0.757314
FAAH	4.26205	3.64669	4.95345	4.50574	5.65639	4.27001	5.55218	8.40752	11.4697	5.66167	7.75293	8.00475	32.2031	0.201732	0.669127	41.6075	0.696253	0.0847473	35.3333	0.465699	0.31159	86.6979	0.310763	0.999848	67.5397	-0.106437	0.80826	72.3007	0.0166738	0.988079
LINC01398	5.54913	6.47598	5.87033	1.9194	2.64072	3.51671	10.3683	6.03863	7.02363	3.81099	4.27579	3.25292	19.4934	-0.61467	#N/A	28.9926	0.24783	0.658029	20.1532	-0.784369	0.133434	0	#N/A	#N/A	0	#N/A	#N/A	0	#N/A	#N/A
DMBX1	0.0786061	0	0.325064	0	0.123731	0.401641	0.72871	0.735645	0.558027	0.546196	0.34726	0.19814	1.18367	0.0463842	#N/A	2.73415	0.533383	#N/A	1.5923	0.527043	#N/A	20.5102	0.315798	0.999848	19.1373	0.13669	#N/A	17.8214	0.129391	0.90724
TMEM275	0.139402	0	0	0	0.219428	0	0	0	0.329873	0	0	0	0.261998	0.00929055	#N/A	0.324995	0.0177415	#N/A	0.104895	-0.0642885	#N/A	2.45489	-0.0870829	0.999848	2.31395	-0.0623962	#N/A	2.41878	-0.0961877	#N/A
MKNK1-AS1	0.989754	0.588948	0.868209	0.501852	0.708153	0.919487	0.695107	1.47362	0.851671	0.781514	0	0.226804	5.04583	-0.0353655	#N/A	5.54339	0.0583222	#N/A	3.4581	-0.905193	0.343943	26.0227	0.038286	0.999848	25.5288	-0.00286755	#N/A	28.7834	0.213644	0.816888
KNCN	0	0	0.111671	0	0	0	0.250337	0	0	0	0.178944	0	0.122768	-0.0115107	#N/A	0.388505	0.0530993	#N/A	0.316394	0.0450009	#N/A	0	#N/A	#N/A	0	#N/A	#N/A	0	#N/A	#N/A
MKNK1	1.35401	1.53866	1.36095	1.25867	1.33206	1.82568	2.30996	2.04595	1.93578	2.4011	2.49236	3.19971	30.3703	0.13707	#N/A	33.8118	0.38895	0.39486	37.3324	0.664369	0.0966092	144.906	0.178958	0.999848	122.361	-0.192903	0.616792	134.014	0.0297369	0.972201
MOB3C	26.3968	26.1101	27.7939	32.7652	30.8901	35.9798	33.8288	32.5002	36.422	57.4185	52.9521	50.3397	463.382	0.411219	0.0236139	432.506	0.250177	0.263212	534.179	0.77184	1.95034e-07	0	#N/A	#N/A	0	#N/A	#N/A	0	#N/A	#N/A
ATPAF1	13.7941	17.148	13.7634	14.1648	16.4109	18.1668	16.6042	13.2284	15.3719	13.1653	14.3489	11.6239	229.947	0.242504	0.336792	204.094	-0.0605487	0.876125	183.823	-0.389391	0.0973326	165.291	-0.0261577	0.999848	159.984	-0.0967837	0.784614	159.912	-0.107878	0.877193
TEX38	2.6434	2.37483	2.78644	1.15636	2.69234	3.17801	2.40249	4.00183	1.47181	2.97125	2.74772	5.09535	9.42069	-0.00951066	#N/A	9.14968	-0.061015	0.945054	10.3152	0.177735	0.847079	0	#N/A	#N/A	0	#N/A	#N/A	0	#N/A	#N/A
EFCAB14-AS1	12.0838	11.0562	6.98518	5.79765	12.2714	9.95849	10.2385	3.64799	9.22401	4.73993	6.88812	4.9128	14.7633	0.00653829	#N/A	12.6217	-0.282953	0.672374	10.8295	-0.916223	0.182354	0	#N/A	#N/A	0	#N/A	#N/A	0	#N/A	#N/A
EFCAB14	47.8285	47.3551	45.1747	41.3542	48.7572	46.6362	56.8532	38.4217	47.2782	42.3224	42.465	43.84	759.955	0.0828597	0.751918	718.459	-0.0678417	0.839904	657.926	-0.345829	0.0364805	155.867	-0.0712867	0.999848	153.469	-0.112905	0.753199	145.346	-0.260056	0.623114
CYP4B1	0	0	0.181071	0	0	0	0	0	0.155419	0.114093	0	0	0.245536	-0.0309394	#N/A	0.465636	-0.0211375	#N/A	0.379169	-0.0837199	#N/A	187.399	-0.131032	0.999848	189.626	-0.105119	0.771388	199.215	0.0112364	0.989468
CYP4Z2P	0	0	0.392735	0	0	0	0	0	0	0	0	0	0.245536	-0.0309394	#N/A	0.245536	-0.0479034	#N/A	0.245536	-0.169637	#N/A	169.929	-0.215185	0.999848	171.022	-0.209359	0.560278	179.962	-0.0809456	0.91211
CYP4A11	0	0	0	0	0	0	0	0	0.138479	0.101657	0	0	0	#N/A	#N/A	0.220101	0.0425264	#N/A	0.133633	0.136484	#N/A	34.3688	0.0452787	0.999848	36.2714	0.113878	0.796842	34.0173	0.0318843	0.978653
CYP4X1	0.0930296	0	0.641184	0.345916	0.439304	0	0	0.870628	0.22014	0.161604	0.205489	0.468994	1.56402	0.0218443	#N/A	1.74227	0.0656192	#N/A	1.44062	-0.0317224	#N/A	92.5848	-0.242618	0.999848	95.0439	-0.177707	0.662878	100.249	-0.0660413	0.93556
CYP4Z1	0.40434	0.661651	0.139341	0	0.954686	0.344331	0.624732	0	0.956807	0.175598	0.893131	0.254802	2.43329	0.0477308	#N/A	2.53363	0.0859482	#N/A	2.2272	-0.0125254	0.993068	44.5497	0.0717597	0.999848	45.2322	0.0789856	0.85696	45.5955	0.125915	0.894702
CYP4A22	0.649903	1.16016	0.732977	0.329532	0.278997	0.402509	1.46057	0.552927	0.699042	0.821066	1.04403	1.93605	5.76706	-0.384612	#N/A	8.02681	0.0392214	#N/A	9.18012	0.307947	0.734505	0	#N/A	#N/A	0	#N/A	#N/A	0	#N/A	#N/A
LINC00853	2.75514	6.76265	0.949457	3.84171	3.25258	1.75968	11.1743	4.0288	8.1495	3.58952	1.52143	3.4724	5.44081	-0.0145379	#N/A	8.81846	0.565061	0.319573	4.80122	-0.304929	0.786552	0	#N/A	#N/A	0	#N/A	#N/A	0	#N/A	#N/A
PDZK1IP1	0.636765	0	0.219437	0.591928	0	0	0.737882	0	0	0.276536	0	0	0.916318	-0.0430681	#N/A	0.940953	-0.0399985	#N/A	0.67598	-0.427928	#N/A	9.10168	0.29584	0.999848	8.26868	0.151109	#N/A	8.05841	0.228014	#N/A
TAL1	6.23024	7.40662	6.16581	20.2704	16.8476	17.2092	17.4011	15.6979	16.7275	61.4676	56.3702	55.3681	186.348	1.43986	2.99869e-15	156.701	1.16229	1.37662e-08	397.179	2.881	2.76456e-74	51.4881	0.229656	0.999848	43.775	-0.0549322	0.90317	62.8455	0.643905	0.0757261
STIL	63.2256	63.6943	59.0061	47.1351	57.7469	52.0076	50.2187	39.8122	33.4691	34.6578	37.3797	40.374	1078.13	-0.112947	0.632491	908.798	-0.658242	0.000265917	852.867	-0.939098	1.78953e-10	370.757	0.109749	0.999848	331.726	-0.137039	0.701252	340.664	-0.0709049	0.921455
CMPK1	34.5255	34.1112	27.2653	18.9374	38.8714	28.2416	23.9729	23.2773	32.5115	17.9	20.2755	22.3913	302.467	-0.0303641	0.944759	272.765	-0.336237	0.241288	236.007	-0.87713	2.38641e-05	185.982	0.0506349	0.999848	166.214	-0.232021	0.51749	170.428	-0.158812	0.822296
FOXE3	0.51503	0.280927	0.177486	0.478766	0.202673	0.219297	0	1.20499	0	0.223669	0.284408	0	1.45101	-0.0103857	#N/A	1.53892	0.00839213	#N/A	1.06274	-0.410424	#N/A	4.29397	0.19649	0.999848	3.42004	0.0276639	#N/A	4.61279	0.241318	#N/A
FOXD2-AS1	53.0775	61.3673	64.41	80.4624	74.2643	83.292	75.4195	71.9624	66.557	106.703	96.9992	112.522	454.768	0.517869	0.00147144	392.267	0.165725	0.473048	465.724	0.601257	2.78813e-05	47.3051	-0.0409595	0.999848	50.346	0.0754077	0.861155	41.9557	-0.292914	0.708208
FOXD2	35.6438	37.2908	35.7761	39.4712	34.7212	38.3156	42.7335	39.6465	32.7242	55.9123	43.1307	44.8005	447.921	0.16633	0.457106	417.886	-0.0125724	0.974968	448.004	0.179624	0.379359	33.9365	-0.22313	0.999848	39.8131	0.0464905	0.91994	35.6627	-0.146409	0.884904
LINC01738	0	0	1.28869	0	0	0	0	0	0	0	0	0	0.736607	-0.127482	#N/A	0.736607	-0.188801	#N/A	0.736607	-0.631214	#N/A	43.731	-0.135938	0.999848	46.3821	-0.025398	0.959298	43.2598	-0.164257	0.853769
TRABD2B	8.19928	7.39342	7.96584	7.93132	7.85801	7.26583	6.21734	7.07877	4.94007	2.68046	4.47764	3.05058	151.802	0.0745382	0.832829	126.451	-0.439047	0.121789	101.187	-1.38158	3.52601e-07	947.5	-0.0156737	0.999848	877.267	-0.226111	0.418296	891.334	-0.181985	0.699168
SLC5A9	1.15453	1.42378	1.03791	1.02657	0.869147	1.36791	1.86138	2.46632	1.18783	1.22078	0.887026	1.39183	13.5011	-0.00320598	#N/A	16.3728	0.350785	0.554121	12.3552	-0.232336	0.779432	93.7917	-0.0750513	0.999848	90.8922	-0.136393	0.735732	92.4914	-0.104808	0.898158
SPATA6	2.10852	2.67661	2.06097	0.855296	2.59481	2.15471	1.36235	1.97328	2.35866	0.932341	0.762124	1.06298	31.8238	-0.0920941	#N/A	29.935	-0.282481	0.603382	22.5214	-1.39071	0.00245375	345.31	-0.198823	0.999848	355.188	-0.122703	0.679073	351.037	-0.155681	0.76089
AGBL4	0.24269	0.46332	0.58544	0.676805	0.477513	0.413345	0.374972	0.851717	0.502502	0.26349	0.402052	0.152936	9.20037	0.198362	#N/A	8.92382	0.184934	0.804445	6.1344	-0.604198	0.507132	3237.26	-0.21547	0.999848	3356.64	-0.127845	0.61628	3379.04	-0.110495	0.828141
BEND5	3.08201	2.78252	0.878979	1.97586	1.171	2.17208	0.492611	3.48109	4.27525	1.10769	1.17375	0.803662	11.2792	-0.110104	#N/A	13.0485	0.0761327	0.930607	8.45805	-1.0584	0.162034	0	#N/A	#N/A	0	#N/A	#N/A	0	#N/A	#N/A
AGBL4-AS1	0	0	0	0	0	0	0	0	0	0	0	0	0	#N/A	#N/A	0	#N/A	#N/A	0	#N/A	#N/A	0	#N/A	#N/A	0	#N/A	#N/A	0	#N/A	#N/A
AGBL4-IT1	0.442886	0	0.610497	0	0	1.50863	0	0	0	0.76935	0	0	0.596573	0.0282177	#N/A	0.227663	-0.047316	#N/A	0.361296	-0.0778263	#N/A	0	#N/A	#N/A	0	#N/A	#N/A	0	#N/A	#N/A
ELAVL4	0.434538	0.355533	0.299495	0.706896	0.384745	0.740095	1.09101	0.571876	0.835465	1.79276	0.839854	1.09533	10.8023	0.401739	#N/A	11.9429	0.654713	0.218129	14.7651	1.31608	0.0198157	55.1311	0.0661389	0.999848	56.2214	0.093938	0.82909	55.3973	0.0946547	0.92168
DMRTA2	0.359286	0.62712	0.297155	0.400785	0.565539	0.122385	0.444096	0	0.510116	0.374475	0	0.543385	3.19625	-0.0169595	#N/A	2.85709	-0.119324	#N/A	2.65816	-0.397483	0.732275	0	#N/A	#N/A	0	#N/A	#N/A	0	#N/A	#N/A
FAF1	10.2227	8.94799	8.52141	9.97943	12.2464	9.80977	11.3685	9.10138	10.6324	7.64805	10.7907	11.9339	196.04	0.288937	0.262047	178.119	0.0581446	0.892973	168.849	-0.0992263	0.791645	2675.47	0.0579547	0.999848	2463.31	-0.158634	0.526535	2529.64	-0.0830633	0.884236
CDKN2C	18.8571	18.7612	19.6512	10.5176	9.97327	10.0205	28.6693	25.2362	21.0618	11.3995	10.4965	13.119	113.052	-0.693504	0.00223857	158.825	0.272122	0.341981	108.883	-0.919637	8.75638e-05	0	#N/A	#N/A	0	#N/A	#N/A	0	#N/A	#N/A
MIR4421	0	0	0	0	0	0	5.09745	0	0	0	21.8623	0	0	#N/A	#N/A	0.132869	0.0425264	#N/A	0.580878	0.528246	#N/A	0.204975	0.0141931	0.999848	0.337853	0.018252	#N/A	0	#N/A	#N/A
MIR6500	0	0	0	0	0	0	0	0	0	9.19642	5.84689	0	0	#N/A	#N/A	0	#N/A	#N/A	0.460893	0.495555	#N/A	0.113471	-0.000186448	0.999848	0	#N/A	#N/A	0	#N/A	#N/A
C1orf185	0	0	0	0	0	0	0	0	0	0	0	0	0	#N/A	#N/A	0	#N/A	#N/A	0	#N/A	#N/A	169.07	-0.278266	0.999848	172.023	-0.218731	0.563817	181.852	-0.0867377	0.908901
LINC01562	0.192429	0.209924	0	0.357759	0	0	0.148658	0	0	0	0.212524	0.48505	0.776897	-0.0070642	#N/A	0.535793	-0.0786095	#N/A	0.991177	0.159941	#N/A	117.201	-0.00997186	0.999848	108.722	-0.180704	0.655776	116.986	-0.0033968	0.997227
RNF11	68.9806	67.3518	52.232	39.8477	65.4013	45.7237	43.9655	56.9917	81.01	37.9943	37.1631	45.7281	455.729	-0.182624	0.54167	465.592	-0.13242	0.739939	377.437	-0.861176	6.18866e-06	166.509	-0.0183758	0.999848	166.047	-0.0214043	0.957399	165.406	-0.0251423	0.974786
TTC39A	3.79325	4.45643	3.7205	2.98367	5.74117	4.01715	6.68734	5.8597	7.88287	7.22295	6.92859	9.8067	100.013	0.190318	0.610969	120.707	0.627627	0.0184466	125.613	0.759898	0.00130117	264.949	0.272404	0.999848	237.716	0.0867166	0.800036	255.287	0.261826	0.599656
TTC39A-AS1	0.931438	0.406448	1.28394	1.03902	1.17291	0	2.59044	1.30755	1.32246	4.53048	3.70335	4.22613	2.52082	-0.0334029	#N/A	3.79015	0.297781	#N/A	6.72077	1.47506	0.0426204	0	#N/A	#N/A	0	#N/A	#N/A	0	#N/A	#N/A
EPS15	13.3291	14.7429	12.0363	9.06345	14.5215	15.2396	11.8227	10.0342	13.3612	7.9861	9.81403	10.1884	252.364	0.078579	0.834361	223.504	-0.258884	0.36629	195.996	-0.726648	0.000653762	691.624	-0.000715072	0.999848	650.716	-0.164061	0.560259	666.415	-0.0957579	0.880925
OSBPL9	13.4951	16.7284	14.3565	10.4231	15.9752	15.3985	14.8934	11.5615	14.0006	11.1632	11.3068	13.7407	382.925	0.0443163	0.898386	349.763	-0.209703	0.409105	320.427	-0.509525	0.00404163	777.577	-0.0811462	0.999848	777.577	-0.0864562	0.73176	785.838	-0.0535757	0.931924
NRDC	22.3173	23.6863	22.8872	21.9332	26.2409	27.6491	21.603	20.6815	22.1104	17.5157	18.189	18.8928	425.328	0.252119	0.238861	361.967	-0.181719	0.456494	324.209	-0.549348	0.00127588	286.693	-0.0580228	0.999848	267.258	-0.243811	0.434982	269.986	-0.222684	0.618959
LOC105378721	4.88075	5.73407	4.14024	3.72274	3.15185	4.68927	4.25395	2.92802	2.96142	2.39137	1.6586	4.41638	20.6566	-0.136728	#N/A	18.2259	-0.430038	0.431851	16.4873	-0.925185	0.10941	0	#N/A	#N/A	0	#N/A	#N/A	0	#N/A	#N/A
RAB3B	15.4612	17.683	14.3148	11.8557	12.533	15.2903	21.8795	14.9197	17.8296	10.9227	10.2298	10.1922	480.631	-0.113042	0.693838	521.14	0.10891	0.730492	392.804	-0.80564	7.78539e-07	351.48	-0.00850515	0.999848	345.402	-0.0533217	0.856472	335.82	-0.122752	0.847147
TXNDC12	12.8508	11.112	11.7551	13.2121	11.7453	10.7923	12.1694	9.83743	9.94964	11.9333	9.28749	10.7478	119.02	0.0958021	0.798146	104.61	-0.240317	0.500901	100.506	-0.387573	0.18455	130.802	0.0867872	0.999848	117.991	-0.129549	0.734324	107.589	-0.368421	0.44582
KTI12	106.491	99.743	93.8815	96.8867	87.0639	96.7023	81.5472	79.205	85.7854	82.4232	97.4459	76.5982	429.678	0.0219194	0.948856	376.292	-0.36552	0.100391	369.442	-0.43943	0.0360539	0	#N/A	#N/A	0	#N/A	#N/A	0	#N/A	#N/A
TXNDC12-AS1	27.946	29.2164	26.484	23.8134	32.0752	17.8489	17.0914	6.81083	4.13311	17.1933	21.8623	35.2213	26.4609	-0.0417608	#N/A	17.7175	-1.04748	0.0209317	23.8273	-0.383337	0.514252	0	#N/A	#N/A	0	#N/A	#N/A	0	#N/A	#N/A
BTF3L4	32.3401	29.8943	23.3711	17.1483	31.7481	23.336	23.5941	19.7892	29.0714	14.8924	15.3014	16.4967	406.057	-0.113674	0.757115	380.221	-0.31485	0.281539	310.885	-1.08883	4.31332e-08	233.153	0.0523796	0.999848	220.771	-0.0676526	0.845754	208.435	-0.225572	0.673617
ZFYVE9	15.5968	15.7323	14.369	17.7044	20.6643	21.8921	21.0707	11.9192	22.163	22.737	20.3418	22.028	268.51	0.481635	0.0182918	234.895	0.167677	0.66352	244.078	0.279885	0.19406	881.35	0.089196	0.999848	823.556	-0.0792232	0.77374	850.983	0.0103405	0.989117
CC2D1B	64.9065	68.1236	62.9266	65.503	58.9958	71.4393	58.8944	63.5291	65.3318	46.0079	40.3876	50.6059	1272.73	0.123813	0.59416	1153.61	-0.149154	0.504562	970.738	-0.735621	6.82815e-08	3.78345	0.22856	0.999848	2.99497	0.0582933	#N/A	3.03731	0.127544	#N/A
ORC1	41.0648	36.6024	37.5026	39.1904	41.9061	44.3496	36.0627	26.1099	26.0625	50.682	43.8227	57.7308	326.502	0.223449	0.350128	255.754	-0.453023	0.0640054	317.345	0.162187	0.506569	148.265	0.0278859	0.999848	128.038	-0.325561	0.398409	126.79	-0.372031	0.366873
PRPF38A	50.6189	48.1028	39.4409	42.2701	53.9051	50.8029	50.0316	33.8509	50.6363	42.6634	47.9826	54.4495	696.164	0.193064	0.438945	616.835	-0.125895	0.718714	612.687	-0.156183	0.534758	0	#N/A	#N/A	0	#N/A	#N/A	0	#N/A	#N/A
TUT4	11.4672	12.1725	10.0343	8.02094	11.768	12.6136	12.3545	10.9487	12.3372	9.30088	10.0262	10.2372	464.054	0.069484	0.843698	450.008	-0.0111925	0.978434	396.342	-0.403955	0.0335644	649.174	0.000846342	0.999848	660.231	0.0439591	0.860233	655.779	0.0306592	0.964358
GPX7	5.11256	5.87091	5.56375	5.0027	4.4473	5.95783	9.14649	5.66603	7.95925	6.07659	8.02393	16.6176	23.3665	0.0217749	#N/A	26.4959	0.296166	0.586633	29.9025	0.598783	0.247829	27.6847	0.445381	0.999848	29.4495	0.429736	#N/A	25.7808	0.363	0.619753
SHISAL2A	0.593705	0.740208	0.116913	0.946115	0.93453	1.73346	1.04836	3.37344	1.80631	3.8307	4.12158	4.27582	6.06468	0.465391	#N/A	8.08804	0.896138	#N/A	13.3101	2.36606	4.14436e-05	121.335	-0.0414371	0.999848	105.242	-0.358348	0.401162	124.799	0.0255578	0.978142
COA7	234.394	230.618	226.723	298.954	318.675	302.285	225.042	225.215	299.6	309.836	351.547	357.182	2911.87	0.513299	0.000234475	2400.63	0.0271803	0.940466	2693.21	0.33733	0.0324705	292.955	0.300929	0.999848	269.248	0.204751	0.622263	301.865	0.500888	0.0840273
ZYG11B	23.0528	22.3342	20.1141	14.0801	20.3048	17.529	25.6742	18.4978	27.5709	11.4692	11.2748	12.7965	415.544	-0.19459	0.451958	452.286	0.0357953	0.932583	326.551	-1.09697	2.69829e-10	435.934	-0.00658807	0.999848	421.412	-0.0962939	0.739562	425.002	-0.0686905	0.918875
ZYG11A	0.630457	0.423246	0.935905	0.540983	0.763369	0.825985	1.12396	0.340396	0.459039	0.252735	0.107122	1.1002	8.39243	0.0884983	#N/A	7.33093	-0.0600787	#N/A	6.22527	-0.547205	0.570601	155.379	-0.0436847	0.999848	148.771	-0.143268	0.703905	156.989	-0.0113442	0.990211
ECHDC2	0.0590157	0.171683	0.0813504	0.146294	0.154824	0.0335048	0.121578	0.092051	0.093101	0.341727	0.217263	0.297519	3.17345	0.0666537	#N/A	2.82892	-0.00524137	#N/A	4.94387	0.945951	0.274629	43.9307	-0.259472	0.999848	42.399	-0.28339	0.539476	49.8444	0.0098888	0.993171
SCP2	5.29596	4.69417	4.22044	2.41024	3.90758	4.36904	4.98627	4.19477	4.56897	2.39577	2.80265	1.7382	88.9136	-0.236956	0.525475	92.8401	-0.138588	0.750689	69.3529	-1.20507	8.75719e-05	422.49	-0.136875	0.999848	417.042	-0.165051	0.58902	441.923	-0.0135516	0.985475
PODN	0	0	0.19212	0	0	0	0.143561	0	0	0.0807033	0.307857	0.23421	0.368304	-0.0593238	#N/A	0.634041	-0.0254466	#N/A	1.47744	0.584903	#N/A	11.7716	-0.00518143	0.999848	11.852	0.000306503	#N/A	12.3144	0.059519	#N/A
SLC1A7	0.378914	0	0.174105	0.0782742	0	0.0717065	0.0650497	0	0.0996268	0	0	0	1.6838	-0.20205	#N/A	1.66532	-0.29471	#N/A	1.31236	-1.17755	#N/A	131.793	0.0387462	0.999848	129.358	-0.00831269	0.988612	128.288	-0.0198034	0.982888
CPT2	8.5967	8.91059	8.98869	8.59965	8.45292	8.68511	9.69167	8.71049	9.39717	11.0532	8.72195	8.87254	227.812	0.0782669	0.797188	219.219	-0.0226303	0.956834	212.752	-0.106462	0.699622	101.029	0.0726956	0.999848	86.4065	-0.231876	0.593662	88.3656	-0.209476	0.774906
CZIB	30.1739	33.4134	29.3312	31.8549	35.4825	37.2739	24.6769	21.6401	34.3254	26.2519	26.2357	42.4246	386.153	0.28291	0.169052	314.74	-0.269467	0.356626	323.991	-0.195115	0.471279	30.2914	-0.103943	0.999848	28.7815	-0.162759	#N/A	28.4616	-0.239945	0.786049
MAGOH	30.731	40.0842	29.2385	30.7408	42.0632	31.2905	28.9017	26.5717	31.6174	32.4945	38.3673	34.5215	120.075	0.172758	0.609842	102.285	-0.254451	0.470148	107.421	-0.126579	0.731666	45.0086	0.0544362	0.999848	38.4703	-0.222958	0.626225	39.1065	-0.219733	0.791038
LOC100507564	1.99379	2.55888	2.10167	2.61656	2.0307	3.39577	3.08053	3.29278	4.99551	3.87093	1.55435	6.50382	12.4183	0.219786	#N/A	13.9414	0.443921	0.4393	13.3522	0.512735	0.484721	0	#N/A	#N/A	0	#N/A	#N/A	0	#N/A	#N/A
LRP8	16.4239	17.5762	15.9546	22.5946	22.5365	22.8475	18.0082	13.3233	14.9817	16.8288	13.5756	20.7434	1010.49	0.545894	0.000171092	759.052	-0.191832	0.420181	760.992	-0.193421	0.34087	1328.55	0.305486	0.999848	960.71	-0.262453	0.471693	1049.2	-0.0428038	0.95078
LINC01771	2.00744	6.13184	3.32059	5.97148	5.05574	2.73522	4.34227	3.75737	5.70034	2.78974	2.66049	5.06009	6.10357	0.164006	#N/A	5.66715	0.114421	#N/A	4.71501	-0.200035	0.86279	3.62445	0.048633	0.999848	2.55353	-0.0625538	#N/A	2.91986	-0.0428653	#N/A
SLC25A3P1	0	0.156978	0.396707	0.133764	0	0.12254	0.333493	0	0	0	0.476769	0	1.05565	-0.0697513	#N/A	1.08281	-0.0698192	#N/A	1.26508	-0.0922099	#N/A	81.5487	-0.0362202	0.999848	85.7592	0.0548378	0.899429	87.8428	0.126019	0.883136
DMRTB1	0	0	0.128605	0	0	0	0	0	0	0.162068	0	0	0.122768	-0.0115107	#N/A	0.122768	-0.0169634	#N/A	0.256401	0.0391059	#N/A	16.2101	0.188524	0.999848	15.957	0.121863	#N/A	15.9207	0.196299	#N/A
GLIS1	0.146253	0.3191	0.100802	0	0.345318	0.498191	0.338957	0.855456	0.865214	1.14327	1.29221	0.921642	1.92796	0.112295	#N/A	3.22223	0.51405	#N/A	4.4571	1.60024	0.0465018	683.067	0.0673542	0.999848	643.951	-0.0765765	0.803656	674.935	0.0440938	0.949524
NDC1	26.7192	27.9908	23.9336	25.7345	41.6022	39.8396	20.1198	16.9261	19.6299	27.7315	31.427	38.1732	382.901	0.518783	0.0195999	257.543	-0.533439	0.0151167	316.991	0.080542	0.786252	459.737	0.255758	0.999848	375.228	-0.159166	0.586551	442.429	0.265486	0.475627
YIPF1	23.5917	18.2961	21.7314	23.0739	19.7114	21.3283	23.4943	15.1725	16.6685	12.4305	10.8667	17.1919	112.938	0.0999462	0.797016	97.5145	-0.272282	0.473457	83.0364	-0.876845	0.00245588	189.739	-0.244548	0.999848	179.849	-0.387599	0.230436	181.423	-0.377577	0.320731
DIO1	1.99512	2.39416	3.30022	1.66918	1.88427	2.03883	2.00369	4.20111	3.06874	4.15894	2.64417	2.76598	12.9504	-0.169249	#N/A	15.3729	0.108804	0.889683	14.87	0.100162	0.906381	101.649	0.132675	0.999848	89.9686	-0.0924977	0.822924	82.6714	-0.30559	0.621662
HSPB11	9.77825	9.51611	7.07882	4.83914	9.07994	7.06901	7.93444	5.10223	4.99396	5.13249	2.17542	4.96502	66.2006	-0.164837	0.709502	58.0459	-0.54235	0.152314	49.3649	-1.27178	0.000417974	125.56	0.111332	0.999848	125.361	0.0989223	0.799239	114.606	-0.0896843	0.910371
LRRC42	121.185	118.202	115.716	107.176	106.305	100.154	117.025	128.229	118.241	90.6383	94.1069	92.0118	624.711	-0.053941	0.842441	623.133	-0.0631552	0.829314	531.44	-0.575971	0.000331412	119.509	0.0537923	0.999848	120.465	0.0879943	0.804481	108.821	-0.153133	0.834107
LDLRAD1	0	0	0	0	0	0	0	0	0.226718	0.4993	0.21163	0.241504	0	#N/A	#N/A	0.220101	0.0425264	#N/A	0.79184	0.910348	#N/A	30.7465	0.17333	0.999848	29.4678	0.0756296	#N/A	28.8766	0.0721064	0.945051
TMEM59	4.37919	5.32021	4.28729	2.4055	4.26904	4.4497	4.30573	3.37646	5.35797	3.37138	2.69306	2.75963	98.9501	-0.154819	0.700085	99.295	-0.163557	0.698749	81.3276	-0.847763	0.00165763	72.083	-0.161704	0.999848	72.3827	-0.14581	0.727926	71.1201	-0.201042	0.785195
TCEANC2	2.61917	3.06139	3.32673	1.63476	2.09082	2.64468	4.42256	2.10101	2.96612	3.60737	2.47945	3.01809	80.2599	-0.296435	0.374048	89.7244	0.00403534	0.99537	84.0864	-0.192222	0.589165	195.507	-0.0827902	0.999848	194.495	-0.0972248	0.763874	206.082	0.0530855	0.938343
CDCP2	0.140999	0	0	0	0	0	0	0	0	0	0	0	0.209789	-0.0293356	#N/A	0.209789	-0.0446154	#N/A	0.209789	-0.15631	#N/A	0	#N/A	#N/A	0	#N/A	#N/A	0	#N/A	#N/A
CYB5RL	3.54497	3.56122	4.85142	3.4139	4.09469	5.16898	3.82223	3.69949	3.43994	4.74039	3.60534	3.6	95.3207	0.186755	0.612892	81.7703	-0.196351	0.625396	81.6234	-0.211674	0.563523	0	#N/A	#N/A	0	#N/A	#N/A	0	#N/A	#N/A
MRPL37	67.8733	64.6911	68.939	93.977	86.313	109.516	94.6578	81.4895	81.3623	105.804	109.878	133.042	547.694	0.606421	0.000618406	466.813	0.245591	0.267008	528.191	0.557488	0.000764944	0.561041	-0.0673611	0.999848	0.575903	-0.0311073	#N/A	0.618099	-0.0632774	#N/A
SSBP3	18.7707	19.0994	16.6293	17.8943	17.3439	20.0275	20.9944	19.2582	21.436	16.3414	15.2957	22.0656	248.911	0.133257	0.649366	243.235	0.0772265	0.828045	217.348	-0.251368	0.327222	1395.23	0.0839549	0.999848	1298.87	-0.0676301	0.835182	1206.25	-0.278536	0.464619
SSBP3-AS1	7.46087	7.9499	7.53396	5.96778	6.14506	7.24015	7.23822	8.11901	11.9068	3.61688	3.06605	5.90434	47.8935	-0.0917661	0.850405	52.8421	0.1271	0.81515	36.4997	-1.04487	0.00718073	0	#N/A	#N/A	0	#N/A	#N/A	0	#N/A	#N/A
ACOT11	1.58474	1.93221	1.57412	2.12308	2.86132	2.1434	2.34051	1.74482	2.04046	2.34806	2.11058	3.11345	51.8646	0.498687	0.118902	43.6953	0.159942	0.762052	46.6346	0.333852	0.429407	426.238	0.285752	0.999848	354.538	-0.0829831	0.802889	392.212	0.167429	0.774229
FAM151A	1.02133	0.990387	0.312857	1.05491	0.535881	0.773115	0.526008	0	1.87975	0.197132	0.751993	1.43025	4.10619	0.0321393	#N/A	3.90144	-0.0169185	#N/A	3.66321	-0.1589	0.899916	0	#N/A	#N/A	0	#N/A	#N/A	0	#N/A	#N/A
MROH7	0.0500976	0.0546522	0.0690571	0.0931401	0.0394284	0.0426625	0.116106	0	0	0	0	0.12628	1.36399	0.0145031	#N/A	1.04707	-0.0687155	#N/A	1.04309	-0.264171	#N/A	0	#N/A	#N/A	0	#N/A	#N/A	0	#N/A	#N/A
MROH7-TTC4	0.0321077	0	0	0	0	0	0	0	0	0	0.0709214	0	0.104895	-0.0115107	#N/A	0.104895	-0.0169634	#N/A	0.298521	0.04601	#N/A	97.5102	0.126075	0.999848	82.4642	-0.134092	0.760925	69.83	-0.601704	0.12997
TTC4	11.0297	10.1102	13.4946	14.682	10.7867	11.1157	10.8905	10.078	14.3628	11.7908	12.542	10.8577	107.422	0.168675	0.628793	97.9309	-0.0622525	0.903304	93.621	-0.194481	0.5815	0	#N/A	#N/A	0	#N/A	#N/A	0	#N/A	#N/A
PARS2	88.3133	98.2396	89.6369	95.7474	104.79	103.512	79.2722	84.774	97.8591	87.2801	95.1882	98.396	592.428	0.256093	0.162605	508.576	-0.158265	0.540202	504.059	-0.190164	0.332269	31.3441	0.118403	0.999848	28.641	-0.0444328	#N/A	28.6444	-0.0415471	0.968372
TTC22	0	0	0.0513493	0	0	0	0	0	0	0.0647105	0	0.187797	0.122768	-0.0115107	#N/A	0.122768	-0.0169634	#N/A	0.651028	0.424622	#N/A	63.814	0.00438385	0.999848	62.5916	-0.0445205	0.918653	59.7033	-0.155354	0.849385
LEXM	1.66537	2.51554	1.76587	0.714511	0.806585	0.654559	1.18759	0.599445	0.909424	1.33521	1.13187	3.22912	6.07227	-0.444796	#N/A	6.18876	-0.527647	#N/A	7.87896	-0.234425	0.813568	148.66	0.163556	0.999848	127.022	-0.190502	0.630241	138.217	0.00919295	0.991962
DHCR24	240.539	227.478	254.46	379.911	352.213	385.034	235.351	242.304	299.422	352.172	381.454	471.869	4997.9	0.722678	1.24354e-07	3737.55	0.0163954	0.965459	4517.58	0.512851	0.000759761	539.138	0.485642	0.999848	319.95	-0.270105	0.504542	470.202	0.608246	0.0169654
TMEM61	0.362489	0.395445	0.499674	0	0.855873	0	0.56007	0	0.857774	1.57423	0	0	1.11977	-0.0359882	#N/A	1.3544	0.0176644	#N/A	1.31663	0.0557458	#N/A	0.797711	-0.0217737	0.999848	0.971636	0.00659509	#N/A	1.14158	0.0533159	#N/A
BSND	0	0.0508841	0.0964437	0.0867183	0.14684	0.0794421	0.0360336	0.163694	0	0.445641	0.360601	0.0587864	1.93274	0.183837	#N/A	1.29689	0.0536508	#N/A	3.5841	1.40006	0.109972	40.9877	-0.0900623	0.999848	38.9895	-0.185549	0.683861	42.6956	-0.0332407	0.97469
PCSK9	0	0	0	0.0849686	0	0	0.0706131	0	0	0	0	0	0.186986	0.0261892	#N/A	0.132869	0.0425264	#N/A	0	#N/A	#N/A	0	#N/A	#N/A	0	#N/A	#N/A	0	#N/A	#N/A
USP24	21.6416	22.597	20.6448	20.6985	23.9321	26.6368	20.3902	16.7007	18.1905	17.8597	17.9001	16.7997	711.111	0.249244	0.236277	580.343	-0.310516	0.130845	547.538	-0.517198	0.0011902	719.269	-0.0440154	0.999848	661.814	-0.280122	0.309252	671.577	-0.243677	0.53816
MIR4422HG	0	0.386822	0	0	0	0	0	0	0	0.30798	0	0	0.38627	-0.0412693	#N/A	0.38627	-0.0600781	#N/A	0.653537	-0.0604584	#N/A	16.282	-0.0127956	0.999848	15.3545	-0.0734276	#N/A	15.4145	-0.0926159	#N/A
MIR4422	0	0	0	0	0	0	0	0	0	0	0	0	0	#N/A	#N/A	0	#N/A	#N/A	0	#N/A	#N/A	0	#N/A	#N/A	0	#N/A	#N/A	0	#N/A	#N/A
LINC01755	0	0	0	0	0	0	0	0	0.317713	0	0	0	0	#N/A	#N/A	0.440201	0.0998293	#N/A	0	#N/A	#N/A	10.1572	-0.0243821	0.999848	9.83623	-0.0311519	#N/A	9.50261	-0.103947	#N/A
LINC01753	0	0	0	0	0	0	0	0	0	0	0	0	0	#N/A	#N/A	0	#N/A	#N/A	0	#N/A	#N/A	78.9024	-0.196058	0.999848	81.0157	-0.125883	0.758732	79.2004	-0.190733	0.79257
LINC01767	1.03333	1.80365	0.56976	0.192115	0.97592	0.70398	0.798284	1.45059	1.46713	0.718014	1.14125	0.26047	4.95253	-0.194425	#N/A	6.2752	0.0235371	#N/A	4.78508	-0.571753	0.565285	6.92801	-0.043711	0.999848	7.09577	-0.0132707	#N/A	6.68716	-0.0874545	#N/A
PLPP3	16.7537	15.5448	14.2256	13.8882	13.1857	12.5758	11.2749	7.57692	15.531	6.15072	5.05503	4.89789	196.277	-0.105218	0.746572	172.883	-0.474273	0.136826	132.007	-1.71272	6.93138e-14	522.373	-0.197545	0.999848	513.03	-0.244926	0.412012	513.438	-0.244974	0.552122
PRKAA2	3.69598	4.50948	3.18421	2.5768	3.63607	3.81008	4.05749	3.18586	3.85513	3.12572	1.87985	3.24847	86.5764	-0.0360191	0.939268	84.3681	-0.106164	0.822241	71.1468	-0.664351	0.0369346	142.302	-0.0797674	0.999848	149.177	0.0322111	0.931055	146.602	-0.00917255	0.991962
FYB2	0.244883	0.106859	0.135024	0.182112	0.231277	0.250248	0.0756721	0.114588	0.115895	0.0850787	0	0	2.36179	0.0905625	#N/A	1.51697	-0.153648	#N/A	1.09678	-0.817173	#N/A	277.663	-0.202685	0.999848	295.606	-0.0480317	0.878809	294.175	-0.0567432	0.933673
C8A	0	0	0	0	0	0	0	0	0	0	0	0	0	#N/A	#N/A	0	#N/A	#N/A	0	#N/A	#N/A	0	#N/A	#N/A	0	#N/A	#N/A	0	#N/A	#N/A
C8B	0	0	0	0	0	0	0	0	0	0	0	0	0	#N/A	#N/A	0	#N/A	#N/A	0	#N/A	#N/A	0	#N/A	#N/A	0	#N/A	#N/A	0	#N/A	#N/A
DAB1	0.241275	0.131606	0.207867	0.0560716	0.142419	0.0513669	0.232991	0.0705626	0	0.0523908	0	0.152044	2.68202	-0.217698	#N/A	2.70447	-0.255071	#N/A	2.36753	-0.943077	0.333432	3668.64	-0.184543	0.999848	3831.97	-0.0802264	0.760925	3780.89	-0.118792	0.820627
DAB1-AS1	0.157357	0	0.433819	0	0.0825635	0	0.0810424	0	0.12412	0	0.34758	0.264431	1.2084	-0.188893	#N/A	1.40426	-0.225008	#N/A	2.0268	-0.101765	0.940053	0	#N/A	#N/A	0	#N/A	#N/A	0	#N/A	#N/A
OMA1	5.44924	4.4084	4.21995	2.50431	3.85503	4.48409	6.14902	4.29753	4.63632	2.76536	3.92204	3.24102	40.1769	-0.193338	0.682886	43.553	-0.00803416	0.991641	35.0807	-0.699452	0.107628	0	#N/A	#N/A	0	#N/A	#N/A	0	#N/A	#N/A
TACSTD2	0.625394	0.545801	0.689661	0.232543	0.393764	1.27819	1.15953	0	0.591958	1.30367	1.10513	0	3.00974	0.0363651	#N/A	2.63923	-0.0342152	#N/A	2.97812	0.110787	0.933947	0	#N/A	#N/A	0	#N/A	#N/A	0	#N/A	#N/A
MYSM1	29.5077	34.0461	25.0989	19.6205	32.7042	26.7544	27.0598	20.3053	24.2746	17.8501	20.1286	23.3639	949.406	-0.032174	0.929769	845.307	-0.377793	0.0845662	766.863	-0.741125	1.89543e-05	8.51495	0.0648378	0.999848	9.6567	0.127535	#N/A	8.21083	0.0240328	#N/A
JUN	1167.92	1122.52	1206.62	1201.86	1012.6	902.332	935.195	1101.68	987.887	834.48	765.133	785.758	9285.59	-0.0412017	0.874529	8530.5	-0.29479	0.0869176	7470.09	-0.76786	1.6955e-10	0	#N/A	#N/A	0	#N/A	#N/A	0	#N/A	#N/A
LINC02777	2.31166	0.960695	0.303477	1.02328	1.55944	0.562452	0.510238	0.257547	0.260485	1.33855	0.243149	0	6.12309	-0.053084	#N/A	4.04043	-0.571418	#N/A	4.34992	-0.871575	0.366493	0	#N/A	#N/A	0	#N/A	#N/A	0	#N/A	#N/A
HSD52	0.990929	0.917229	1.15899	0.502448	0.614461	0.869436	1.0207	0.702555	0.639512	0.730279	0.729608	0.68122	16.4639	-0.290892	#N/A	16.5155	-0.317018	0.602224	15.3795	-0.659844	0.281308	0	#N/A	#N/A	0	#N/A	#N/A	0	#N/A	#N/A
FGGY	0.486178	0.775169	1.05681	0.55624	0.647541	0.605111	0.751176	0.874991	0.486734	0.487242	0.660861	0.565613	21.383	-0.124183	#N/A	21.3232	-0.142632	0.837121	18.9006	-0.558492	0.353549	1383.26	-0.137509	0.999848	1428.33	-0.058119	0.825795	1405.12	-0.103063	0.852257
MIR4711	0	0	0	0	0	0	0	0	0	0	0	0	0	#N/A	#N/A	0	#N/A	#N/A	0	#N/A	#N/A	0	#N/A	#N/A	0	#N/A	#N/A	0	#N/A	#N/A
HOOK1	0.170852	0.0745541	0.141307	0	0	0.174595	0.105591	0.079947	0	0.237434	0	0	1.63928	-0.117193	#N/A	1.55251	-0.203673	#N/A	1.62045	-0.394392	#N/A	63.396	-0.128918	0.999848	65.5426	-0.0431783	0.922169	63.6103	-0.141097	0.865537
CYP2J2	2.75653	3.1742	2.42761	2.98951	4.0979	2.99949	5.67869	3.76211	3.62383	6.25158	3.38266	3.28115	23.7801	0.270659	#N/A	25.2672	0.430306	0.390916	23.7771	0.383242	0.514273	105.89	-0.0970747	0.999848	108.17	-0.053021	0.891218	108.541	-0.042573	0.960027
C1orf87	0	0	0.141925	0	0	0	0	0	0.121819	0	0	0	0.245536	-0.0309394	#N/A	0.465636	-0.0211375	#N/A	0.245536	-0.169637	#N/A	278.997	-0.239564	0.999848	291.812	-0.132195	0.679948	285.53	-0.19383	0.721538
LINC01748	1.20462	1.05772	1.19476	0.737427	0.763083	0.775634	1.63424	0.756153	1.42527	0.612462	0.681433	0.925746	38.1693	-0.370571	0.326712	45.2277	0.0419081	0.952393	34.4243	-0.834927	0.0416643	369.579	-0.193287	0.999848	399.377	0.00626072	0.988997	387.262	-0.0755838	0.905759
LOC101926964	0	0	0.0730097	0	0	0.0902087	0	0	0	0	0	0	0.307223	0.00941632	#N/A	0.122768	-0.0169634	#N/A	0.122768	-0.0642885	#N/A	395.562	-0.244074	0.999848	412.69	-0.150608	0.644786	419.383	-0.1121	0.860682
NFIA	1.91448	2.23962	1.70132	1.62064	2.4621	2.22698	2.9454	2.19195	2.58324	3.81393	2.97816	4.51774	294.722	0.218519	0.425359	302.536	0.294215	0.256013	358.106	0.712455	0.000123216	1621.46	-0.134971	0.999848	1654.24	-0.0834779	0.743012	1690.46	-0.0247591	0.966936
NFIA-AS2	0.109902	0	0.100996	0	0.0576642	0	0.0566019	0	0	0.31819	0.161839	0	0.717324	-0.0942017	#N/A	0.693089	-0.14285	#N/A	1.61564	0.376645	#N/A	0	#N/A	#N/A	0	#N/A	#N/A	0	#N/A	#N/A
NFIA-AS1	0	0	0	1.50794	0.425565	0	1.25317	0	0.639765	1.40895	1.79157	1.36298	0.718062	0.153695	#N/A	0.618707	0.203547	#N/A	1.3764	1.42415	#N/A	0	#N/A	#N/A	0	#N/A	#N/A	0	#N/A	#N/A
TM2D1	12.3809	13.3264	12.6292	8.44002	14.6812	12.7927	11.095	10.6212	12.7932	10.3235	9.1159	14.6678	176.952	0.0349086	0.933327	161.354	-0.227904	0.452072	153.734	-0.393906	0.122196	77.4212	-0.129295	0.999848	77.4999	-0.114221	0.779517	78.4022	-0.0956025	0.911074
PATJ	1.6328	2.52689	1.91052	1.27075	2.12186	1.74618	5.28026	2.79852	1.70725	2.30869	1.80332	2.10574	57.6107	-0.063069	0.897471	74.6986	0.517121	0.203028	56.1263	-0.152275	0.736632	1343.82	-0.0931561	0.999848	1318.1	-0.14874	0.531336	1365.58	-0.0472303	0.936669
MIR3116-1	0	0	0	0	0	0	0	0	0	0	0	0	0	#N/A	#N/A	0	#N/A	#N/A	0	#N/A	#N/A	0	#N/A	#N/A	0	#N/A	#N/A	0	#N/A	#N/A
MIR3116-2	0	0	0	0	0	0	0	0	0	0	0	0	0	#N/A	#N/A	0	#N/A	#N/A	0	#N/A	#N/A	0	#N/A	#N/A	0	#N/A	#N/A	0	#N/A	#N/A
L1TD1	0	0	0.0819096	0	0	0	0.09181	0	0	0	0	0	0.122768	-0.0115107	#N/A	0.255637	0.0133552	#N/A	0.122768	-0.0642885	#N/A	0	#N/A	#N/A	0	#N/A	#N/A	0	#N/A	#N/A
KANK4	0.100225	0.145782	0.27631	0	0.105173	0.0569001	0	0.390818	0	0	0.0737941	0	1.93622	-0.206928	#N/A	2.44186	-0.117902	#N/A	1.63119	-1.10247	#N/A	264.703	-0.140778	0.999848	265.353	-0.134098	0.695726	271.211	-0.0803625	0.910356
USP1	189.458	196.412	162.291	114.64	188.007	141.799	121.181	114.671	129.067	107.524	127.495	126.361	1654.8	-0.164791	0.539252	1427.38	-0.654077	0.000114043	1377.56	-0.810356	4.00115e-07	0	#N/A	#N/A	0	#N/A	#N/A	0	#N/A	#N/A
DOCK7	4.35349	4.80915	4.16041	3.12873	4.79399	4.26816	3.58931	2.93158	3.39787	2.65325	2.54548	3.80391	274.251	0.00415393	0.991238	232.811	-0.484881	0.0311616	216.259	-0.782273	0.000138761	794.978	-0.123049	0.999848	774.362	-0.197573	0.439286	797.539	-0.111481	0.844037
ANGPTL3	0.945419	1.91541	1.21013	0.2511	1.59445	0.575077	0.626029	0.631987	0.798995	0.469233	0.447493	0.680883	9.22807	-0.227655	#N/A	8.27642	-0.532503	#N/A	7.47993	-1.18944	0.107483	0	#N/A	#N/A	0	#N/A	#N/A	0	#N/A	#N/A
ATG4C	3.87198	3.02853	4.02818	2.30901	4.48482	3.1107	2.37041	1.19649	6.05067	2.03053	2.42057	7.18189	28.0569	-0.0213763	#N/A	26.0395	-0.194416	0.775872	26.8774	-0.168579	0.818836	335.112	-0.182067	0.999848	324.29	-0.266537	0.398409	342.632	-0.118931	0.838792
LINC01739	0	0	0.151812	0	0	0.187575	0	0	0	0	0	0	0.307223	0.00941632	#N/A	0.122768	-0.0169634	#N/A	0.122768	-0.0642885	#N/A	29.2209	-0.151535	0.999848	27.7084	-0.240427	#N/A	28.5952	-0.218015	0.816888
LINC00466	0.0309256	0.0674744	0	0	0	0	0.0477821	0.0723552	0.0731806	0	0	0	0.29803	-0.0395397	#N/A	0.851859	0.101231	#N/A	0.29803	-0.198611	#N/A	440.504	-0.24148	0.999848	452.108	-0.179751	0.539476	470.121	-0.0731487	0.910371
FOXD3-AS1	0	0	0	0	0	0	0	0	0	0	0	0	0	#N/A	#N/A	0	#N/A	#N/A	0	#N/A	#N/A	0	#N/A	#N/A	0	#N/A	#N/A	0	#N/A	#N/A
FOXD3	0	0	0.122481	0	0	0	0.137285	0	0	0	0	0	0.122768	-0.0115107	#N/A	0.255637	0.0133552	#N/A	0.122768	-0.0642885	#N/A	0	#N/A	#N/A	0	#N/A	#N/A	0	#N/A	#N/A
MIR6068	0	0	0	0	0	0	0	0	0	0	0	0	0	#N/A	#N/A	0	#N/A	#N/A	0	#N/A	#N/A	0	#N/A	#N/A	0	#N/A	#N/A	0	#N/A	#N/A
ALG6	1.28612	1.17675	0.629078	1.00273	1.502	1.97851	1.34613	1.35894	1.57079	1.72967	0.549845	1.77781	18.3219	0.374932	#N/A	16.2368	0.231799	0.729343	14.8362	0.109341	0.904228	198.356	-0.0774097	0.999848	196.373	-0.107748	0.745977	193.433	-0.140563	0.83161
ITGB3BP	10.3834	12.1008	8.7373	7.98545	12.8653	10.0143	7.21617	5.46364	6.71009	6.22978	7.46097	8.72442	146.527	0.101073	0.793206	111.563	-0.698591	0.0109624	114.02	-0.68352	0.00985556	316.456	-0.0162371	0.999848	293.674	-0.211291	0.51749	303.627	-0.1189	0.851604
EFCAB7	3.15284	3.65718	2.97072	1.70657	2.8269	1.76729	2.71316	2.05423	3.49426	2.77311	1.85124	2.51497	39.194	-0.373614	0.328382	41.4367	-0.270871	0.583159	37.3721	-0.635926	0.118523	0	#N/A	#N/A	0	#N/A	#N/A	0	#N/A	#N/A
PGM1	11.4464	12.1825	13.2384	17.9589	16.3474	19.9707	15.1836	11.888	12.5521	18.1379	18.8701	17.8745	162.238	0.621299	0.0033075	124.506	0.0157245	0.975965	141.606	0.349972	0.153101	196.646	-0.0948715	0.999848	185.112	-0.243797	0.491237	187.558	-0.219626	0.687207
ROR1	9.51902	10.5692	8.73211	5.98314	6.39867	5.42342	4.13485	3.56656	3.92789	2.47154	1.72101	2.39089	134.006	-0.505883	0.0299667	110.372	-1.27102	7.53639e-08	95.6421	-2.27597	1.07598e-18	1009.3	-0.16598	0.999848	1034.9	-0.111755	0.745843	1046.03	-0.0919898	0.89044
ROR1-AS1	0.256789	0.420202	0.176986	0.358062	0.303152	0.328018	0.297567	0.150199	0.151913	0.111519	0.141803	0.809101	2.83016	0.0802028	#N/A	2.06409	-0.121849	#N/A	2.55835	0.0321903	0.983071	0	#N/A	#N/A	0	#N/A	#N/A	0	#N/A	#N/A
UBE2U	0	0	1.02436	0	0	0	0	0	0.293081	0	0	0	0.736607	-0.127482	#N/A	0.956708	-0.145668	#N/A	0.736607	-0.631214	#N/A	153.217	-0.185252	0.999848	165.969	-0.00688916	0.989269	163.289	-0.0351171	0.964001
CACHD1	5.64084	6.15367	6.7925	5.54501	4.69467	6.12882	7.26288	6.52295	7.13435	6.36363	6.30152	7.10935	105.846	-0.0438862	0.91556	110.724	0.0753864	0.860153	103.021	-0.128811	0.708918	832.824	-0.138707	0.999848	849.644	-0.0831581	0.742139	852.111	-0.0740081	0.905342
MIR4794	5.91282	12.9008	0	0	0	0	0	0	0	5.13566	0	0	0.59606	-0.122029	#N/A	0.59606	-0.172996	#N/A	0.729693	-0.44166	#N/A	0	#N/A	#N/A	0	#N/A	#N/A	0	#N/A	#N/A
RAVER2	7.01307	6.95515	6.30693	4.11376	4.95871	4.7267	8.0543	6.84404	7.45458	6.77535	3.56208	6.80637	88.8881	-0.370167	0.204727	103.634	0.0390736	0.93822	87.4398	-0.466684	0.146969	283.749	-0.0936367	0.999848	290.711	-0.028169	0.930854	287.355	-0.0562334	0.931491
JAK1	4.97857	5.31313	4.52542	4.89631	4.88368	5.03848	5.93639	4.34695	6.10393	3.94819	4.0641	5.09249	161.94	0.114257	0.726914	157.832	0.0516947	0.910941	136.055	-0.39805	0.12368	671.195	-0.0364105	0.999848	630.009	-0.217163	0.412782	610.807	-0.307082	0.319404
LINC01359	0.550073	0.631666	0.718342	0.645904	0.455711	0.641018	0.89463	0.541887	1.09614	0.603504	0.319746	1.09465	12.347	0.00401093	#N/A	13.92	0.217148	0.752464	11.6656	-0.137321	0.882656	59.5627	0.00468077	0.999848	61.9352	0.0750202	0.860061	62.6572	0.116249	0.898823
MIR3671	12.9343	11.2882	3.56586	0	16.2875	4.40588	11.9906	0	0	0	5.71401	13.0412	1.84638	-0.0419617	#N/A	1.43212	-0.18013	#N/A	1.62176	-0.385222	#N/A	2.02402	-0.167054	0.999848	1.76148	-0.117866	#N/A	2.2586	-0.10908	#N/A
MIR101-1	0	13.2448	8.36788	0	0	0	0	14.2028	0	0	0	0	0.631806	-0.127956	#N/A	1.03353	-0.0652312	#N/A	0.631806	-0.594902	#N/A	0.903926	-0.0834664	0.999848	0.720919	-0.0600261	#N/A	1.23251	-0.0395956	#N/A
AK4	14.8398	14.5504	12.3398	25.9701	33.2413	29.8795	27.6162	18.0628	20.6146	35.7456	38.2201	37.4062	436.393	1.11979	6.61982e-11	325.786	0.532106	0.0256575	431.819	1.17512	2.93669e-12	387.713	0.390484	0.999848	328.647	0.0470495	0.873962	376.108	0.372436	0.294787
DNAJC6	9.88047	9.49387	9.2001	11.1312	11.9476	12.1475	11.3737	9.95098	9.13545	14.5493	15.971	13.6897	193.288	0.38467	0.0874407	164.389	-0.00712203	0.988265	192.165	0.399316	0.0832053	416.652	-0.0894957	0.999848	417.011	-0.0852989	0.762622	430.448	0.000535381	0.999549
LEPROT	64.4635	71.889	57.8817	44.2867	64.864	49.5289	45.6026	31.5272	41.1443	21.2938	22.9477	24.1052	795.352	-0.152751	0.551638	661.074	-0.762183	6.82263e-05	547.919	-1.70666	1.22299e-27	0	#N/A	#N/A	0	#N/A	#N/A	0	#N/A	#N/A
LEPR	0.400428	0.2621	0.524373	0.0744466	0.220605	0.2046	0.247475	0.374745	0.284265	0.0347798	0.132674	0.20187	8.16972	-0.44921	#N/A	9.57972	-0.294021	0.663265	7.09306	-1.46419	0.0492578	13.8996	0.172564	0.999848	14.4698	0.166406	#N/A	18.1631	0.569052	0.29363
PDE4B	3.67085	3.72649	3.51395	1.42182	3.57122	3.03922	1.22099	1.31213	3.61936	2.25843	1.97079	4.75501	72.8254	-0.242409	0.546657	62.0656	-0.735306	0.066437	68.5151	-0.508287	0.187294	1878.06	-0.228309	0.999848	1980.97	-0.0926711	0.693924	1992.43	-0.0763764	0.889024
SGIP1	0.102542	0	0.188466	0.0953218	0.134507	0.174647	0.105623	0.159942	0.0808832	0.0593763	0.0755004	0.0430792	4.06472	0.133457	#N/A	3.38663	0.0214056	#N/A	2.46334	-0.517256	0.64195	620.877	-0.206957	0.999848	648.277	-0.101625	0.739562	645.22	-0.116721	0.839269
MIR3117	0	0	0	0	0	0	0	0	6.90618	0	0	0	0	#N/A	#N/A	0.220101	0.0425264	#N/A	0	#N/A	#N/A	0	#N/A	#N/A	0	#N/A	#N/A	0	#N/A	#N/A
INSL5	0	0	0	0	0	1.08452	0	0	0	0	0	0	0.36891	0.0589994	#N/A	0	#N/A	#N/A	0	#N/A	#N/A	12.3954	-0.056998	0.999848	13.1337	0.0217805	#N/A	12.552	-0.034894	#N/A
MIER1	32.7721	35.1812	28.1821	14.1196	35.1266	24.2763	25.9765	18.4768	25.85	14.7223	14.2833	19.2127	603.89	-0.18024	0.724372	555.533	-0.510439	0.0211791	470.64	-1.20815	1.52136e-12	289.238	0.0268733	0.999848	281.891	-0.0319104	0.919225	275.993	-0.0818975	0.909565
SLC35D1	22.3857	24.7016	22.1932	14.078	18.8623	19.6582	16.1294	14.5342	21.5716	11.0467	12.7474	16.678	324.793	-0.240386	0.323606	303.404	-0.462601	0.0560654	266.173	-0.985501	3.14863e-07	241.38	-0.00405384	0.999848	235.581	-0.0633163	0.841941	232.629	-0.0958845	0.885455
C1orf141	0	0	0.0624842	0	0	0	0.0700366	0	0	0.157485	0	0	0.122768	-0.0115107	#N/A	0.255637	0.0133552	#N/A	0.390035	0.164991	#N/A	116.539	-0.105602	0.999848	115.422	-0.128035	0.736575	122.382	0.0160814	0.986115
IL23R	0.0708507	0.154584	0.195329	0	0	0	0.437876	0.165766	0.502971	0.984615	0.312999	0.535774	0.543566	-0.126017	#N/A	1.9362	0.286518	#N/A	2.59183	1.07389	0.253596	83.4971	-0.127342	0.999848	76.9131	-0.314713	0.456571	83.256	-0.136331	0.869611
IL12RB2	7.82315	7.74833	6.88179	9.95157	12.8812	8.76593	9.2245	9.75382	9.13433	18.7754	21.1456	15.9573	104.05	0.526332	0.0432744	89.3687	0.198821	0.607388	129.526	1.06858	5.97154e-06	415.834	0.158949	0.999848	377.095	-0.0793146	0.779158	399.21	0.0704117	0.916849
SERBP1	61.4483	65.6114	47.7479	55.6329	96.7236	75.0078	51.778	41.354	45.8259	63.5207	72.1234	75.8009	1344.68	0.453436	0.0441411	970.153	-0.406131	0.0605968	1134.6	0.0527744	0.852901	469.369	0.326503	0.999848	368.94	-0.0880648	0.800739	409.444	0.1689	0.771938
GADD45A	692.627	695.609	697.197	663.535	660.622	544.214	561.479	572.725	554.633	373.26	407.229	365.751	3280.42	-0.033989	0.890013	2920.46	-0.387478	0.0109624	2446.92	-1.06928	1.36544e-15	150.207	-0.130782	0.999848	185.167	0.237394	0.602079	126.356	-0.632262	0.068811
GNG12	197.082	197.302	172.039	138.593	233.387	176.385	131.514	120.641	150.58	80.2634	93.528	87.0153	2274.11	0.0695051	0.828995	1846.14	-0.559744	0.00217305	1546.05	-1.32297	1.45529e-18	633.155	0.130851	0.999848	549.126	-0.207032	0.450668	519.581	-0.36722	0.203291
GNG12-AS1	4.33606	5.1603	5.25257	4.15289	4.13651	2.79738	4.46634	2.61308	3.26474	3.42377	3.19259	3.14646	38.2495	-0.213334	0.628258	34.8794	-0.466302	0.293102	33.0142	-0.756838	0.0646969	680.388	-0.178554	0.999848	704.708	-0.0978018	0.742875	712.245	-0.0711725	0.912926
DIRAS3	1.4443	1.69681	0.765729	0.413108	0.699513	1.13534	0.514969	0.259935	1.8403	1.54396	0.245404	0.840138	5.43854	-0.206169	#N/A	5.46959	-0.263948	#N/A	5.18405	-0.555169	0.571226	0	#N/A	#N/A	0	#N/A	#N/A	0	#N/A	#N/A
WLS	14.9584	13.0324	14.6377	9.49156	11.6522	11.8254	17.5901	17.3196	17.6379	9.22323	8.90868	9.90888	145.431	-0.223361	0.448817	169.756	0.181738	0.568244	123.254	-0.821719	0.000424684	19.6148	-0.25469	0.999848	19.8532	-0.169237	#N/A	21.7175	-0.0511635	0.964358
MIR1262	14.6867	10.6813	3.37415	0	0	12.507	7.56396	0	5.79228	0	0	0	1.69177	-0.120708	#N/A	1.62424	-0.205314	#N/A	1.13841	-1.14176	#N/A	0	#N/A	#N/A	0	#N/A	#N/A	0	#N/A	#N/A
RPE65	22.8954	26.3116	18.1893	12.3476	19.6701	15.4789	14.582	15.3342	10.3394	6.67932	6.36986	3.52439	128.533	-0.321097	0.285088	113.092	-0.755783	0.00579635	88.0996	-2.13174	1.4055e-13	186.632	-0.0958217	0.999848	163.834	-0.43452	0.241502	141.348	-0.981301	0.000180139
DEPDC1	28.9567	31.379	24.0236	18.1363	32.4702	24.7577	17.0977	16.8695	15.1459	13.7308	13.7121	18.0775	407.204	-0.0323828	0.935486	318.537	-0.829258	1.79844e-05	301.575	-1.10158	6.85071e-09	71.6591	-0.179481	0.999848	72.4493	-0.143479	0.731871	71.2903	-0.208425	0.773213
DEPDC1-AS1	5.84169	3.98299	3.01968	7.80614	5.1723	5.28564	2.5385	3.84399	4.75181	10.4649	2.82264	3.68125	17.0255	0.330659	#N/A	12.1859	-0.216295	0.76033	14.105	0.11906	0.899641	124.256	-0.145227	0.999848	125.805	-0.107504	0.773209	136.234	0.0822165	0.916555
LINC01707	0.185016	0.322938	0.255035	0.137591	0	0.0630229	0.571723	0.346298	0.262686	0.385676	0.245205	0.746183	2.46928	-0.29043	#N/A	4.70328	0.23931	#N/A	4.87204	0.456157	0.653093	443.374	-0.0923062	0.999848	495.568	0.170687	0.57289	457.02	-0.0334962	0.960316
LINC01758	0.497038	0	0	1.84816	0	0.846544	0	0	1.17616	2.59026	0	0	0.663322	0.101897	#N/A	0.324995	0.0177415	#N/A	0.505795	0.300475	#N/A	4.81754	-0.017825	0.999848	5.16556	0.0122041	#N/A	5.55473	0.0809457	#N/A
LRRC7	0.507961	1.44413	0.657763	0.429267	1.04186	0.550548	0.808615	0.756288	0.692066	0.748698	0.680009	0.543201	29.006	-0.106426	#N/A	28.4896	-0.171404	0.789173	25.9488	-0.495787	0.388003	1688.82	-0.309407	0.999848	1810.31	-0.127693	0.601843	1789.49	-0.160919	0.708208
PIN1P1	0.228558	0	0	0.424928	0	0	0	0	0	0	1.0097	0	0.291881	0.0100293	#N/A	0.104895	-0.0169634	#N/A	0.492146	0.242074	#N/A	0	#N/A	#N/A	0	#N/A	#N/A	0	#N/A	#N/A
LRRC40	12.331	16.0726	12.6931	7.14561	12.8559	11.1828	8.78382	7.86827	9.09488	6.53745	8.84335	9.4862	88.1658	-0.209245	0.571776	76.4751	-0.67123	0.0248502	73.2763	-0.907463	0.00194199	0	#N/A	#N/A	0	#N/A	#N/A	0	#N/A	#N/A
SRSF11	38.5809	37.1059	32.4054	31.169	48.3801	39.0783	31.9636	30.0467	40.4981	39.2039	37.8623	45.5774	834.236	0.23394	0.338916	718.829	-0.161585	0.583575	748.883	-0.0474452	0.858195	232.283	0.0182524	0.999848	228.614	-0.0153102	0.967372	211.814	-0.215393	0.685497
ANKRD13C	31.5476	28.4322	33.0845	31.7558	33.9552	28.8405	29.2345	32.642	37.2827	28.9678	32.85	26.9092	501.983	0.133087	0.579542	476.933	-0.00532068	0.990195	434.291	-0.283626	0.181829	317.487	-0.1289	0.999848	312.236	-0.176238	0.589123	311.585	-0.185452	0.714701
HHLA3	6.70635	4.87737	5.39256	4.50243	4.69166	5.07649	10.3618	7.84527	11.0205	5.17769	6.99522	7.98269	16.5677	-0.0921234	#N/A	22.5732	0.485291	0.334251	17.4561	-0.0153202	0.986385	63.3982	-0.169253	0.999848	65.8307	-0.0856284	0.836942	66.5639	-0.0535493	0.952796
CTH	24.6126	29.0107	26.5179	39.2723	42.1559	42.7228	11.0733	17.6506	19.414	44.3935	43.5344	68.6961	215.222	0.707439	0.000112331	124.97	-0.75135	0.0061956	213.36	0.728734	0.000704733	160.99	0.252643	0.999848	143.781	0.0303764	0.935282	156.234	0.233316	0.669412
LINC01788	0	0	0.127819	0	0	0.315859	0	0	0	0.161078	0	0	0.491678	0.0453285	#N/A	0.122768	-0.0169634	#N/A	0.256401	0.0391059	#N/A	277.077	-0.318305	0.999848	293.731	-0.172242	0.609391	300.552	-0.114493	0.852645
PTGER3	0.165079	0.102907	0.227553	0.131533	0.259844	0.160662	0.145747	0.882804	0.223219	0.245797	0.62509	0.416109	4.37841	0.0736037	#N/A	6.60554	0.485312	#N/A	6.48641	0.846745	0.310501	557.921	-0.262938	0.999848	591.705	-0.116449	0.654045	583.527	-0.153427	0.76089
ZRANB2	53.3832	58.0871	38.9018	24.0268	57.0733	34.0662	40.1466	35.792	46.7902	28.6371	28.1425	44.8922	569.539	-0.178675	0.7304	549.284	-0.361487	0.164048	490.306	-0.782938	0.000326701	0	#N/A	#N/A	0	#N/A	#N/A	0	#N/A	#N/A
MIR186	18.5291	11.5507	0	0	12.4997	4.50834	0	0	25.055	0	0	6.67226	1.7763	-0.0884446	#N/A	2.00094	-0.0695491	#N/A	1.31785	-0.797488	#N/A	0	#N/A	#N/A	0	#N/A	#N/A	0	#N/A	#N/A
NEGR1	10.7031	11.9958	8.90925	5.3192	8.46438	5.95901	5.32592	5.88739	7.58592	1.1976	2.09387	1.25989	290.288	-0.495106	0.0300168	269.626	-0.782211	0.000619222	194.505	-2.92255	1.29213e-33	1906.41	-0.301	0.999848	1973.54	-0.202389	0.408016	1877.46	-0.35139	0.167203
NEGR1-IT1	0.426298	0.930111	2.35053	0	0	0	0.658659	0	1.00877	0	0	0	0.789101	-0.178511	#N/A	1.14207	-0.152961	#N/A	0.789101	-0.833382	#N/A	0	#N/A	#N/A	0	#N/A	#N/A	0	#N/A	#N/A
LINC01360	0.0411354	0	0.0567032	0	0.0647498	0.0700609	0.190671	0	0	0	0	0	0.569222	0.0263057	#N/A	0.626269	0.0640257	#N/A	0.227663	-0.167993	#N/A	147.211	-0.267914	0.999848	155.436	-0.136407	0.704113	156.967	-0.120039	0.862329
LRRIQ3	0.623752	0.850575	0.501557	0.434874	0.450003	0.53118	0.602336	0.668875	0.123001	0.722358	0.344445	0.720626	12.7577	-0.174716	#N/A	11.7759	-0.333469	0.606805	12.6036	-0.308794	0.698744	408.925	-0.332985	0.999848	441.505	-0.128149	0.642513	443.116	-0.116858	0.835796
FPGT	10.9465	12.4764	9.15863	4.45504	8.40093	6.12185	7.74129	7.1354	9.27874	5.20324	6.25534	7.27564	92.1383	-0.535891	0.0652878	95.66	-0.469345	0.140538	84.2167	-0.992695	0.000382062	0	#N/A	#N/A	0	#N/A	#N/A	0	#N/A	#N/A
FPGT-TNNI3K	0.184029	0.25095	0.221965	0.0855353	0.0724182	0.235075	0.17771	0.215282	0.326606	0.119881	0.0508117	0.115969	4.45912	-0.16202	#N/A	5.45259	0.019363	#N/A	3.65336	-0.900202	0.334523	0	#N/A	#N/A	0	#N/A	#N/A	0	#N/A	#N/A
TNNI3K	0	0	0.0662995	0	0	0	0.222939	0	0.113814	0	0	0	0.122768	-0.0115107	#N/A	0.741475	0.173079	#N/A	0.122768	-0.0642885	#N/A	0	#N/A	#N/A	0	#N/A	#N/A	0	#N/A	#N/A
LRRC53	0.0589903	0	0.243946	0	0.278563	0.200942	0.273431	0	0	0.409895	0.651507	0.59478	1.31342	0.0773166	#N/A	0.871805	-0.0163766	#N/A	2.76512	1.18519	0.197027	0	#N/A	#N/A	0	#N/A	#N/A	0	#N/A	#N/A
ERICH3	0.0515789	0	0.213297	0.0479471	0	0	0.0398464	0.120677	0.0610266	0.0447996	0	0	1.13338	-0.163022	#N/A	1.70109	-0.0739961	#N/A	1.08003	-0.74302	#N/A	135.812	-0.3715	0.999848	152.653	-0.108272	0.761148	148.005	-0.189283	0.763871
ERICH3-AS1	0	0	0.0584241	0	0	0	0	0	0	0	0	0	0.122768	-0.0115107	#N/A	0.122768	-0.0169634	#N/A	0.122768	-0.0642885	#N/A	0	#N/A	#N/A	0	#N/A	#N/A	0	#N/A	#N/A
CRYZ	4.1795	5.59296	3.30311	1.96851	5.87706	3.22702	4.47727	2.738	3.42858	2.71052	2.46185	3.79265	42.3805	-0.0666768	0.906492	38.8802	-0.293238	0.559034	34.9721	-0.718063	0.0961552	88.4883	-0.126349	0.999848	83.5017	-0.24003	0.577394	86.7217	-0.177627	0.816888
TYW3	33.7323	35.6154	32.0186	27.873	46.8866	36.1175	36.041	27.8072	46.0961	29.213	34.3138	37.1687	424.55	0.233402	0.366851	391.693	0.0293184	0.948175	359.057	-0.227852	0.306924	199.011	0.139157	0.999848	168.254	-0.189626	0.644198	171.634	-0.170043	0.795344
LHX8	0.17172	0.374664	0	0	0.0900994	0.0974899	0.0884395	0.535687	0	0.198866	0	0	1.23565	-0.113341	#N/A	1.8304	0.0174822	#N/A	1.16136	-0.490687	#N/A	80.6934	-0.203984	0.999848	83.9809	-0.112557	0.783207	85.1465	-0.090058	0.914449
SLC44A5	3.4694	3.70597	2.78974	1.54537	2.55987	1.4157	1.56347	2.87484	1.96693	1.00447	0.718447	1.09315	41.6351	-0.540876	0.121028	41.6341	-0.615034	0.127724	32.2708	-1.90032	2.02734e-06	1416.27	-0.255419	0.999848	1486.12	-0.13453	0.608106	1445.67	-0.214169	0.578122
ACADM	3.71235	2.80375	2.49304	1.2388	1.72308	3.56671	2.27962	1.33625	3.15348	1.8189	0.841033	1.1997	32.4088	-0.225428	0.650815	30.7537	-0.39859	0.440078	24.5237	-1.32727	0.00477555	224.344	-0.0161276	0.999848	206.388	-0.226442	0.51198	198.904	-0.330583	0.43205
RABGGTB	244.332	270.573	197.447	150.203	241.507	199.36	185.665	153.844	229.486	91.6473	98.7829	140.546	3327.86	-0.13116	0.651983	3060.45	-0.387727	0.102427	2441.31	-1.31246	5.58648e-14	0	#N/A	#N/A	0	#N/A	#N/A	0	#N/A	#N/A
SNORD45C	0	0	0	0	0	0	0	0	0	0	0	0	0	#N/A	#N/A	0	#N/A	#N/A	0	#N/A	#N/A	0	#N/A	#N/A	0	#N/A	#N/A	0	#N/A	#N/A
SNORD45A	0	0	0	0	0	0	0	0	0	0	0	0	0	#N/A	#N/A	0	#N/A	#N/A	0	#N/A	#N/A	0	#N/A	#N/A	0	#N/A	#N/A	0	#N/A	#N/A
SNORD45B	0	0	0	0	0	0	0	0	0	0	0	0	0	#N/A	#N/A	0	#N/A	#N/A	0	#N/A	#N/A	0	#N/A	#N/A	0	#N/A	#N/A	0	#N/A	#N/A
MSH4	1.46193	1.5189	1.82328	1.68256	1.0958	1.06711	0.537804	1.95452	1.31788	1.9349	1.53771	4.21148	12.1287	-0.107191	#N/A	11.3022	-0.270763	0.691562	15.2766	0.36898	0.614153	377.837	-0.233018	0.999848	380.949	-0.207513	0.472309	386.84	-0.16094	0.769918
ASB17	0	0	0	0.391878	0	0	0	0	0	0	0	0	0.186986	0.0261892	#N/A	0	#N/A	#N/A	0	#N/A	#N/A	0	#N/A	#N/A	0	#N/A	#N/A	0	#N/A	#N/A
ST6GALNAC3	1.98857	2.13492	2.21902	2.34736	3.32887	1.77408	3.26754	2.954	5.75132	1.75461	2.50998	3.89863	42.9491	0.272164	0.504979	52.741	0.685789	0.0692405	39.7719	0.118667	0.842216	1730.76	-0.195697	0.999848	1832.32	-0.0513069	0.846491	1822.24	-0.0672449	0.908901
LINC02567	1.5244	0	0	0	0	0	0.785098	0	0	0	0	0	0.314684	-0.0482903	#N/A	0.447553	-0.0476303	#N/A	0.314684	-0.240204	#N/A	76.2877	-0.292972	0.999848	81.2206	-0.132876	0.74127	83.0822	-0.0800022	0.924119
ST6GALNAC5	78.2606	80.7442	71.5738	41.5615	49.9728	41.2097	27.6898	28.7444	39.2965	6.00446	7.46905	5.39816	941.198	-0.634947	4.21489e-05	804.743	-1.28417	1.2542e-12	619.366	-3.76687	4.59521e-102	817.135	-0.231291	0.999848	800.004	-0.297279	0.157503	751.352	-0.491704	0.0242775
MIR7156	11.3822	16.556	5.22993	0	29.8605	45.2337	5.86207	17.7536	8.97804	0	0	0	2.90043	0.241329	#N/A	1.57841	-0.024783	#N/A	0.823722	-0.870981	#N/A	0	#N/A	#N/A	0	#N/A	#N/A	0	#N/A	#N/A
PIGK	6.06884	4.68395	4.26817	2.76319	4.87385	4.35953	3.31695	3.67049	2.83311	1.86463	2.73576	3.95447	64.6206	-0.170613	0.701686	55.5949	-0.624978	0.0870425	51.4513	-1.01724	0.00670339	467.305	-0.250658	0.999848	477.759	-0.189611	0.496761	471.425	-0.226823	0.570505
AK5	4.718	5.28991	5.78092	7.24874	6.03398	6.47311	2.53112	2.83628	3.64393	3.24416	3.9804	2.47761	107.14	0.399771	0.123887	69.5311	-0.794598	0.00925412	69.2971	-0.871114	0.00393112	855.562	-0.100692	0.999848	848.713	-0.126678	0.648425	870.202	-0.0575757	0.923524
ZZZ3	69.2938	73.1676	62.5989	62.0184	80.9494	66.5851	55.0154	50.7301	58.4848	49.8258	56.9929	53.5722	1616.41	0.147239	0.512565	1339.33	-0.396742	0.032227	1279.83	-0.564919	0.000323503	665.332	0.019701	0.999848	649.659	-0.0371979	0.902708	621.621	-0.158731	0.752343
USP33	15.3342	16.9437	14.1067	8.50373	15.3834	11.9375	11.7445	8.85368	13.0816	7.08807	6.25088	7.13328	244.581	-0.214364	0.471743	223.41	-0.510402	0.0408393	182.833	-1.37779	1.35554e-12	268.68	0.0131301	0.999848	254.518	-0.121941	0.70657	242.487	-0.250316	0.616971
MIGA1	7.25995	8.2878	6.1966	4.05343	7.92505	5.39772	4.82717	4.36477	6.96755	3.47499	2.87957	5.15572	170.411	-0.166445	0.644437	155.048	-0.468778	0.11803	132.154	-1.12406	4.85177e-06	370.146	0.0298332	0.999848	338.746	-0.196078	0.54071	349.207	-0.117563	0.843951
NEXN-AS1	17.6791	15.6025	13.9647	18.6501	15.4774	13.702	23.479	21.8434	19.5072	10.5245	13.8213	11.0156	94.479	0.104003	0.799268	102.577	0.312807	0.354381	74.1312	-0.626048	0.0525068	0	#N/A	#N/A	0	#N/A	#N/A	0	#N/A	#N/A
NEXN	1.28293	0.895725	0.707384	0.286223	0.807767	1.39844	0.713597	0.120065	0.485737	0.534868	0.453411	0.388062	10.4784	-0.0445602	#N/A	7.67221	-0.571405	#N/A	7.56337	-1.0259	0.177563	0	#N/A	#N/A	0	#N/A	#N/A	0	#N/A	#N/A
FUBP1	11.6915	14.7268	9.08268	6.72266	15.4309	10.6065	11.0496	9.40005	9.88756	5.44384	6.30094	10.5324	166.858	0.0155054	0.976048	149.732	-0.285037	0.381292	127.796	-0.873402	0.00233338	179.082	0.0261634	0.999848	149.98	-0.395399	0.246527	143.433	-0.562061	0.0629438
DNAJB4	38.248	39.5787	32.2102	16.1197	31.2639	24.0883	21.187	21.5805	28.6657	18.8002	15.6201	23.8702	288.405	-0.436083	0.08932	271.99	-0.669753	0.00364363	245.044	-1.13243	1.07583e-08	0	#N/A	#N/A	0	#N/A	#N/A	0	#N/A	#N/A
GIPC2	0.233241	0.127223	0.160756	0	0.183568	0.198626	0.0900932	0.136426	0.137982	0.101293	0	0.146981	1.54137	-0.0431457	#N/A	1.41208	-0.118338	#N/A	1.1892	-0.517112	#N/A	381.65	-0.20834	0.999848	383.218	-0.203984	0.508562	395.442	-0.11814	0.843439
MGC27382	0.0917547	0	0.505918	0.170588	0.288856	0.312549	0.141767	0	0.217123	0	0	0	1.46607	0.0565567	#N/A	0.948936	-0.0876753	#N/A	0.595966	-0.582407	#N/A	180.843	-0.0773875	0.999848	183.739	-0.0482686	0.886458	190.329	0.0418566	0.955852
PTGFR	5.60815	5.34249	5.38962	1.6888	3.4813	2.55608	0.915312	0.739218	0.841107	0.343031	0.523421	0.0995514	59.1312	-0.751408	0.0112199	44.6043	-2.22	2.29786e-12	41.0507	-3.79216	9.20925e-18	511.615	-0.282	0.999848	536.115	-0.165361	0.584912	528.046	-0.211221	0.635748
IFI44L	0.155616	0.0970077	0.15322	0.206655	0.174964	0.151452	0.0686961	0.364087	0.210423	0.0772355	0.0491048	0	4.19264	0.133385	#N/A	4.28653	0.171827	#N/A	2.19527	-0.930734	0.341626	82.3957	-0.158257	0.999848	91.0178	0.0652442	0.864972	89.8033	0.0443324	0.959936
IFI44	11.9518	11.9417	12.6257	5.39939	8.26364	7.03903	1.20808	0.784014	2.64319	1.74633	1.23364	1.68935	49.8247	-0.544369	0.0896153	34.488	-2.25291	1.02047e-10	34.109	-2.90318	2.83585e-12	52.2955	-0.266875	0.999848	56.8962	-0.0894406	0.831156	54.1993	-0.215624	0.783465
ADGRL4	2.31648	1.88461	3.13904	0.948943	2.10125	1.53803	0.303315	0.275581	1.48653	0.409223	0.433626	1.18761	29.5731	-0.375946	#N/A	22.3468	-1.23542	0.00483087	21.696	-1.88925	0.000134424	391.629	-0.288331	0.999848	405.943	-0.202849	0.484551	404.098	-0.220599	0.599656
LINC01781	0	0	0	0	0	0	0	0	0	0	0	0	0	#N/A	#N/A	0	#N/A	#N/A	0	#N/A	#N/A	189.663	-0.38199	0.999848	208.392	-0.14479	0.65876	201.829	-0.231124	0.658302
ADGRL2	26.6279	30.554	24.8074	22.6515	30.2687	23.9511	18.8245	17.9276	19.6604	11.2708	10.246	13.6904	531.378	0.0338671	0.913853	432.375	-0.600884	0.00116562	359.151	-1.4261	1.31056e-17	1944.46	-0.266196	0.999848	2036.27	-0.148265	0.548178	1989.84	-0.215044	0.557908
LOC101927434	0	0	0.976036	0	0	0	0	0	0.837764	0	0	0	0.245536	-0.0309394	#N/A	0.465636	-0.0211375	#N/A	0.245536	-0.169637	#N/A	0	#N/A	#N/A	0	#N/A	#N/A	0	#N/A	#N/A
LINC01362	0.63381	1.15239	0.728064	0.589182	0.997658	0.179915	0.326426	0.741448	1.74978	0	0.233333	1.33136	3.89692	-0.0880296	#N/A	4.6179	0.0324772	#N/A	3.38908	-0.561651	0.601528	762.043	-0.26708	0.999848	802.635	-0.13946	0.602079	775.476	-0.239436	0.519638
LINC01361	0.239827	0	0.264472	0	0	0	0.296438	0.112222	0	0	0.105949	0	1.01554	-0.207753	#N/A	1.74788	-0.0797003	#N/A	1.20917	-0.766353	#N/A	0	#N/A	#N/A	0	#N/A	#N/A	0	#N/A	#N/A
LOC101927560	0	0	0.0757351	0.0680979	0.11531	0	0.0565928	0.128545	0	0.254511	0.202266	0.0923273	1.37069	0.124558	#N/A	1.23662	0.143981	#N/A	2.80013	1.3604	0.128572	753.974	-0.180513	0.999848	787.288	-0.0819145	0.784594	781.692	-0.104399	0.856734
TTLL7	0.798597	0.847656	0.41653	0.361151	0.713457	0.330848	0.266786	0.252492	0.766117	0.899849	0.476754	0.108811	15.7184	-0.234579	#N/A	14.445	-0.473238	0.415858	14.6144	-0.561274	0.457542	314.959	-0.252815	0.999848	337.761	-0.0900133	0.764876	352.171	0.0175763	0.979686
PRKACB	31.153	34.6126	27.3231	20.3754	30.4018	23.4474	16.8284	16.6192	13.7672	9.57767	12.328	8.18517	484.493	-0.182983	0.482457	381.952	-1.021	7.94683e-09	331.803	-1.80288	7.59441e-20	617.844	-0.232374	0.999848	647.657	-0.105544	0.69589	636.009	-0.156583	0.752343
SAMD13	0.395329	0.287513	1.27153	0.97998	0.622273	0.897753	1.11982	0.770777	0.155914	1.03011	1.30984	2.32515	6.64854	0.168539	#N/A	5.42034	-0.00240729	#N/A	8.44211	0.78923	0.324527	195.878	-0.277153	0.999848	201.685	-0.203737	0.561287	214.253	-0.0467611	0.948202
DNASE2B	0.15423	0	0.425197	0	0	0.262681	0.476591	0	0	0	0	0	0.534886	-0.0429672	#N/A	0.616168	-0.0234956	#N/A	0.35043	-0.317526	#N/A	39.2248	-0.156378	0.999848	43.5472	0.0266677	0.957886	49.1378	0.291046	0.693749
RPF1	50.6979	56.1746	46.7268	43.247	57.8954	45.5441	43.6199	44.6552	45.1646	43.171	50.7224	55.6274	296.884	0.0566194	0.864151	263.941	-0.281082	0.252338	267.322	-0.255395	0.281379	133.509	0.127048	0.999848	120.453	-0.0821477	0.830248	129.476	0.0904401	0.910371
GNG5	39.3532	39.6287	35.608	47.6508	43.52	40.9028	33.3639	44.8561	40.5922	55.7411	62.4083	51.3788	120.772	0.286226	0.302284	105.558	-0.0502562	0.92045	121.835	0.336606	0.235883	2.96161	0.153411	0.999848	3.12913	0.100304	#N/A	2.81985	0.153272	#N/A
SPATA1	1.01057	0.812326	0.806484	0.791082	0.669767	0.452941	1.1505	2.23994	1.51032	1.20112	1.5273	1.34069	8.37039	-0.158715	#N/A	12.8122	0.468112	0.416351	10.9229	0.323054	0.694163	118.741	-0.206832	0.999848	128.96	-0.0044585	0.994317	121.9	-0.137906	0.846455
CTBS	2.69206	2.86518	2.8963	2.07525	2.58383	2.46028	3.80434	1.61303	3.49592	1.59684	1.81292	2.39986	46.5127	-0.0927726	0.848994	48.2716	0.000206101	0.999746	38.4884	-0.734374	0.061427	20.5658	-0.0480644	0.999848	27.1181	0.321096	#N/A	20.64	-0.0150953	0.991006
LINC01555	0.315733	0.344438	0.326417	0.440252	1.11821	0.537749	0.609785	1.10806	0.373566	0.822703	1.39482	0.596894	3.88687	0.313091	#N/A	3.48386	0.315413	#N/A	4.1169	0.880081	0.33727	23.2903	-0.157237	0.999848	25.5459	-0.00473956	#N/A	26.6735	0.0810224	0.938261
SSX2IP	9.43354	10.0037	8.53594	5.144	9.91316	8.52717	10.4634	8.3846	7.85669	6.8204	6.51896	7.57204	192.236	-0.099538	0.798144	189.205	-0.148906	0.65601	164.099	-0.634815	0.00308124	214.79	-0.319607	0.999848	230.488	-0.124718	0.70651	226.714	-0.179135	0.748081
LPAR3	0.193136	0.140464	0.443715	0	0.304009	0.109649	0.0994694	0	0.304684	0.223669	0.426612	0.162278	1.77743	-0.102162	#N/A	1.69473	-0.186161	#N/A	2.16712	-0.0779989	0.955093	287.19	-0.157517	0.999848	293.011	-0.113762	0.745843	294.089	-0.107603	0.873803
MCOLN2	3.37298	3.75179	3.73783	4.05768	6.35034	7.20915	5.8246	6.96319	4.06907	7.58264	7.88872	6.66838	42.9636	0.631915	0.0559108	37.7394	0.441374	0.308981	42.5728	0.775509	0.0318982	213.25	-0.0444699	0.999848	219.153	0.0208837	0.957049	221.419	0.0523149	0.939499
MCOLN3	0.171832	0	0.331608	0.0638932	0.10819	0.0585322	0.637181	0.241217	0.0813228	0.119398	0.0759107	0.173253	2.0695	-0.153973	#N/A	3.80095	0.24036	#N/A	2.23937	-0.38942	0.74131	0	#N/A	#N/A	0	#N/A	#N/A	0	#N/A	#N/A
MIR4423	0	6.20849	0	15.8711	0	0	0	0	6.73353	0	0	0	0.754093	0.0773479	#N/A	0.413236	0.0186733	#N/A	0.193135	-0.0642885	#N/A	0	#N/A	#N/A	0	#N/A	#N/A	0	#N/A	#N/A
SYDE2	111.956	118.257	96.1229	76.4521	94.2667	74.2746	105.654	95.7112	79.4777	58.7767	67.9864	50.08	1573.21	-0.273919	0.154179	1560.64	-0.30388	0.13452	1271.02	-1.08143	2.34649e-10	209.301	-0.233449	0.999848	211.351	-0.205433	0.550633	204.161	-0.302228	0.478935
C1orf52	68.9586	58.2364	63.5849	61.5043	69.7792	52.3758	60.8832	59.6457	75.447	57.5825	64.3979	51.5091	553.978	0.0531707	0.865045	532.212	-0.0577409	0.875806	483.129	-0.355022	0.0926999	46.9031	-0.155462	0.999848	47.3529	-0.134141	0.759501	48.3161	-0.114502	0.904422
BCL10	37.4517	39.5423	34.441	27.5595	34.3814	22.9276	26.2215	26.9612	27.8885	16.1054	16.6608	10.4306	366.219	-0.250264	0.283395	337.146	-0.528149	0.00787308	267.508	-1.54453	3.0772e-14	0	#N/A	#N/A	0	#N/A	#N/A	0	#N/A	#N/A
DDAH1	87.4941	83.9168	77.7819	60.2504	96.319	74.3822	83.8862	69.2029	67.4087	41.036	43.0812	41.1565	952.328	0.0109062	0.976687	865.605	-0.264866	0.220075	678.817	-1.20207	5.37007e-15	115.661	-0.0978884	0.999848	110.476	-0.1965	0.616734	105.707	-0.330931	0.501636
CCN1	6569.98	6946.6	6183.56	5569.19	5532.12	5130.47	5912.22	5251.94	6301.68	1129.52	1422.26	1042.17	37804.4	-0.147198	0.407239	36490.2	-0.254394	0.188816	23050.9	-2.6301	2.12103e-65	0	#N/A	#N/A	0	#N/A	#N/A	0	#N/A	#N/A
ZNHIT6	27.2306	28.3451	25.4456	28.1789	36.1618	31.4399	25.7995	24.4709	26.4869	27.0941	28.0477	28.3068	476.307	0.342945	0.0791044	392.785	-0.164882	0.523833	392.121	-0.176714	0.41222	173.264	0.0397967	0.999848	161.33	-0.123633	0.740266	155.477	-0.233095	0.674767
COL24A1	0.523428	0.155731	0.426353	0.309636	0.711558	0.324178	0.257323	0.278327	0.675605	0.12399	0.0525536	0.299861	10.2526	0.144734	#N/A	9.05866	-0.0247599	0.980196	6.06416	-1.11154	0.179173	1368.24	-0.235531	0.999848	1434.77	-0.115269	0.651878	1426.74	-0.131235	0.789941
ODF2L	9.88028	11.9863	8.78213	6.83504	10.4229	9.07211	7.51988	7.96613	10.133	4.35433	5.12153	5.89716	267.601	-0.0748466	0.83252	246.673	-0.3219	0.248112	197.482	-1.19222	1.13911e-08	211.787	-0.2746	0.999848	224.76	-0.108155	0.734554	212.397	-0.266016	0.539547
MIR7856	0	0	5.60349	0	0	0	0	0	0	0	0	0	0.122768	-0.0115107	#N/A	0.122768	-0.0169634	#N/A	0.122768	-0.0642885	#N/A	0	#N/A	#N/A	0	#N/A	#N/A	0	#N/A	#N/A
CLCA2	0.361667	0.225456	0.3561	0.192115	0.406634	0.175995	0.0798284	0.120882	0.611305	0	0	0.130235	3.26277	-0.0458899	#N/A	3.1686	-0.106507	#N/A	1.93169	-1.29782	0.151096	108.917	-0.136552	0.999848	112.953	-0.0542797	0.889648	117.275	0.0401077	0.960316
CLCA1	0	0	0	0.126715	0	0.116083	0	0	0	0	0.301097	0	0.371441	0.0689875	#N/A	0	#N/A	#N/A	0.387252	0.299566	#N/A	97.5643	-0.0937551	0.999848	101.633	-0.0170616	0.971059	105.842	0.0871274	0.914905
CLCA4	0	0	0	0	0.103953	0.11248	0.102038	0	0	0	0	0	0.341559	0.0655352	#N/A	0.132869	0.0425264	#N/A	0	#N/A	#N/A	42.7526	-0.209616	0.999848	48.8364	0.0407809	0.928866	44.0461	-0.158784	0.862386
CLCA3P	0.397399	0.433529	0.273898	0.123139	0.417021	0.112807	0.204669	0.309925	1.41057	0.690333	0.1463	0.166952	2.57693	-0.118714	#N/A	4.22544	0.229266	#N/A	2.76982	-0.194934	0.877168	0	#N/A	#N/A	0	#N/A	#N/A	0	#N/A	#N/A
CLCA4-AS1	10.4228	9.30305	6.85714	4.84445	8.57595	6.45523	7.68596	5.54221	4.48435	10.6989	5.23239	4.77681	19.2914	-0.186528	#N/A	17.2296	-0.464331	0.397146	17.6592	-0.5175	0.423424	0	#N/A	#N/A	0	#N/A	#N/A	0	#N/A	#N/A
SH3GLB1	23.5881	25.6244	24.0329	18.329	26.0373	20.848	21.6729	20.8987	23.1725	18.735	19.0727	23.016	410.574	-0.035123	0.912987	383.77	-0.236245	0.300682	356.611	-0.485495	0.00524844	247.055	-0.140059	0.999848	237.163	-0.258639	0.422621	226.088	-0.403261	0.219247
SELENOF	71.5717	70.4062	53.8913	38.4579	78.7958	50.5565	49.8582	45.493	58.7386	34.3163	45.0059	56.5733	345.626	-0.091762	0.815104	311.292	-0.414714	0.108501	285.737	-0.743072	0.00138259	138.689	-0.219821	0.999848	137.523	-0.229487	0.533236	135.875	-0.273235	0.589977
HS2ST1	18.2397	18.1255	15.2545	12.5954	19.4941	17.2818	17.572	12.1927	19.2956	9.90479	11.3757	14.6042	324.92	0.0543132	0.88107	301.058	-0.153592	0.66437	253.748	-0.743464	0.000461663	184.26	-0.0672546	0.999848	184.593	-0.0622793	0.84903	187.269	-0.0206927	0.979165
LINC01140	4.338	4.88028	4.53151	4.66264	4.53441	5.65673	6.65013	3.56816	6.25535	6.71145	4.267	11.3618	83.3493	0.210148	0.545208	81.1628	0.160229	0.731803	90.5955	0.440214	0.228687	0	#N/A	#N/A	0	#N/A	#N/A	0	#N/A	#N/A
LMO4	30.4868	32.1591	27.7849	26.2322	33.0498	26.8205	18.7508	19.0603	22.855	19.258	16.8817	28.8971	413.422	0.0502841	0.871232	330.862	-0.633724	0.0019539	327.258	-0.698614	0.000697255	147.684	-0.102129	0.999848	137.616	-0.281804	0.488113	126.209	-0.554195	0.107394
LINC01364	5.93852	7.01829	3.06974	5.52037	5.84226	7.16434	3.05847	2.8946	3.51314	4.72816	4.91902	8.10825	13.8693	0.183549	#N/A	9.52099	-0.463304	0.437685	11.9108	-0.0772318	0.936795	55.0864	-0.0816271	0.999848	54.0217	-0.106456	0.802889	57.0908	-0.00107157	0.999356
PKN2-AS1	0.109477	0.0298575	0.226363	0.0763262	0.0861618	0.0699219	0.0211436	0.0640345	0.291442	0.0475439	0.151137	0.137978	4.24825	-0.150658	#N/A	5.021	-0.032765	#N/A	4.53016	-0.261657	0.820855	355.393	-0.118398	0.999848	367.42	-0.0409981	0.894054	372.5	-0.00368452	0.996497
PKN2	28.2533	33.1264	27.2529	16.9979	30.1852	21.6991	23.6624	20.8502	27.4925	15.7674	16.3309	20.3834	466.442	-0.210065	0.440059	445.529	-0.365204	0.104412	380.633	-0.964928	1.04002e-08	592.352	-0.0707018	0.999848	575.464	-0.153567	0.583584	549.755	-0.282067	0.443586
GTF2B	93.9796	95.2428	85.0381	58.5209	83.1928	58.9871	77.4796	77.2322	84.5159	72.3835	74.5085	75.2506	514.903	-0.303774	0.162144	521.3	-0.280384	0.203753	486.216	-0.521032	0.0018894	185.573	-0.0459113	0.999848	183.765	-0.0663255	0.859298	183.126	-0.0820022	0.91409
KYAT3	12.5432	13.1181	7.71628	3.08363	15.8277	9.35747	6.72696	4.36563	8.09495	5.22219	3.66363	6.7938	58.5305	-0.0516536	0.935507	46.9828	-0.721603	0.066543	42.6271	-1.25323	0.00105634	209.779	-0.132689	0.999848	213.393	-0.0914439	0.783207	203.571	-0.21686	0.687027
RBMXL1	112.009	116.579	94.626	88.8556	127.777	98.5489	77.1622	79.467	103.564	76.9592	81.1531	84.4873	1404.67	0.0799405	0.786164	1197.47	-0.382267	0.0914005	1120.53	-0.629163	6.35041e-05	0	#N/A	#N/A	0	#N/A	#N/A	0	#N/A	#N/A
GBP3	32.2017	33.3902	28.9331	16.9924	18.6523	15.8381	16.0919	12.0595	21.7535	3.6	3.16911	6.69718	267.158	-0.694101	0.000158847	251.285	-0.927353	9.04834e-05	187.988	-2.98343	5.767e-37	85.7626	-0.083923	0.999848	74.1561	-0.408773	0.288877	71.45	-0.56488	0.122201
GBP1	0.749135	1.43017	0.516323	0.435241	0.589594	0.318978	0.868097	0.328634	0.886355	0.40667	0.206842	0.708122	8.29393	-0.33456	#N/A	9.32216	-0.209921	0.77393	7.60365	-0.952276	0.227572	47.522	-0.177218	0.999848	51.1847	-0.0180654	0.971863	47.1273	-0.204679	0.800493
GBP2	0.724879	1.78785	0.738547	0.292973	0.446481	1.55667	2.04519	1.84344	2.23736	0.985467	0.62654	0.953312	17.2192	-0.137948	#N/A	26.7261	0.665859	0.145991	16.0369	-0.440179	0.530658	81.9334	-0.386867	0.999848	91.7838	-0.107431	0.787103	86.8827	-0.261072	0.681466
GBP7	0.0936034	0.204227	0	0	0	0	0.144623	0	0	0	0	0	0.29803	-0.0395397	#N/A	0.430899	-0.0310155	#N/A	0.29803	-0.198611	#N/A	80.0156	-0.179044	0.999848	78.3328	-0.215392	0.613077	80.7049	-0.163289	0.830602
GBP4	0.0370694	0.0808792	0.102197	0	0	0	0	0	0.087719	0	0	0	0.543566	-0.126017	#N/A	0.763666	-0.123209	#N/A	0.543566	-0.576817	#N/A	56.2892	-0.187752	0.999848	58.3176	-0.0983383	0.817011	57.129	-0.156732	0.856922
GBP5	0.0559114	0	0.154142	0	0	0	0	0	0.0661528	0	0.123501	0	0.700861	-0.147026	#N/A	0.920961	-0.16502	#N/A	1.08811	-0.302591	#N/A	16.0068	-0.120704	0.999848	17.4501	0.00184382	#N/A	15.935	-0.143619	#N/A
GBP6	0	0.16628	0.315161	0	0	0	0	0	0	0.132389	0	0.192104	0.561439	-0.114284	#N/A	0.561439	-0.161745	#N/A	0.892386	-0.217054	#N/A	77.3897	-0.0950393	0.999848	75.2477	-0.155392	0.702824	82.4311	0.0462286	0.95775
GBP1P1	0.580723	0.63352	1.601	0.179944	0.609397	0.494537	0.59817	0.452897	1.14516	1.17692	0.213789	0	4.05076	-0.247925	#N/A	4.71569	-0.168178	#N/A	3.81105	-0.712139	0.479439	49.5712	-0.167915	0.999848	54.1997	0.0265662	0.956444	57.5514	0.161394	0.845161
LRRC8B	34.6745	32.4145	30.1837	28.1362	39.9642	35.2642	32.847	22.1136	35.418	32.1152	30.8569	35.2128	715.52	0.193314	0.431428	620.988	-0.18619	0.549582	617.897	-0.214344	0.282935	270.711	-0.081695	0.999848	279.243	-0.00716563	0.987938	257.852	-0.209812	0.696184
LRRC8C-DT	3.00356	3.44254	2.56801	2.58002	3.23166	4.07953	3.67144	1.82354	3.23884	2.54274	3.40121	3.7855	98.4934	0.229695	0.512565	85.3259	-0.107924	0.835313	86.1961	-0.109017	0.800953	0	#N/A	#N/A	0	#N/A	#N/A	0	#N/A	#N/A
LRRC8C	23.8245	22.7496	21.894	20.0712	24.0534	22.0249	13.5002	12.2203	21.9626	12.7835	14.4965	17.7665	683.296	0.0683357	0.805282	551.874	-0.561147	0.0311069	520.561	-0.821657	2.62605e-06	0	#N/A	#N/A	0	#N/A	#N/A	0	#N/A	#N/A
LRRC8D	25.7108	23.2371	19.2727	31.0531	36.4824	34.2808	24.6468	22.2834	33.8619	32.0301	36.4792	37.4895	361.216	0.631309	0.00145911	290.989	0.132639	0.731557	321.131	0.396826	0.0801334	0	#N/A	#N/A	0	#N/A	#N/A	0	#N/A	#N/A
ZNF326	6.15308	7.09671	5.28323	3.96729	7.89177	6.5631	5.50569	4.07162	5.88295	5.43432	4.71349	6.16219	175.775	0.108023	0.787781	150.326	-0.317556	0.314552	147.593	-0.400863	0.112701	248.177	-0.103511	0.999848	253.326	-0.0555353	0.852996	239.163	-0.21106	0.66273
SNORD3G	0	0	0	0	0	0	0	0	0	0	0	0	0	#N/A	#N/A	0	#N/A	#N/A	0	#N/A	#N/A	0.555116	0.0941355	0.999848	0.804039	0.0634778	#N/A	0.523482	0.0894195	#N/A
BARHL2	0	0	0.15352	0	0	0	0.172076	0	0	0	0	0	0.122768	-0.0115107	#N/A	0.255637	0.0133552	#N/A	0.122768	-0.0642885	#N/A	12.1351	0.0589795	0.999848	9.91465	-0.132982	#N/A	11.163	-0.0478088	#N/A
LINC02609	0.586791	0.79585	0.633975	0.501246	0.923648	0.864355	0.710603	1.07605	0.825624	0.826486	0.910802	0.399759	26.7777	0.23098	#N/A	26.4038	0.219562	0.709236	22.8999	-0.0864591	0.908937	190.095	-0.142803	0.999848	199.17	-0.0336488	0.926937	204.851	0.0405696	0.954117
ZNF644	169.954	180.409	147.902	99.2951	162.293	125.279	109.347	90.3555	137.788	83.52	100.844	104.817	2896.78	-0.221473	0.357582	2570.23	-0.613195	0.00292938	2352.89	-0.991217	1.63895e-10	608.277	-0.0265447	0.999848	559.078	-0.26182	0.292247	560.039	-0.258862	0.469473
HFM1	0.90055	0.683425	0.647669	0.363974	0.369789	0.666868	0.362976	0.366431	1.20448	1.02024	1.03784	0.197391	9.15298	-0.249087	#N/A	9.89283	-0.181679	0.807994	10.1535	-0.161505	0.870147	490.682	-0.281516	0.999848	530.177	-0.0752768	0.781201	529.933	-0.0765042	0.903038
CDC7	34.915	43.6095	33.9168	27.1647	34.1499	34.9042	29.9048	29.8935	29.1867	34.2815	31.0166	36.3517	323.533	-0.0779191	0.805096	290.84	-0.402447	0.0626846	296.355	-0.356186	0.0668919	163.441	0.0217504	0.999848	155.513	-0.0987299	0.781067	155.144	-0.100106	0.897782
TGFBR3	5.46748	5.32756	5.48786	4.14495	5.43107	4.15879	6.3152	4.47099	5.71529	4.05727	4.22105	5.08452	110.892	-0.109075	0.770052	112.745	-0.0669086	0.886175	98.4886	-0.506068	0.063574	760.711	-0.114785	0.999848	757.158	-0.128832	0.635815	769.106	-0.0841871	0.89354
BRDT	0.052525	0	0.0724032	0	0.0826778	0	0.0811546	0.12289	0.124292	0.182485	0.11602	0	0.384766	-0.0153185	#N/A	0.781491	0.118613	#N/A	0.688555	0.256866	#N/A	241.912	-0.250922	0.999848	235.883	-0.328908	0.285641	249.545	-0.177433	0.765437
EPHX4	0	0	0.278929	0	0	0	0	0	0	0	0	0	0.245536	-0.0309394	#N/A	0.245536	-0.0479034	#N/A	0.245536	-0.169637	#N/A	113.571	-0.285563	0.999848	114.103	-0.254414	0.534415	121.69	-0.119009	0.869436
SETSIP	0.500866	0.546402	0.690419	1.39679	1.18259	1.70613	1.16081	1.17185	1.18522	1.3051	1.65951	0.631259	2.41855	0.258504	#N/A	1.88899	0.200596	#N/A	1.82755	0.425753	#N/A	0	#N/A	#N/A	0	#N/A	#N/A	0	#N/A	#N/A
C1orf146	0.419233	0.914695	0	0	0.32995	0	0.323871	1.96172	0.496024	0.728261	0	0.528374	0.753164	-0.0919729	#N/A	1.75247	0.174417	#N/A	1.06064	-0.085436	#N/A	65.4388	-0.136435	0.999848	64.143	-0.158889	0.707487	65.1018	-0.126657	0.893124
GLMN	9.15267	9.55809	4.96034	4.0723	12.4367	9.19329	3.62602	5.49079	3.14694	7.74585	4.66546	8.67623	62.5661	0.173871	0.727097	42.4891	-0.84314	0.0321848	50.2624	-0.388907	0.402455	160.233	-0.106167	0.999848	148.611	-0.300854	0.401162	154.087	-0.211866	0.720984
RPAP2	10.6291	11.6537	10.1973	8.73865	12.0857	10.2569	9.77928	8.62268	10.4273	7.53871	9.58591	8.95323	468.107	0.0615526	0.840349	419.814	-0.249411	0.290636	387.608	-0.524078	0.00561656	483.667	0.00896868	0.999848	455.685	-0.14141	0.666202	434.726	-0.278621	0.486417
GFI1	1.25745	1.76371	0.619048	1.16891	0.636206	0.994343	2.63672	1.99636	1.80659	1.01416	1.38877	1.69801	14.0708	-0.123455	#N/A	20.2482	0.525535	0.313691	15.0489	-0.0366764	0.969846	0	#N/A	#N/A	0	#N/A	#N/A	0	#N/A	#N/A
EVI5	13.4782	13.9233	11.4507	10.0744	13.6818	12.1806	12.5373	10.1038	15.1008	8.93528	8.20232	8.80551	267.721	0.0117188	0.976353	255.076	-0.124139	0.734753	209.469	-0.795223	5.88394e-05	1227.39	-0.0750414	0.999848	1210.7	-0.114896	0.609434	1212.46	-0.107642	0.844695
H3P3	2.9185	19.1031	2.01151	8.13901	2.29696	0	4.50928	13.6566	0	7.60473	0	0	2.20943	-0.133936	#N/A	2.56054	-0.0865671	#N/A	1.89227	-0.701093	0.497961	0	#N/A	#N/A	0	#N/A	#N/A	0	#N/A	#N/A
RPL5	56.988	61.6976	49.5332	39.0284	68.8078	65.6185	38.9214	32.0691	43.1004	37.0027	38.7319	45.6001	546.629	0.157332	0.620016	420.456	-0.613863	0.00338443	415.631	-0.68678	0.000101774	0	#N/A	#N/A	0	#N/A	#N/A	0	#N/A	#N/A
DIPK1A	22.0205	21.5319	17.8674	17.8	31.9954	24.5851	20.5959	20.8494	28.581	23.1562	23.2627	25.9897	182.673	0.345525	0.223757	163.301	0.0816263	0.852594	158.351	0.00518962	0.989599	477.833	-0.0917349	0.999848	480.854	-0.073427	0.787124	496.68	0.0134685	0.986203
SNORD21	0	0	0	0	0	0	0	0	0	0	0	0	0	#N/A	#N/A	0	#N/A	#N/A	0	#N/A	#N/A	0	#N/A	#N/A	0	#N/A	#N/A	0	#N/A	#N/A
SNORA66	80.4454	153.112	132.124	108.194	118.544	134.098	68.7581	80.0913	105.306	86.2251	117.202	94.9167	41.4786	0.120236	0.808606	32.918	-0.459783	0.32294	33.9423	-0.437429	0.367492	0	#N/A	#N/A	0	#N/A	#N/A	0	#N/A	#N/A
MTF2	24.1247	25.8976	20.771	14.473	23.6579	17.1969	16.2554	15.4183	18.6947	14.9958	13.2795	15.0569	320.521	-0.207192	0.460507	288.893	-0.550392	0.0130559	263.875	-0.919368	4.85852e-07	332.514	0.0674969	0.999848	316.754	-0.0500011	0.870102	307.872	-0.11936	0.847526
TMED5	27.161	29.2259	18.4646	16.3116	38.2017	26.3922	19.1308	18.9081	25.6153	20.2209	21.8362	27.5351	622.808	0.152984	0.77637	515.151	-0.303185	0.307776	514.103	-0.327838	0.187175	156.488	0.118929	0.999848	131.761	-0.248877	0.525723	139.152	-0.120683	0.874122
CCDC18	13.0936	10.3163	11.3085	14.2754	13.5493	15.0049	11.1767	11.3461	12.91	18.9544	21.2452	17.5211	190.706	0.368188	0.135198	159.105	-0.0774979	0.855781	197.606	0.489092	0.042197	247.183	-0.0262741	0.999848	233.146	-0.170191	0.615068	242.927	-0.0661256	0.92197
DR1	58.6976	60.3744	48.2829	44.7054	59.9888	46.4906	46.36	48.1662	47.7295	34.4228	39.03	34.4551	1503.11	-0.0240296	0.94033	1361.18	-0.318729	0.114372	1179.06	-0.84109	3.20045e-07	90.545	-0.0366492	0.999848	89.9025	-0.0604967	0.884904	80.6218	-0.330953	0.552729
FNBP1L	28.1511	33.0663	24.9499	16.059	28.5523	22.2011	29.1789	17.6372	26.293	13.368	12.4017	10.6885	381.314	-0.21036	0.464067	371.119	-0.298799	0.295725	281.546	-1.42932	8.5837e-15	346.044	-0.0960657	0.999848	342.312	-0.123366	0.6762	327.426	-0.249527	0.52795
BCAR3	49.3189	51.039	51.5661	45.0204	45.3668	49.1441	25.8748	29.4054	29.9744	11.3164	12.1366	11.6936	871.155	0.00740365	0.979875	663.241	-0.892222	1.00687e-08	520.759	-2.30586	1.71467e-54	1414.76	0.0213395	0.999848	1248.68	-0.314315	0.230436	1179.28	-0.497387	0.036601
MIR760	39.8376	12.417	23.5347	74.065	26.8744	53.3111	35.1724	53.2607	33.6676	39.5446	50.2833	28.6907	8.18084	0.402992	#N/A	6.36173	0.217571	#N/A	5.99873	0.252493	0.813587	0	#N/A	#N/A	0	#N/A	#N/A	0	#N/A	#N/A
DNTTIP2	127.66	137.878	125.259	133.983	170.298	147.805	117.569	95.0729	119.588	150.646	163.197	160.131	2748.74	0.322264	0.0504465	2184.54	-0.310455	0.109976	2482.87	0.0631028	0.763582	92.6412	0.251995	0.999848	65.0419	-0.196226	0.665062	75.1773	0.0767795	0.934885
GCLM	29.6616	26.7288	25.8508	26.832	35.925	28.5822	16.4648	15.1164	18.2671	12.5353	15.0127	14.3824	409.003	0.246231	0.296184	290.613	-0.774884	0.000173509	266.62	-1.18065	1.00582e-09	129.628	0.0104677	0.999848	117.04	-0.230482	0.543221	119.269	-0.189955	0.77286
ABCA4	1.46489	1.45279	1.79899	1.3865	0.880407	1.49698	0.987642	0.872411	0.630259	0.323871	0.41182	0.469955	31.235	-0.143058	#N/A	24.8151	-0.760324	0.0795148	20.2852	-1.96212	4.61898e-05	416.426	0.0470728	0.999848	421.687	0.0759386	0.830205	416.157	0.0546807	0.93844
ARHGAP29	43.5212	48.8838	39.7326	23.2695	34.4086	29.4429	19.5296	21.832	19.5298	5.44626	6.45991	4.49806	1726.44	-0.438622	0.019017	1436.5	-1.16988	3.61939e-16	1111.05	-3.17404	1.11311e-82	526.552	-0.1248	0.999848	474.61	-0.43254	0.0314127	454.933	-0.567331	0.0226489
ARHGAP29-AS1	3.62682	3.5609	4.24949	3.25906	3.99619	3.39742	3.26881	3.11135	1.71646	1.36506	2.00279	1.06657	35.8775	0.015418	0.979141	29.48	-0.460657	0.32753	23.7923	-1.43351	0.00170985	163.267	0.168755	0.999848	152.522	0.00931987	0.985682	156.485	0.0774551	0.921768
ABCD3	16.7127	17.1291	17.3807	8.84606	16.5705	12.7129	16.5869	14.124	15.2703	10.59	8.73635	8.92017	293.823	-0.264191	0.334725	298.494	-0.23637	0.328558	238.619	-1.06352	1.34737e-09	493.429	-0.0461632	0.999848	473.917	-0.157057	0.575814	472.678	-0.160635	0.754268
F3	139.93	152.997	125.149	66.1387	80.3315	63.5448	44.4835	38.2015	30.6112	21.6495	21.9532	17.6956	772.31	-0.814677	2.23545e-07	625.258	-1.88126	2.45552e-30	562.158	-2.94184	4.20594e-70	67.0023	-0.149745	0.999848	64.0398	-0.231981	0.596218	62.6011	-0.317615	0.607422
SLC44A3-AS1	3.57741	4.36322	3.85927	2.10685	2.93795	2.27067	1.92255	1.71557	0.73612	0.849176	0.147242	0.168028	83.5393	-0.469516	0.0923867	66.8894	-1.28345	1.92598e-05	53.8517	-2.8823	7.19024e-07	626.367	-0.102699	0.999848	641.352	-0.0497436	0.871864	638.909	-0.0587027	0.924119
MIR378G	0	0	0	0	0	0	8.57863	0	0	0	0	13.9955	0	#N/A	#N/A	0.132869	0.0425264	#N/A	0.197313	0.136484	#N/A	0	#N/A	#N/A	0	#N/A	#N/A	0	#N/A	#N/A
SLC44A3	5.47487	5.02046	4.92185	4.27802	4.24645	3.10822	5.02638	2.78463	3.56743	1.51617	3.68055	1.40004	33.3698	-0.218538	0.632491	31.0056	-0.412249	0.393165	25.2805	-1.2991	0.00685063	85.5232	0.263289	0.999848	61.7178	-0.304004	0.508575	63.7727	-0.290493	0.66121
CNN3	246.375	247.358	229.117	202.566	239.613	218.169	142.56	164.203	127.751	89.0926	102.265	78.7629	1663.38	-0.00502191	0.986546	1300.57	-0.804798	1.40658e-07	1101.85	-1.61436	6.14372e-25	174.152	0.0624147	0.999848	147.192	-0.321505	0.419429	141.892	-0.463569	0.165911
ALG14	2.50287	2.57587	2.86423	1.36086	2.15568	2.17163	2.22541	2.98317	3.57594	2.42001	3.75521	3.86868	56.4483	-0.277571	0.458697	64.617	0.0366023	0.952482	66.23	0.109347	0.817737	377.662	-0.19588	0.999848	393.256	-0.0846218	0.767175	383.137	-0.159019	0.763385
ALG14-AS1	1.45393	1.35952	0.28631	1.93079	1.30776	0	1.9255	0.485955	1.96599	1.80404	0.458789	3.66487	2.99978	0.0243033	#N/A	3.31491	0.119799	#N/A	3.67942	0.398342	0.724198	0	#N/A	#N/A	0	#N/A	#N/A	0	#N/A	#N/A
TLCD4	2.62013	2.69021	1.99707	1.31811	2.13491	1.26002	3.52438	3.10116	2.62594	1.60642	1.70221	2.0202	38.0517	-0.374705	0.338969	48.8044	0.205219	0.677705	36.3913	-0.65086	0.123031	0	#N/A	#N/A	0	#N/A	#N/A	0	#N/A	#N/A
TLCD4-RWDD3	0.812597	0.506557	1.12013	0.215823	0.730904	0.197714	0.358719	0	0.824093	0.201655	0	0.292613	2.97976	-0.203651	#N/A	2.90595	-0.304008	#N/A	2.31086	-1.23975	0.176502	19.3411	-0.179853	0.999848	20.7618	-0.0456096	#N/A	18.2574	-0.281899	0.752278
LOC101928118	0.726403	0.487658	1.30941	0.519427	0.61568	0.285506	1.64034	0.261466	0.925571	0.582395	1.23425	0.70424	6.81125	-0.266454	#N/A	8.69016	0.0466412	0.9602	7.94785	-0.181302	0.86078	0	#N/A	#N/A	0	#N/A	#N/A	0	#N/A	#N/A
RWDD3	12.8766	12.3719	8.79344	6.3693	10.2272	7.24329	10.2213	4.42227	11.1818	4.71991	3.13129	3.87109	48.0372	-0.302729	0.44365	46.7919	-0.391046	0.409582	35.2956	-1.6437	2.79141e-05	0	#N/A	#N/A	0	#N/A	#N/A	0	#N/A	#N/A
LINC01760	0	0	0.821454	0	0.938025	0	0	0	0	0	0	0	0.279872	0.0088003	#N/A	0.122768	-0.0169634	#N/A	0.122768	-0.0642885	#N/A	21.532	0.00564672	0.999848	21.8472	0.0124416	#N/A	18.6284	-0.255033	0.783465
LINC01761	0	0	0	0	0	0	0	0	0	0.143538	0	0	0	#N/A	#N/A	0	#N/A	#N/A	0.133633	0.136484	#N/A	12.236	-0.103534	0.999848	13.9338	0.0283213	#N/A	15.2351	0.178442	#N/A
LINC02607	0.0657929	0.0717745	0.0906924	0.0611602	0.0517811	0.0560285	0	0	0	0	0.290655	0.248763	1.17701	-0.0324101	#N/A	0.64846	-0.224321	#N/A	2.0149	0.48506	0.667474	788.881	-0.199126	0.999848	833.727	-0.0641215	0.825482	832.523	-0.0699943	0.910371
LINC02790	0	0	0	0	0	0	0	0	0.192112	0	0	0	0	#N/A	#N/A	0.220101	0.0425264	#N/A	0	#N/A	#N/A	284.528	-0.273964	0.999848	297.301	-0.165802	0.591145	298.845	-0.152999	0.789159
LINC01787	0	0	0.15737	0.424502	0	0	0	0	0	0.198318	0	0	0.49674	0.045578	#N/A	0.122768	-0.0169634	#N/A	0.256401	0.0391059	#N/A	386.749	-0.243052	0.999848	413.381	-0.070928	0.799082	399.652	-0.164312	0.745731
PTBP2	8.0943	8.94537	7.0584	3.86032	8.4755	4.37557	4.78499	4.2816	5.37141	3.27067	3.30376	5.89915	226.046	-0.344976	0.256066	201.645	-0.774031	0.000512356	185.977	-1.15884	1.00555e-06	595.516	-0.024396	0.999848	581.68	-0.0927392	0.743879	537.01	-0.317549	0.326944
DPYD	0.223461	0.417904	0.132013	0.415454	0.452241	0.0543707	0.246616	0.373445	0.226623	0.221818	0.564109	0.0804676	5.16867	0.119226	#N/A	4.59032	0.0284562	#N/A	4.54223	0.022349	0.986825	0	#N/A	#N/A	0	#N/A	#N/A	0	#N/A	#N/A
DPYD-AS1	1.69309	1.34328	0.424335	0.572317	1.45365	0.524296	0.713436	0	1.8211	0.534748	1.35993	0	3.85742	-0.0869622	#N/A	3.67103	-0.167587	#N/A	3.21369	-0.622359	0.555283	0	#N/A	#N/A	0	#N/A	#N/A	0	#N/A	#N/A
DPYD-AS2	0.70116	1.01988	1.61086	0.434526	0.367891	0.398067	1.08334	0	0.553062	0	0	0.589132	1.84334	-0.18716	#N/A	1.9335	-0.207025	#N/A	1.51211	-1.02321	#N/A	0	#N/A	#N/A	0	#N/A	#N/A	0	#N/A	#N/A
MIR137HG	1.51778	1.60403	1.30762	1.10227	1.08255	1.00979	1.28246	0.776799	1.45908	0.494359	0.261919	0.298893	31.4532	-0.253168	#N/A	30.7962	-0.327344	0.527991	21.1695	-2.01872	2.46834e-05	141.195	-0.268784	0.999848	151.35	-0.0959604	0.793348	151.356	-0.105585	0.884108
LINC01776	8.78301	11.587	8.02438	5.31647	7.39478	5.21827	3.78707	3.10628	1.69169	0.709638	1.35352	1.54459	44.0578	-0.399479	0.271317	33.4025	-1.37757	0.000137612	28.9419	-2.87424	2.50731e-10	253.994	-0.218134	0.999848	252.107	-0.243247	0.448452	244.053	-0.336204	0.340954
SNX7	13.5463	15.6188	11.8413	7.37118	11.9615	8.06572	10.2097	7.2148	7.2971	7.46124	4.13554	4.44172	60.535	-0.360375	0.297201	54.7907	-0.690495	0.0464566	46.6921	-1.47362	2.10156e-05	355.282	-0.335991	0.999848	371.987	-0.20185	0.51749	359.781	-0.303756	0.361595
PLPPR5	0.242225	0.211398	0	0.180136	0.228767	0.0825106	0	0	0.343913	1.09402	0.214017	0.732685	1.94048	0.0271078	#N/A	1.57105	-0.0755447	#N/A	4.21911	1.18019	0.183381	297.563	-0.247456	0.999848	324.017	-0.0443663	0.884397	311.245	-0.156218	0.762449
LOC100129620	0	0	0.0524654	0.0707622	0	0	0	0	0	0.132234	0	0.0959396	0.309754	0.00947199	#N/A	0.122768	-0.0169634	#N/A	0.587348	0.375781	#N/A	413.758	-0.317521	0.999848	444.338	-0.130975	0.653791	435.795	-0.187058	0.693662
PLPPR4	0.0821817	0.0896533	0.113284	0.15279	0.258719	0.069985	0.31744	0.576831	0.291705	0.642421	0.45382	0.62146	1.8353	0.130325	#N/A	3.17826	0.559065	#N/A	4.00317	1.51259	0.0660489	148.375	-0.19724	0.999848	155.034	-0.088075	0.801425	152.865	-0.13684	0.834107
LINC01708	0	0	0	0	0	0	0	0	0.515485	0.378417	0	0	0	#N/A	#N/A	0.220101	0.0425264	#N/A	0.133633	0.136484	#N/A	429.807	-0.291588	0.999848	457.727	-0.128229	0.649033	464.583	-0.0875725	0.887412
PALMD	0.0563892	0	0.116595	0.0524187	0.310661	0.144061	0.435625	0.0659657	0.200154	0.195911	0.373668	0.568555	2.41817	0.259483	#N/A	2.76794	0.455362	#N/A	3.85289	1.44678	0.0889187	139.843	-0.12553	0.999848	148.083	-0.00451521	0.994098	154.583	0.104316	0.885455
FRRS1	5.80899	6.0234	4.6776	2.67325	4.5266	3.62444	6.13162	4.44063	7.21328	4.6958	5.20873	5.65406	46.4628	-0.368852	0.320796	54.5698	0.0117559	0.98619	49.0228	-0.302313	0.483566	193.379	-0.038888	0.999848	204.506	0.0993168	0.764246	205.825	0.120863	0.849662
AGL	6.83739	7.97658	5.9243	4.87722	7.11643	6.08407	6.55413	5.68062	7.00016	6.88407	6.41101	7.66774	136.544	-0.0559695	0.889296	130.908	-0.179958	0.622456	130.526	-0.201506	0.509067	51.867	0.0629593	0.999848	54.0791	0.122398	0.77557	52.6928	0.111876	0.906973
SLC35A3	5.08094	5.6382	4.37094	4.01528	6.40604	4.82653	4.12772	3.47575	4.37208	4.55408	4.90838	5.56979	239.29	0.127918	0.701686	198.765	-0.394765	0.134562	211.307	-0.224823	0.387755	263.595	-0.0782111	0.999848	255.218	-0.156688	0.630987	261.461	-0.0950557	0.892194
MFSD14A	5.41088	3.71034	5.3276	5.74844	6.2053	5.0028	3.34406	7.0532	5.30451	6.98241	5.29298	6.42984	40.231	0.243684	0.569267	35.6668	-0.0180323	0.981926	37.1927	0.109421	0.851034	46.445	-0.242587	0.999848	45.6098	-0.231494	0.608971	45.2665	-0.28749	0.70171
SASS6	15.9327	17.1312	16.1954	10.6553	22.0119	18.1559	13.8139	12.0681	11.2564	11.5488	15.4445	13.8686	172.128	0.154175	0.676642	137.861	-0.462203	0.0733895	138.854	-0.47661	0.0593932	138.48	-0.138272	0.999848	138.722	-0.132284	0.716783	141.883	-0.0719944	0.923991
TRMT13	15.1983	18.6225	11.6895	9.82824	15.9487	13.4116	11.4859	9.92035	11.9881	7.65256	9.85231	12.3535	151.028	-0.0690103	0.870241	131.446	-0.483714	0.103004	121.728	-0.80725	0.00344076	26.2244	-0.0713612	0.999848	25.4209	-0.0974842	#N/A	25.6495	-0.0951164	0.926064
LRRC39	2.28672	3.24301	1.89128	1.06285	2.33964	3.31049	1.2366	1.60504	2.16447	1.1917	0.505106	1.44102	12.1949	0.011626	#N/A	9.97791	-0.369865	0.557694	8.25749	-1.15278	0.110252	93.0489	-0.191761	0.999848	91.6262	-0.205124	0.612037	91.7047	-0.22675	0.728184
DBT	7.59281	7.47018	7.13487	5.24215	7.16461	6.20869	5.75678	5.13617	7.81597	4.26828	4.80456	6.24429	199	-0.117442	0.716375	186.501	-0.314508	0.300432	165.414	-0.75446	0.00077041	282.066	-0.180627	0.999848	277.167	-0.228687	0.471693	281.745	-0.184699	0.740019
RTCA	25.4853	26.821	26.0377	16.3048	20.0577	20.8093	16.4454	18.4141	20.3979	11.198	11.7554	13.7927	176.927	-0.291981	0.244511	163.545	-0.560489	0.0198436	137.92	-1.29357	1.19022e-09	134.124	-0.137357	0.999848	130.287	-0.196169	0.620561	126.57	-0.300258	0.544545
MIR553	26.7816	29.2164	23.0732	24.8958	10.539	11.4034	5.17241	23.4974	15.8436	5.81538	0	0	3.6566	-0.16272	#N/A	3.40119	-0.302069	#N/A	2.35917	-1.60139	0.0642492	0	#N/A	#N/A	0	#N/A	#N/A	0	#N/A	#N/A
CDC14A	18.708	18.8448	14.9908	11.5071	17.2282	12.8643	13.291	8.42681	13.405	4.9203	4.01648	6.69891	264.116	-0.194087	0.505248	231.034	-0.617794	0.017683	177.893	-1.94473	1.87828e-18	599.276	-0.0628449	0.999848	588.837	-0.108237	0.695906	578.557	-0.156973	0.757353
GPR88	0.26076	0.568934	0.269584	0.363599	0.410453	0.11103	0.100723	0	0.308524	0	0	0.164323	2.93425	-0.0279824	#N/A	2.13349	-0.301037	#N/A	1.75774	-1.16593	#N/A	7.74448	-0.130472	0.999848	7.87403	-0.0639721	#N/A	7.38184	-0.190505	#N/A
VCAM1	0.188166	0.246328	0.259378	0.0699667	0.177711	0.192288	0.116292	0.0880487	0.178106	0	0.166253	0.094861	2.92938	-0.106331	#N/A	2.62452	-0.250961	#N/A	2.30228	-0.829999	0.409273	63.0284	-0.154745	0.999848	68.9698	0.0327756	0.9431	66.4025	-0.052516	0.953861
EXTL2	39.8022	41.5652	34.623	26.9854	48.8179	34.0882	24.1783	16.0512	39.4452	21.2743	22.7934	13.4343	391.833	0.0410689	0.913853	318.601	-0.464809	0.351236	275.568	-1.19513	3.73433e-08	61.6896	-0.246779	0.999848	61.8339	-0.212934	0.63562	62.1228	-0.246716	0.739324
SLC30A7	24.2731	23.7367	21.8927	16.9291	26.8327	20.8285	15.3368	13.2532	22.1737	13.4728	12.4539	17.6148	499.944	0.00791218	0.983762	419.953	-0.511472	0.0440833	381.715	-0.904652	3.28268e-07	340.97	-0.129009	0.999848	324.238	-0.268051	0.363945	334.338	-0.185057	0.717156
DPH5	22.6877	20.7368	22.9272	15.8176	18.8211	21.1482	20.0139	16.6776	21.5836	14.9124	13.2057	15.0699	156.784	-0.112353	0.74794	148.965	-0.264595	0.394687	127.098	-0.83417	0.000212774	90.8951	-0.0163877	0.999848	93.0395	0.0306729	0.941395	91.5615	0.00903978	0.993025
LOC102606465	4.45229	5.68755	3.43433	2.23023	4.24849	4.16478	4.20586	2.8066	4.58546	3.08566	2.24206	3.25634	102.985	-0.168955	0.685507	99.9395	-0.268864	0.501582	85.1867	-0.852084	0.00340144	210.477	-0.288563	0.999848	218.993	-0.181861	0.5996	210.564	-0.300491	0.443258
S1PR1	2.96377	2.09208	2.88382	4.53778	5.41982	4.00856	0.875438	1.63157	0.928229	0.984261	1.63664	0.549315	50.1177	0.710476	0.0189017	24.1966	-0.98149	0.0205924	23.2901	-1.38514	0.0046098	9.57025	-0.22252	0.999848	11.0748	-0.0390088	#N/A	10.3885	-0.136754	#N/A
LINC01307	0	0	0	0	0	0	0	0	0	0	0	0	0	#N/A	#N/A	0	#N/A	#N/A	0	#N/A	#N/A	201.899	-0.176361	0.999848	211.493	-0.0720503	0.823584	212.88	-0.0550732	0.938261
OLFM3	0.101559	0	0	0	0	0	0.0784573	0	0.360483	0	0.112164	0	0.209789	-0.0293356	#N/A	1.00296	0.169787	#N/A	0.403415	-0.0559048	#N/A	595.464	-0.290088	0.999848	646.61	-0.0787672	0.752535	626.674	-0.166165	0.72071
COL11A1	2.80454	3.71512	3.14106	2.42084	2.52259	2.13242	1.04461	1.05455	2.37018	0.652479	1.32747	1.0099	65.054	-0.256254	0.46191	52.0602	-0.976426	0.00635958	45.8618	-1.79551	3.9076e-07	723.473	-0.301354	0.999848	754.581	-0.192049	0.472309	743.656	-0.232854	0.557085
LOC101928436	0.164126	0	0.339361	0	0.645864	0.279537	0.760758	0	0	0.285109	0	0	1.73252	0.115695	#N/A	1.37531	0.0696288	#N/A	0.84536	-0.289095	#N/A	276.592	-0.285583	0.999848	286.892	-0.195382	0.534812	287.536	-0.193036	0.708217
RNPC3	11.6689	13.3808	10.2816	6.53302	9.236	9.42897	8.55365	7.29067	12.3943	7.02554	6.59021	7.85475	178.708	-0.311677	0.249808	176.121	-0.371844	0.238455	152.553	-0.922983	1.82267e-05	52.0588	-0.0791229	0.999848	49.5849	-0.149317	0.733147	50.0917	-0.161357	0.849359
AMY2B	0.729334	0.729338	0.377007	0.564983	0.430507	0.414062	0.281717	0.710996	1.00675	0.580684	0.536999	0.842606	10.5063	-0.129862	#N/A	11.6341	-0.00466332	0.995948	10.9363	-0.131486	0.89003	61.8777	-0.280777	0.999848	67.8727	-0.0635918	0.87729	65.9521	-0.14041	0.865658
AMY2A	0	0	0	0	0	0	0	0	0	0	0	0	0	#N/A	#N/A	0	#N/A	#N/A	0	#N/A	#N/A	15.6446	-0.284597	0.999848	18.1599	-0.0565711	#N/A	18.3626	-0.057178	0.960104
AMY1A	0	0	0	0	0	0	0	0	0	0	0	0	0	#N/A	#N/A	0	#N/A	#N/A	0	#N/A	#N/A	1.74814	-0.0831389	0.999848	2.53599	0.0335812	#N/A	1.50183	-0.135205	#N/A
AMY1B	0	0	0	0	0	0	0	0	0	0	0	0	0	#N/A	#N/A	0	#N/A	#N/A	0	#N/A	#N/A	0.478325	-0.00723126	0.999848	0.48287	-0.00676885	#N/A	0.27335	-0.034146	#N/A
AMY1C	0	0	0	0	0	0	0	0	0	0	0	0	0	#N/A	#N/A	0	#N/A	#N/A	0	#N/A	#N/A	2.28891	-0.00529757	0.999848	2.20351	-0.0159289	#N/A	2.24664	-0.0204778	#N/A
LOC100129138	0	0.157876	0	0.134529	0	0	0.1118	0	0	0	0	0.36479	0.380121	0.0108741	#N/A	0.326004	0.0158711	#N/A	0.587762	0.220793	#N/A	468.366	-0.246266	0.999848	501.574	-0.0723775	0.799515	487.917	-0.149154	0.780723
LINC01676	0	0	0	0	0.114848	0	0	0	0	0	0	0	0.157104	0.0261892	#N/A	0	#N/A	#N/A	0	#N/A	#N/A	102.397	-0.321394	0.999848	110.142	-0.168813	0.664773	104.591	-0.314076	0.546756
PRMT6	110.36	110.551	103.032	111.268	123.928	122.479	100.412	103.331	110.839	106.698	110.183	108.681	1284.26	0.255152	0.158164	1112.51	-0.131941	0.585916	1085.03	-0.211515	0.232072	18.3362	-0.0374795	0.999848	22.0096	0.175016	#N/A	19.4587	0.0622436	0.956705
NTNG1	6.55178	6.57673	6.42151	4.58521	6.35245	4.87935	3.92601	2.09825	3.89068	1.08187	2.20106	1.50706	139.089	-0.16157	0.61616	109.224	-0.94725	0.00058132	89.7356	-2.16699	2.87377e-14	1100.09	-0.223099	0.999848	1132.93	-0.147927	0.575814	1127.88	-0.163452	0.720552
VAV3	0.311584	0.0679824	0.343603	0.173787	0.196181	0.159205	0.192567	0.583199	0.147463	0.162379	0	0.0785402	3.96696	-0.105779	#N/A	4.80278	0.0530458	#N/A	2.82244	-1.00203	0.295534	1181.64	-0.224444	0.999848	1236.77	-0.111473	0.662326	1246.72	-0.0892742	0.875146
MIR7852	0	0	0	0	0	0	0	0	0	0	0	0	0	#N/A	#N/A	0	#N/A	#N/A	0	#N/A	#N/A	0	#N/A	#N/A	0	#N/A	#N/A	0	#N/A	#N/A
VAV3-AS1	0	0	0	0	0	0	0.568213	0	0	0	0	0	0	#N/A	#N/A	0.132869	0.0425264	#N/A	0	#N/A	#N/A	0	#N/A	#N/A	0	#N/A	#N/A	0	#N/A	#N/A
SLC25A24	18.1072	17.0581	13.4364	7.73969	12.999	9.91486	8.83755	6.81002	10.732	2.35175	3.66322	3.49783	229.149	-0.479711	0.0577009	205.312	-0.894393	0.000309071	159.013	-2.51458	3.92068e-24	325.987	-0.125939	0.999848	316.739	-0.206835	0.522833	296.087	-0.404481	0.19307
NBPF4	1.05635	0.192065	1.0921	1.14563	1.24707	1.04951	0.544043	1.85362	0	2.44669	1.75	3.1065	6.5708	0.210072	#N/A	4.89599	-0.0593023	#N/A	9.19994	1.04382	0.145595	17.8587	0.0358498	0.999848	14.5623	-0.189916	#N/A	16.7263	-0.0590217	0.959293
NBPF6	2.20073	2.30478	2.54822	2.94591	3.32553	3.29844	2.58421	2.67745	2.29138	2.29377	3.11111	4.21596	18.7124	0.355721	#N/A	15.0749	0.00129238	0.999063	16.3696	0.186151	0.809589	75.558	0.0517432	0.999848	69.307	-0.121694	0.771891	70.8183	-0.0907485	0.917074
FAM102B	17.895	19.1235	15.7066	8.55511	14.9845	11.0302	15.3856	13.1585	17.5144	9.13544	8.98108	10.433	349.915	-0.432807	0.0653182	371.734	-0.269746	0.301501	298.825	-1.09541	5.36814e-10	433.525	-0.0449915	0.999848	424.947	-0.0971633	0.745843	425.322	-0.0912886	0.887412
HENMT1	53.8612	54.6634	55.2311	51.9877	58.047	56.0959	51.4683	52.9094	61.5066	66.5053	63.8386	68.5928	346.406	0.137814	0.576044	320.742	-0.0720326	0.830459	335.579	0.0563472	0.827873	64.199	0.184075	0.999848	64.9989	0.203376	0.651115	64.681	0.246764	0.74603
PRPF38B	78.9469	80.4828	66.6393	75.0919	99.074	87.1876	69.7885	74.205	80.3182	87.6747	94.4935	87.4541	1473.34	0.311263	0.114848	1258.23	-0.102131	0.717711	1320.28	0.0341872	0.898414	155.994	0.0128485	0.999848	145.21	-0.143904	0.71834	148.553	-0.0963152	0.907469
FNDC7	1.17874	0.964426	0.913968	0.136967	2.08733	1.12927	1.7074	1.03419	1.74331	1.91964	1.95275	1.4856	8.61699	0.0955804	#N/A	9.34123	0.246866	0.725694	9.84856	0.474546	0.54978	109.353	-0.0276806	0.999848	106.764	-0.074626	0.852029	113.007	0.0525742	0.952643
STXBP3	9.19537	11.633	7.50936	4.3817	10.5211	8.02809	6.44708	5.87567	8.31977	4.29541	3.49901	4.47988	130.017	-0.13581	0.754723	116.363	-0.486286	0.120657	94.4955	-1.38096	1.44205e-07	270.267	0.00417077	0.999848	273.667	0.0376073	0.904909	274.04	0.0455162	0.948816
AKNAD1	1.12941	1.77421	1.49456	0.923897	1.20888	1.00026	1.25641	1.58545	1.38973	1.64802	1.39703	0.569373	16.1708	-0.192418	#N/A	17.3111	-0.0888409	0.910304	15.5489	-0.389167	0.587254	41.2618	-0.113247	0.999848	42.2235	-0.0603452	0.893003	44.5752	0.0546336	0.956755
SPATA42	0	0.78713	0	0	0	0.614449	0	0	0	0.626697	0	0	0.37759	0.0108244	#N/A	0.193135	-0.0169634	#N/A	0.326769	0.0457263	#N/A	0	#N/A	#N/A	0	#N/A	#N/A	0	#N/A	#N/A
GPSM2	11.2949	11.7506	11.3764	7.9732	10.1257	8.91792	9.01461	9.33375	7.43417	6.06379	6.44375	6.47348	241.301	-0.203868	0.41143	220.832	-0.4858	0.0262749	191.557	-1.06372	2.29285e-08	0	#N/A	#N/A	0	#N/A	#N/A	0	#N/A	#N/A
CLCC1	14.308	16.1091	12.7693	14.0678	16.9634	16.246	14.7378	16.3087	13.7818	13.3037	16.3086	18.264	194.76	0.23731	0.365178	174.741	-0.0389809	0.928228	173.287	-0.0711784	0.840274	0	#N/A	#N/A	0	#N/A	#N/A	0	#N/A	#N/A
WDR47	28.7192	32.004	26.1792	23.2522	26.4916	21.3012	24.4926	21.1935	29.1081	21.3682	21.2593	24.2603	300.509	-0.151863	0.560057	287.755	-0.286053	0.288318	263.92	-0.591666	0.00167965	321.365	0.0462466	0.999848	302.021	-0.114761	0.708685	314.797	-0.00122572	0.998947
TAF13	152.412	164.142	122.517	69.7829	164.201	109.867	65.5246	71.4704	121.501	60.6859	62.8092	67.1703	472.25	-0.160767	0.75593	396.959	-0.774107	0.0029755	349.942	-1.4062	6.52508e-15	158.314	-0.136072	0.999848	154.961	-0.212804	0.582673	148.942	-0.324399	0.516167
TMEM167B	100.832	104.135	84.4518	68.2866	99.7264	82.053	84.2015	73.2422	102.343	61.0374	63.6511	76.3999	1065.4	-0.0805717	0.790404	1011.96	-0.233366	0.372486	875.479	-0.742606	6.00624e-06	74.1169	-0.159629	0.999848	82.5324	0.0408794	0.925242	67.5789	-0.464181	0.292846
SCARNA2	0	0	0	0	0	0	0	0	0	0	0	0	0	#N/A	#N/A	0	#N/A	#N/A	0	#N/A	#N/A	0	#N/A	#N/A	0	#N/A	#N/A	0	#N/A	#N/A
C1orf194	10.6909	16.0868	14.737	15.0786	19.1494	20.4062	12.2463	12.9378	15.2663	15.3696	22.3934	21.8375	51.5157	0.443999	0.181737	40.3725	-0.0897563	0.88427	47.2674	0.311829	0.481912	0	#N/A	#N/A	0	#N/A	#N/A	0	#N/A	#N/A
SARS1	261.119	260.018	258.684	303.594	318.574	317.91	217.486	221.816	242.54	260.754	275.128	288.324	2877.84	0.379905	0.00988294	2261.46	-0.276452	0.135143	2370.36	-0.13829	0.438939	267.79	0.119314	0.999848	225.749	-0.237385	0.526535	216.817	-0.37063	0.315038
CELSR2	6.45847	5.652	7.01943	8.27985	7.54075	8.31038	15.1875	12.6613	11.2943	13.161	11.3265	10.9575	241.69	0.415189	0.0501945	295.692	0.877862	5.12807e-06	262.975	0.650334	0.0005393	176.608	0.257509	0.999848	163.355	0.125181	0.745757	163.865	0.149642	0.829412
PSRC1	130.606	121.604	130.464	125.264	111.828	119.914	90.1793	119.393	72.8306	70.9171	74.5003	77.9825	913.401	0.0221404	0.939268	763.313	-0.516381	0.0122733	679.426	-0.990705	2.62407e-11	26.4033	-0.275062	0.999848	30.3645	-0.045911	#N/A	26.9792	-0.29052	0.724106
MYBPHL	1.03533	0.564729	1.24876	0.240608	1.42597	1.1021	0.999784	1.51395	0.306243	1.34888	1.14345	2.60973	4.29379	0.0173147	#N/A	3.97355	-0.0564756	#N/A	5.23961	0.394773	0.699081	36.6616	0.0102688	0.999848	34.4783	-0.0932256	0.832685	36.3999	0.00162096	0.999112
SORT1	11.3734	9.74094	11.2426	7.92945	8.20533	10.0678	12.139	9.80365	7.25955	4.72265	4.6278	4.33803	231.073	-0.164944	0.580079	225.219	-0.234053	0.452464	166.994	-1.44071	4.24342e-12	388.031	0.0602021	0.999848	367.966	-0.0770025	0.790116	373.844	-0.0317113	0.964358
PSMA5	30.371	32.3093	26.3777	26.2027	34.3078	29.6163	26.7443	26.7511	33.6324	33.4481	27.7111	34.3248	444.879	0.132569	0.622928	406.032	-0.117099	0.717375	405.134	-0.12561	0.597142	147.809	-0.0154773	0.999848	142.088	-0.0978765	0.794778	138.229	-0.176227	0.793039
SYPL2	6.02619	5.52958	6.4436	9.4237	11.2586	12.7576	12.8786	10.9368	9.7288	26.4152	29.4833	31.0899	91.418	0.864078	0.000406064	82.5078	0.713558	0.0123548	155.287	1.99465	7.91856e-22	114.938	0.281819	0.999848	101.807	0.0756766	0.847314	114.089	0.350372	0.475474
ATXN7L2	83.2343	83.9191	84.8663	127.325	121.976	129.832	74.9565	74.1089	87.0005	120.629	130.417	153.653	1442.39	0.684531	6.3965e-07	1025.47	-0.178196	0.4336	1297.58	0.458194	0.00265545	324.093	0.359124	0.999848	257.241	0.0292788	0.949784	275.524	0.20713	0.68305
CYB561D1	83.4159	84.7585	82.1714	75.72	78.4664	79.7239	90.4345	79.5634	99.9733	78.1857	81.6551	91.4674	1191.08	0.0283034	0.914407	1186.71	0.0180828	0.960395	1097.38	-0.21406	0.214719	175.766	0.363015	0.999848	136.038	0.0244939	0.957507	145.095	0.179898	0.784668
AMIGO1	28.5606	25.2156	33.7539	43.5495	40.7742	42.3842	63.3527	50.4531	65.2789	69.9972	58.9784	66.0763	480.441	0.612503	0.000359627	543.934	0.890371	1.81435e-06	541.128	0.916946	2.94315e-09	42.9785	-0.00827936	0.999848	53.1919	0.356759	0.429257	44.0436	0.0566241	0.956705
GPR61	3.10607	3.14292	4.34362	2.67813	3.8263	3.83347	5.98146	6.95117	7.88263	9.07094	6.86088	9.75836	45.7017	0.0764845	0.880292	62.9827	0.761537	0.0171758	67.8424	1.01043	0.000426626	1.89244	0.0388087	0.999848	1.92606	0.0250452	#N/A	1.57883	0.00534209	#N/A
GNAI3	25.3421	25.736	20.3246	14.0178	25.3978	19.505	19.3511	17.1113	21.6282	12.661	11.9727	14.9931	1528.33	-0.139918	0.652101	1419.43	-0.372839	0.087607	1186.94	-1.0666	1.135e-11	292.882	-0.0217161	0.999848	282.407	-0.114338	0.714007	279.509	-0.135125	0.838774
GNAT2	0	0	0	0	0	0	0	0	0	0	0	0	0	#N/A	#N/A	0	#N/A	#N/A	0	#N/A	#N/A	0	#N/A	#N/A	0	#N/A	#N/A	0	#N/A	#N/A
AMPD2	124.607	128.14	132.226	180.007	164.592	174.923	144.408	159.494	194.033	170.673	185.892	192.78	2697.73	0.539289	5.71731e-05	2417.41	0.273958	0.199986	2428.13	0.295043	0.0459186	542.914	0.120636	0.999848	495.822	-0.0233109	0.954758	454.681	-0.262381	0.541516
GSTM4	8.30757	8.84604	8.60239	7.39006	6.69475	8.73328	11.9759	8.36993	11.7575	5.593	5.44362	7.11382	120.201	-0.0385116	0.924607	132.397	0.212059	0.540502	97.7357	-0.716731	0.00479335	48.7244	-0.102991	0.999848	54.1791	0.0863498	0.842175	44.1779	-0.334352	0.627914
GSTM2	0.324634	0.0544843	0.206535	0.139281	0.0786146	0.467847	0.270082	0.116851	0.236368	0.130138	0.441275	0.125892	5.19755	0.07352	#N/A	4.50558	-0.0359748	#N/A	4.63791	-0.0341921	0.981106	17.6672	0.102025	0.999848	18.7005	0.13388	#N/A	17.8612	0.11709	0.91451
GSTM1	0.0906224	0	0.124919	0	0.427936	0.463038	0	0	0	0.157423	0.200172	0	1.25234	0.180614	#N/A	0.227663	-0.047316	#N/A	0.554922	0.102444	#N/A	0	#N/A	#N/A	0	#N/A	#N/A	0	#N/A	#N/A
GSTM5	0.112565	0.0818657	0.0517217	0.0697591	0	0	0.0579733	0	0.0887889	0.0651798	0.16576	0.189159	0.817573	-0.110829	#N/A	0.983556	-0.104214	#N/A	1.5461	0.218943	#N/A	30.0578	-0.0536595	0.999848	32.007	0.0426711	#N/A	30.3102	-0.0400892	0.969297
GSTM3	6.37401	6.90123	7.99353	6.41526	5.58233	6.69322	16.5125	17.3798	20.1864	17.8991	13.55	17.8789	81.7668	-0.04714	0.913853	141.494	1.15971	1.09642e-07	124.271	0.968416	9.0884e-06	0	#N/A	#N/A	0	#N/A	#N/A	0	#N/A	#N/A
EPS8L3	0	0	0.0902489	0	0.103056	0	0.303472	0	0	0.113732	0	0.660126	0.279872	0.0088003	#N/A	0.521374	0.0931564	#N/A	1.04566	0.746809	#N/A	0	#N/A	#N/A	0	#N/A	#N/A	0	#N/A	#N/A
CSF1	19.6005	18.0162	19.0506	14.6247	13.6134	12.8055	39.6176	37.4187	32.1893	17.062	16.7035	19.3901	220.062	-0.319912	0.155742	344.244	0.802366	8.00606e-06	221.86	-0.320441	0.149561	187.344	-0.0227427	0.999848	203.553	0.162629	0.648425	178.895	-0.137064	0.838852
AHCYL1	68.7225	72.2084	60.9518	61.2778	72.9461	71.6141	74.1869	57.0159	56.7034	60.4754	58.3226	67.9232	889.769	0.146033	0.534281	786.905	-0.190523	0.439778	754.456	-0.333963	0.0498278	497.618	0.212251	0.999848	468.002	0.100831	0.745757	487.467	0.204717	0.701414
STRIP1	62.3044	60.3941	61.4004	69.4432	65.4295	71.0076	56.3697	49.3154	55.5993	52.9846	50.2559	54.6155	1243.81	0.27309	0.118387	1019.53	-0.274814	0.165103	971.264	-0.442489	0.00217072	505.064	0.177067	0.999848	423.94	-0.186061	0.575814	429.134	-0.156997	0.789881
ALX3	0.115204	0.251356	0	0	0	0.196213	0	0	0	0	0.76341	0	0.482485	-0.022083	#N/A	0.29803	-0.0569482	#N/A	0.878908	0.261067	#N/A	0	#N/A	#N/A	0	#N/A	#N/A	0	#N/A	#N/A
LINC01397	3.5385	2.57347	7.0455	4.38579	2.47548	1.33926	5.46721	1.83975	4.65183	1.36596	2.60535	4.95522	5.23868	-0.182131	#N/A	5.81748	-0.0933781	#N/A	4.95415	-0.581973	0.551615	207.661	0.213281	0.999848	171.226	-0.210749	0.571554	169.811	-0.249141	0.654321
UBL4B	1.36132	0.330019	0.417004	0.56243	1.19045	1.03048	0.701111	1.41557	1.78964	1.31377	0.334108	1.90636	3.28003	0.0890412	#N/A	3.68527	0.202733	#N/A	3.23108	0.218248	0.860118	7.85273	0.0893811	0.999848	5.46735	-0.0734297	#N/A	6.52476	-0.00310016	#N/A
SLC6A17	2.29839	1.87115	2.74264	3.63533	2.53787	3.0966	7.52634	5.53796	10.147	6.07828	5.22837	6.57171	46.7951	0.410487	0.247477	79.2161	1.41128	1.12426e-06	60.9635	1.08056	0.000284384	249.756	0.046829	0.999848	269.196	0.224514	0.512163	268.476	0.228221	0.665447
KCNC4	7.28146	8.21121	7.25532	11.6953	11.762	12.1384	15.8993	11.4212	12.4119	16.4072	15.6018	16.8877	638.208	0.737156	4.87727e-07	620.328	0.683461	0.000137324	669.774	0.878837	9.246e-11	668.194	0.423742	0.999848	613.79	0.346092	0.256816	621.691	0.401427	0.172788
RBM15-AS1	0.610304	0.951129	0.961457	0.162095	0.686184	0.445481	0.808251	0.203986	0.618938	1.06018	1.73324	0.879072	4.20795	-0.212899	#N/A	4.34046	-0.241701	#N/A	6.1494	0.281207	0.786201	161.291	0.124033	0.999848	152.843	0.000401245	0.999146	157.907	0.0861631	0.911693
RBM15	256.793	262.591	268.91	319.279	283.054	263.93	291.095	290.14	273.955	377.24	378.147	328.807	3345.44	0.251521	0.10997	3068.02	0.0237132	0.931166	3324.11	0.243464	0.124699	0	#N/A	#N/A	0	#N/A	#N/A	0	#N/A	#N/A
SLC16A4	13.3104	17.8955	12.6946	11.1024	10.7588	15.5626	13.0062	13.9717	9.70445	13.8731	13.9852	14.1459	111.008	-0.0693617	0.871717	101.9	-0.30859	0.363101	104.4	-0.262385	0.402144	0	#N/A	#N/A	0	#N/A	#N/A	0	#N/A	#N/A
LAMTOR5	50.3332	50.3335	35.2166	36.8641	60.6212	49.8447	36.822	31.4479	41.5065	34.4442	37.0597	47.5776	294.016	0.208257	0.506133	237.062	-0.374601	0.198019	235.967	-0.416205	0.105743	0	#N/A	#N/A	0	#N/A	#N/A	0	#N/A	#N/A
PROK1	0	0.356554	0	0	0	0	0	0	0	0	0	0.823854	0.193135	-0.0115107	#N/A	0.193135	-0.0169634	#N/A	0.587762	0.220793	#N/A	12.722	-0.0671194	0.999848	11.9045	-0.111304	#N/A	13.5431	0.0122538	#N/A
CYMP	0	0	0	0	0	0	0	0	0	0	0	0	0	#N/A	#N/A	0	#N/A	#N/A	0	#N/A	#N/A	29.5598	-0.231685	0.999848	29.882	-0.237877	#N/A	32.1501	-0.163049	0.868138
CYMP-AS1	0	0	0	0	0.152414	0	0	0	0.458258	0.168203	0	0	0.157104	0.0261892	#N/A	0.440201	0.0998293	#N/A	0.133633	0.136484	#N/A	0	#N/A	#N/A	0	#N/A	#N/A	0	#N/A	#N/A
KCNA10	2.44028	1.77476	1.12127	1.29626	1.64621	2.17707	7.89987	6.52505	1.64987	2.01861	1.79675	0.878736	8.97897	0.013476	#N/A	16.4016	0.87539	0.0750732	7.69777	-0.333456	0.728819	7.49605	-0.188025	0.999848	7.55386	-0.126803	#N/A	7.95249	-0.151888	#N/A
KCNA2	1.74214	1.45754	1.3542	1.31506	1.13401	1.42781	2.95481	2.35979	2.04575	1.91136	1.18627	1.41976	63.5516	-0.101409	0.824795	82.4001	0.513459	0.118995	60.6568	-0.243184	0.570025	141.443	-0.138755	0.999848	153.351	0.0352935	0.931027	155.313	0.0759428	0.924566
KCNA3	9.92952	7.8233	7.60409	14.1874	12.7353	11.1179	20.7398	13.982	13.0537	33.5394	28.0254	22.7116	68.6683	0.557952	0.0583971	71.8877	0.692151	0.0371557	100.347	1.44014	4.3926e-08	13.5855	0.503481	0.999848	12.6353	0.260338	#N/A	14.919	0.673772	#N/A
CD53	0.528911	0.923196	1.31234	0.983338	1.16556	0.540498	1.6344	1.23747	1.75222	1.10254	2.8039	1.06657	4.98995	0.0378209	#N/A	6.27561	0.320273	#N/A	6.31649	0.515501	0.585477	114.96	-0.238977	0.999848	122.111	-0.0873128	0.81524	127.448	0.0134288	0.988614
LRIF1	0.260015	0	0.0896047	0.120853	0.306961	0	0.20087	0.304173	0	0.11292	0.143584	0.163853	1.20064	0.0201344	#N/A	1.2098	0.0325147	#N/A	1.06692	-0.0572691	#N/A	40.1927	-0.218783	0.999848	44.8093	-0.000108139	0.999634	43.6338	-0.0558833	0.955986
DRAM2	19.3693	18.8352	16.2998	8.36207	19.5263	13.7147	13.4502	11.5415	19.7414	9.32537	8.65295	15.3602	129.934	-0.220632	0.550865	125.915	-0.342196	0.325959	107.92	-0.927832	0.00061862	116.515	-0.0511803	0.999848	111.985	-0.145857	0.725029	109.203	-0.220511	0.752343
CEPT1	13.4131	16.2846	12.264	10.5581	15.4091	13.0805	10.9888	11.3253	11.0066	9.81803	10.9909	12.4742	294.248	0.028641	0.938662	254.479	-0.398314	0.0850777	245.389	-0.54267	0.00882555	186.548	-0.0530722	0.999848	185.658	-0.0632477	0.852091	191.579	0.0210258	0.979165
DENND2D	2.89796	3.49617	2.25583	2.02835	1.50264	3.30985	3.58203	0.957209	2.58167	3.49428	2.40986	4.38289	44.7827	-0.14183	0.780092	42.3749	-0.266902	0.634209	48.0296	0.0187029	0.976662	90.3054	0.18743	0.999848	64.5932	-0.337048	0.471693	59.5229	-0.670097	0.0841109
CHI3L2	1.03631	0	1.04757	1.28446	1.30498	2.2357	0.533724	0.484923	0.326969	0.720084	0.457814	0.174147	10.1836	0.497222	#N/A	4.63099	-0.277615	#N/A	4.50386	-0.581742	0.574733	143.829	-0.113484	0.999848	150.941	-0.0127439	0.979111	145.135	-0.108437	0.888608
CHIAP2	0	0.175072	0	0	0.252609	0	0	0	0	0.278778	0	0	0.507343	0.0376227	#N/A	0.193135	-0.0169634	#N/A	0.460402	0.15971	#N/A	27.4785	-0.0601441	0.999848	27.1198	-0.0781688	#N/A	26.4557	-0.14072	0.89354
CHIA	0	0	0	0	0	0	0	0	0.11602	0	0.108299	0	0	#N/A	#N/A	0.220101	0.0425264	#N/A	0.193626	0.136484	#N/A	117.389	-0.0566014	0.999848	139.924	0.294618	0.46211	128.538	0.134883	0.851996
PIFO	1.26821	1.76083	1.98655	0.750216	0.725906	0.88363	1.336	0.404614	1.09128	1.00138	1.14599	1.01714	12.3066	-0.482287	#N/A	12.4372	-0.519742	0.35707	12.5409	-0.741982	0.258012	28.2981	0.0995129	0.999848	26.3893	0.00732613	#N/A	26.1548	0.00629526	0.996324
PGBP	0.502894	0	0.693216	0	0.527725	0.285506	0.777004	0	0.793346	0.291197	0.370275	0.845088	1.18165	-0.0463767	#N/A	1.5218	0.0399992	#N/A	1.40487	-0.0115995	#N/A	41.1785	-0.131121	0.999848	43.5051	-0.0216297	0.966683	40.2617	-0.195527	0.822296
OVGP1	4.6974	10.2489	5.60349	6.21407	6.39867	6.00038	10.7471	12.8925	7.69546	12.0831	13.768	7.96965	42.204	0.0302679	0.958573	51.4291	0.4684	0.259357	51.578	0.537054	0.205093	74.281	-0.0948441	0.999848	76.7646	-0.0154407	0.975163	74.5031	-0.0867098	0.919871
WDR77	71.9811	77.1379	72.1087	85.9068	84.0764	90.3951	55.4113	70.6175	71.6237	64.6558	62.7371	75.2263	561.692	0.344851	0.0479207	451.626	-0.244121	0.313795	438.325	-0.346601	0.0450692	95.5926	0.121105	0.999848	81.1019	-0.160653	0.695435	77.4541	-0.301931	0.611151
ATP5PB	80.1612	86.1037	82.3988	66.492	93.9777	79.9404	71.6226	66.194	66.6057	54.44	63.1345	72.5954	662.958	0.0763361	0.786777	570.772	-0.36108	0.0454933	534.487	-0.599773	0.000328932	68.78	-0.135856	0.999848	67.7512	-0.134198	0.759936	74.0422	0.035684	0.969041
C1orf162	7.64842	9.33068	6.46183	7.64503	8.67334	10.5053	6.86167	8.08146	8.17364	12.2863	9.44628	12.4382	60.5054	0.270895	0.465192	51.6512	-0.096209	0.863041	60.1958	0.313205	0.414867	8.18524	0.0351077	0.999848	8.96382	0.0762912	#N/A	10.4948	0.324806	#N/A
TMIGD3	0.750061	1.02282	0.775442	1.22018	0.147581	0.638743	1.44862	1.0968	0.665587	0.651476	0.207098	1.18166	4.74527	-0.0627505	#N/A	5.53473	0.120971	#N/A	4.25617	-0.384553	0.723121	139.572	-0.0861151	0.999848	144.233	-0.0133965	0.975521	142.089	-0.0423393	0.956652
ADORA3	0	0	0	0	0	0	0	0	0	0	0	0	0	#N/A	#N/A	0	#N/A	#N/A	0	#N/A	#N/A	0	#N/A	#N/A	0	#N/A	#N/A	0	#N/A	#N/A
RAP1A	11.0694	11.1331	8.33839	7.95658	12.2421	10.0924	9.4734	12.131	10.6139	6.4335	9.54401	9.0242	145.913	0.0954404	0.808404	139.309	-0.0278806	0.957275	119.736	-0.500254	0.096043	455.009	0.189247	0.999848	432.796	0.073418	0.789679	471.589	0.289615	0.389267
INKA2	226.433	223.673	241.544	186.094	182.946	198.923	215.337	231.438	206.609	113.32	125.217	126.018	3470.62	-0.146829	0.441267	3444.92	-0.171789	0.354239	2657.3	-1.13078	2.95188e-18	77.9879	0.0582487	0.999848	75.502	0.00490079	0.994352	60.7165	-0.523252	0.238658
INKA2-AS1	3.77205	5.96674	4.54965	5.435	1.78124	2.89101	4.66245	3.53012	7.58707	3.93153	5.41576	5.46716	25.0956	-0.227186	#N/A	29.0426	0.0629628	0.933017	26.8733	-0.131594	0.840908	0	#N/A	#N/A	0	#N/A	#N/A	0	#N/A	#N/A
DDX20	189.288	196.982	185.58	159.667	188.883	164.667	148.436	135.226	128.281	128.865	135.049	126.475	2614.45	-0.0280016	0.912987	2211.15	-0.551553	0.000136116	2096.97	-0.760717	1.06162e-08	0	#N/A	#N/A	0	#N/A	#N/A	0	#N/A	#N/A
KCND3	4.11107	3.91633	3.43208	3.92925	5.28625	3.89542	5.36778	3.38679	4.93261	3.06781	3.26141	2.40823	83.8734	0.261605	0.43463	79.2619	0.141462	0.764299	61.9654	-0.589191	0.0838247	1.96659	0.103805	0.999848	2.31643	0.0837565	#N/A	2.44645	0.196009	#N/A
KCND3-IT1	0	0	0	0	0	0	2.80631	0	0	0	0	0	0	#N/A	#N/A	0.398606	0.114577	#N/A	0	#N/A	#N/A	0	#N/A	#N/A	0	#N/A	#N/A	0	#N/A	#N/A
KCND3-AS1	0	0	0.403855	0	0.461165	0	3.16868	0	0	0	1.29429	0	0.279872	0.0088003	#N/A	1.05285	0.233882	#N/A	0.51002	0.231587	#N/A	0	#N/A	#N/A	0	#N/A	#N/A	0	#N/A	#N/A
LINC01750	1.90231	2.21361	1.66076	0.943128	1.29756	1.29599	2.44933	2.07702	1.50051	2.64365	2.10097	0.479511	14.3213	-0.316207	#N/A	16.9044	-0.0137015	0.987628	15.2731	-0.280572	0.72907	0	#N/A	#N/A	0	#N/A	#N/A	0	#N/A	#N/A
CTTNBP2NL	268.255	270.273	248.746	212.504	257.308	215.135	200.508	191.481	230.352	85.3017	99.7343	90.6146	4681.12	-0.0734905	0.760795	4187.46	-0.414207	0.0216307	3128.34	-1.71299	2.28835e-34	506.687	-0.081749	0.999848	473.743	-0.272578	0.449918	421.233	-0.64701	0.012484
MIR4256	74.6955	85.3668	39.2244	33.0647	95.1802	102.987	82.4353	49.9319	101.003	24.7154	54.9973	44.8293	12.0509	0.170583	#N/A	11.1488	0.0822613	0.923771	8.1859	-0.716425	0.37594	0	#N/A	#N/A	0	#N/A	#N/A	0	#N/A	#N/A
WNT2B	6.84365	7.82709	6.69485	5.71191	6.66032	5.32665	6.33865	5.42334	6.44294	3.8669	4.1449	6.02844	207.811	-0.129858	0.654336	196.606	-0.298587	0.260485	170.663	-0.817649	0.00024518	248.933	-0.12929	0.999848	229.216	-0.326756	0.369153	216.416	-0.543153	0.0387519
ST7L	19.7939	20.6439	17.9577	18.9482	20.506	20.7057	17.2218	18.8528	22.2568	17.7531	17.6748	25.7608	416.643	0.158328	0.509604	380.131	-0.0906176	0.786017	371.65	-0.160824	0.535479	404.27	0.0638143	0.999848	361.816	-0.212741	0.51749	363.026	-0.206637	0.687207
CAPZA1	150.916	150.354	115.193	71.2042	176.036	128.13	102.951	81.6816	115.443	58.044	81	67.807	1197.63	-0.0194278	0.976088	1013.33	-0.534022	0.0167609	863.945	-1.20603	2.39262e-10	274.089	0.059919	0.999848	256.724	-0.101367	0.740266	255.454	-0.11404	0.854286
MOV10	37.7366	39.2979	40.3996	34.1366	33.8562	37.7055	40.9597	43.0406	27.89	28.6758	26.8837	30.0616	627.072	-0.0194659	0.948842	596.066	-0.160649	0.541557	513.266	-0.671488	3.01116e-06	381.428	0.0907835	0.999848	337.755	-0.153882	0.6762	278.678	-0.718944	0.0111401
RHOC	220.07	228.981	211.82	191.966	194.286	189.72	192.802	211.033	184.553	92.2838	98.3695	101.571	2149.22	-0.0681141	0.766048	2018.6	-0.255696	0.149296	1519.79	-1.38453	7.68662e-26	0	#N/A	#N/A	0	#N/A	#N/A	0	#N/A	#N/A
PPM1J	8.79207	11.7516	11.4643	29.5995	26.4318	29.2744	20.1929	14.2696	14.4323	57.652	46.7141	56.3033	148.584	1.39967	3.17956e-13	92.0044	0.489586	0.109823	201	2.08926	7.60418e-31	44.2381	0.59626	0.999848	42.6515	0.531245	0.157503	57.9151	1.15762	0.000308612
TAFA3	6.03734	3.48683	5.38495	6.2725	5.5901	3.62918	7.13325	6.6472	6.72302	4.6269	4.7067	4.92352	16.9138	0.0728947	#N/A	18.1955	0.22242	0.732684	14.504	-0.29224	0.69937	71.1426	0.129139	0.999848	66.865	0.00169518	0.998061	61.767	-0.161045	0.848808
LINC01356	11.2999	13.7316	10.0557	15.1581	13.7341	15.9569	10.9396	11.713	10.8312	12.2995	11.6901	11.7179	110.738	0.428082	0.106463	87.3922	-0.14124	0.740693	86.475	-0.181761	0.618405	203.306	0.125263	0.999848	182.431	-0.100116	0.792453	183.646	-0.0832234	0.91946
SLC16A1	239.3	236.371	227.136	288.819	371.884	310.495	242.936	222.788	293.781	375.644	411.675	386.072	3874.63	0.560025	0.000223411	3117.46	0.021744	0.952482	3767.61	0.517837	0.000312871	348.066	0.380754	0.999848	282.451	0.0346425	0.914879	326.81	0.389279	0.172696
SLC16A1-AS1	15.515	16.9256	13.936	16.3589	18.7685	17.6166	16.4528	13.2343	14.83	17.7494	16.223	18.5131	545.368	0.294013	0.132056	462.059	-0.143346	0.605449	479.113	-0.0441126	0.865743	261.162	-0.0352841	0.999848	244.424	-0.201321	0.584912	230.576	-0.371516	0.35791
LRIG2-DT	4.79832	5.63722	3.81592	2.7449	6.53614	5.18633	4.41972	1.51125	2.83862	3.84706	3.465	3.25634	30.6938	0.111331	#N/A	22.9316	-0.541095	0.284222	23.8066	-0.590763	0.256293	43.3833	0.0620927	0.999848	44.3542	0.0897908	0.836591	44.0866	0.103694	0.91451
LRIG2	20.9804	19.2823	19.8592	13.9526	17.6475	16.9803	14.6704	14.7389	17.1106	10.2771	9.88161	13.3017	584.891	-0.171267	0.473995	536.413	-0.446276	0.0285797	458.624	-1.06575	2.13557e-10	246.619	0.172051	0.999848	214.091	-0.160732	0.648302	219.116	-0.100176	0.893124
MAGI3	12.9595	11.9831	13.6871	10.5631	12.0095	11.0131	13.1259	11.4573	10.1155	10.8567	10.279	8.3883	262.162	-0.0744744	0.808784	247.359	-0.239706	0.364201	222.949	-0.597694	0.00360307	1375.66	-0.134683	0.999848	1373.7	-0.137008	0.585762	1402.66	-0.0779543	0.894544
PHTF1	18.4464	18.2878	19.3879	11.7465	11.6443	14.1676	16.6296	12.9995	14.3498	7.05957	7.43379	9.3635	288.46	-0.414101	0.0441199	288.55	-0.421041	0.0540509	227.033	-1.44234	7.47325e-15	222.499	-0.0100519	0.999848	201.097	-0.266654	0.431175	201.581	-0.26976	0.552007
RSBN1	50.4761	49.2382	45.3276	34.1364	56.8045	38.8911	34.1975	35.304	45.1074	27.894	32.5931	37.6989	808.925	-0.0363383	0.916948	714.644	-0.411049	0.0615154	648.343	-0.7785	5.39853e-06	200.816	-0.172919	0.999848	197.041	-0.208729	0.58169	200.84	-0.180587	0.760493
PTPN22	0.759317	1.10447	0.418673	0.470568	0.398405	1.20704	0.703917	0.118436	0.718722	1.31903	0.111815	0.510398	8.5442	0.0124932	#N/A	6.95866	-0.274016	#N/A	7.22876	-0.322775	0.754241	80.876	-0.238456	0.999848	81.4694	-0.205073	0.61995	83.1513	-0.157517	0.844909
AP4B1-AS1	5.64514	4.0101	3.80029	2.44077	6.40605	4.47194	2.63692	0.307155	1.55329	2.9647	2.02989	3.3092	20.2217	0.0501436	#N/A	12.8211	-0.930337	0.0581516	14.8582	-0.841464	0.167522	22.8769	0.0266715	0.999848	20.2765	-0.129453	#N/A	22.0731	-0.0221439	0.986203
BCL2L15	1.05124	1.6383	1.13857	0.744548	1.57592	0.937853	0.734772	1.17121	1.00688	1.56526	0.829301	1.95583	27.5849	-0.0474401	#N/A	24.5344	-0.357656	0.503594	28.0829	-0.0248734	0.974199	0	#N/A	#N/A	0	#N/A	#N/A	0	#N/A	#N/A
AP4B1	20.5568	21.4064	19.2667	21.3533	21.6331	24.137	17.6253	15.8498	19.9921	19.2076	18.0597	26.2029	325.888	0.241594	0.284655	269.77	-0.272125	0.297474	279.424	-0.177105	0.488735	0	#N/A	#N/A	0	#N/A	#N/A	0	#N/A	#N/A
DCLRE1B	0	0	0	0.218836	0	0.200474	0.272795	0	0.139266	0	0	0.296698	0.742882	0.160206	#N/A	0.618707	0.203547	#N/A	0.394627	0.302887	#N/A	70.0903	-0.0672241	0.999848	64.4148	-0.23621	0.58902	65.2836	-0.226371	0.76089
HIPK1-AS1	3.09418	3.53623	2.3357	3.15025	2.2033	1.63117	4.09775	3.10256	3.13795	2.81547	2.27821	2.97121	21.1618	-0.153851	#N/A	23.8388	0.0915539	0.899766	20.2859	-0.343098	0.586088	5.28546	-0.0849583	0.999848	5.38051	-0.0440535	#N/A	5.57118	-0.0481759	#N/A
HIPK1	53.9994	56.737	52.5508	43.535	56.6396	54.2499	45.3304	41.2206	47.6382	32.8097	38.9712	42.0889	1256.76	0.0467291	0.870244	1094.45	-0.36069	0.0479343	988.634	-0.730326	2.47952e-06	272.675	-0.0782894	0.999848	249.725	-0.308545	0.330594	245.22	-0.379394	0.233815
OLFML3	12.1851	11.2682	7.89773	6.00112	7.49422	5.36014	10.9719	11.5168	6.11054	5.32682	6.23862	6.50906	60.8586	-0.49374	0.130743	67.9044	-0.20931	0.665594	55.0853	-0.98617	0.00430399	194.772	0.0392716	0.999848	194.49	0.0325529	0.934761	201.506	0.127097	0.853059
SYT6	0.089202	0	0.122961	0	0	0	0	0	0	0.0774777	0	0	0.455325	-0.0948048	#N/A	0.455325	-0.132884	#N/A	0.588959	-0.337827	#N/A	233.021	-0.0593737	0.999848	236.077	-0.0414547	0.9145	241.986	0.0218044	0.979165
TRIM33	32.7575	36.046	26.4328	24.2374	38.0935	28.9052	29.5911	24.7337	31.0174	25.4874	26.9113	28.2008	774.214	0.0569952	0.869203	697.556	-0.236774	0.357734	654.274	-0.455929	0.0131509	843.141	0.0424722	0.999848	770.814	-0.19461	0.462155	775.365	-0.174832	0.720984
BCAS2	89.0087	89.7799	70.8414	64.3544	102.577	80.6115	61.6677	61.5659	71.0442	54.301	65.9261	72.5615	277.647	0.0981779	0.780376	230.966	-0.430519	0.0906223	222.131	-0.589749	0.00935441	112.741	0.145095	0.999848	90.2951	-0.231235	0.607371	97.906	-0.0949153	0.912926
DENND2C	11.1472	12.8642	9.86299	7.36497	10.9243	10.6697	12.2887	7.54401	9.66474	9.17533	8.88589	11.2239	201.019	-0.0804063	0.826913	188.54	-0.260614	0.416125	180.724	-0.426185	0.0664753	367.207	-0.150362	0.999848	370.328	-0.125054	0.660326	382.962	-0.03199	0.96367
AMPD1	0.295449	0	0.305447	0.137323	0	0.125801	0.228244	0	1.57305	0.641541	0.489454	0	1.15932	-0.103172	#N/A	3.03452	0.309124	#N/A	2.03693	0.297903	0.80834	68.6114	-0.10618	0.999848	68.1953	-0.105152	0.796591	67.548	-0.134735	0.874637
NRAS	0	0	0	0	0	0	0	0	0	0	0	0	0	#N/A	#N/A	0	#N/A	#N/A	0	#N/A	#N/A	0	#N/A	#N/A	0	#N/A	#N/A	0	#N/A	#N/A
CSDE1	70.4048	81.1466	67.5057	61.4553	96.3721	86.8304	72.4388	60.8378	75.9823	59.1321	68.0539	75.873	1162.07	0.270377	0.232072	992.43	-0.146071	0.561967	939.989	-0.321518	0.0699892	670.548	0.0957195	0.999848	591.409	-0.183674	0.564265	585.343	-0.220233	0.613008
SIKE1	55.617	55.1117	45.5733	36.2624	57.0865	46.3761	46.9045	39.941	38.6601	37.9075	37.9641	36.8005	754.437	-0.0362426	0.91746	668.765	-0.397422	0.0559685	618.699	-0.688268	4.33553e-05	80.8796	-0.237086	0.999848	86.0247	-0.0910324	0.826691	82.5372	-0.192564	0.802713
SYCP1	0	0.116101	0.146702	0.0989315	0	0.271891	0	0.373497	0	0	0	0	1.17902	0.0666387	#N/A	1.04125	0.0466566	#N/A	0.438671	-0.389816	#N/A	577.227	-0.148953	0.999848	601.038	-0.0447	0.883101	609.448	-0.00776871	0.991962
TSHB	0.423917	0	0.584349	0	0	0.722006	0	0	1.00313	0	0	0	0.412118	-0.0160141	#N/A	0.447763	-0.0199603	#N/A	0.227663	-0.167993	#N/A	23.0949	-0.211462	0.999848	26.6721	0.0254356	#N/A	24.1589	-0.150841	0.883474
TSPAN2	9.47125	10.4779	6.06812	2.4801	6.50928	2.7264	5.46187	2.49684	3.78798	0.115865	0.294657	0	54.8105	-0.73909	0.0271571	52.4417	-0.992747	0.00570343	37.4243	-4.7719	3.93209e-18	170.628	-0.0556384	0.999848	184.202	0.109455	0.775075	185.314	0.14159	0.839963
NGF-AS1	0.0872197	0.190299	0	0	0	0	0	0	0	0	0	0	0.29803	-0.0395397	#N/A	0.29803	-0.0569482	#N/A	0.29803	-0.198611	#N/A	130.905	-0.125116	0.999848	129.73	-0.170271	0.673793	142.989	0.0572041	0.941563
NGF	0	0	0	0	0	0	0	0	0	0	0	0	0	#N/A	#N/A	0	#N/A	#N/A	0	#N/A	#N/A	0	#N/A	#N/A	0	#N/A	#N/A	0	#N/A	#N/A
VANGL1	36.9213	36.0223	37.0865	31.4907	33.7527	35.1067	34.3363	27.8522	22.8694	19.4991	17.2336	14.3374	822.579	-0.00542892	0.985788	708.664	-0.448766	0.0231488	576.033	-1.30941	1.17042e-16	337.795	0.168692	0.999848	286.647	-0.188435	0.610352	292.405	-0.146093	0.812616
CASQ2	0	0	0	0	0	0	0	0	0	0	0	0	0	#N/A	#N/A	0	#N/A	#N/A	0	#N/A	#N/A	0	#N/A	#N/A	0	#N/A	#N/A	0	#N/A	#N/A
NHLH2	0.513186	0.592775	0.998686	0.785732	0.855305	0.308487	1.21268	1.05942	1.42868	1.15367	1.26692	1.29357	13.0203	0.00855715	#N/A	17.3373	0.50312	0.343298	16.441	0.540104	0.389769	24.2938	-0.0799311	0.999848	23.4071	-0.126108	#N/A	25.2452	-0.00741875	0.995547
LINC01649	0.187515	0.409126	0	0.174312	0.147581	0.159686	0.144862	0.438721	0	0	0	0	1.1246	-0.00976956	#N/A	1.13065	-0.0119433	#N/A	0.59606	-0.563946	#N/A	56.3109	-0.152743	0.999848	56.3969	-0.12714	0.766794	53.0518	-0.307592	0.640397
SLC22A15	32.5266	34.072	28.3052	16.7623	22.2723	18.7356	10.731	11.0014	6.43111	2.24813	3.14449	1.84856	345.089	-0.542912	0.00534005	264.595	-1.7185	1.18037e-17	221.196	-3.81465	1.40897e-58	585.9	-0.116834	0.999848	536.647	-0.381022	0.0435729	506.117	-0.572677	0.00494449
MAB21L3	1.67796	0.610171	2.31299	1.29984	0.770356	1.30986	0.64814	0.327154	1.1581	0.121451	0.308865	0.528699	11.235	-0.171151	#N/A	8.97608	-0.609265	0.274138	7.34927	-1.84146	0.0115675	94.2422	-0.103285	0.999848	94.8951	-0.0841882	0.824916	97.9195	-0.00848301	0.993171
ATP1A1	75.4536	78.5596	71.2799	79.2136	78.6376	86.6862	96.3773	75.0934	83.8707	85.5885	91.9707	99.4338	1483.92	0.234911	0.200687	1398.64	0.0841175	0.758369	1395.24	0.077726	0.720354	339.85	0.0996437	0.999848	329.764	0.0499345	0.879961	301.401	-0.172222	0.782509
ATP1A1-AS1	18.6965	23.9419	19.1726	14.1639	21.3433	18.5704	19.8162	16.5162	18.4412	18.5157	20.9192	14.6228	324.894	-0.0476026	0.890013	304.044	-0.241882	0.328893	291.61	-0.386103	0.0874449	23.1	-0.262823	0.999848	23.4549	-0.183372	#N/A	22.7757	-0.288198	0.740807
LINC01762	0.129416	0.282365	0.178394	0.240608	0.40742	0	0.799827	0.30279	0.306243	0.449626	0	0	0.921991	0.0253599	#N/A	1.37323	0.20708	#N/A	0.688065	-0.129226	#N/A	199.906	-0.175592	0.999848	214.778	-0.0253637	0.954758	203.26	-0.165181	0.816888
CD58	23.7341	28.676	18.6448	10.9128	23.2992	16.0824	18.1382	10.7477	22.9483	15.5164	16.6296	14.474	92.8918	-0.294573	0.409104	88.5992	-0.460766	0.219835	82.0741	-0.792379	0.00672982	261.282	0.134452	0.999848	253.106	0.0745738	0.803656	244.174	-0.0129226	0.986486
MIR548AC	7.76057	5.64408	0	0	4.07188	0	0	6.05235	0	0	0	0	0.664923	-0.0775581	#N/A	0.708679	-0.104514	#N/A	0.507819	-0.482647	#N/A	0	#N/A	#N/A	0	#N/A	#N/A	0	#N/A	#N/A
IGSF3	9.35184	9.12816	7.71767	11.3242	10.4592	8.90702	21.3886	17.4177	17.762	17.6348	14.1337	15.431	182.813	0.30836	0.220732	242.602	0.946976	2.71518e-06	204.137	0.607158	0.00347463	254.848	-0.0691211	0.999848	256.341	-0.05403	0.867422	266.877	0.0491032	0.945838
MIR320B1	0	0	0	0	0	0	0	0	0	0	0	0	0	#N/A	#N/A	0	#N/A	#N/A	0	#N/A	#N/A	0	#N/A	#N/A	0	#N/A	#N/A	0	#N/A	#N/A
CD2	0	0	0	0	0	0	0	0	0	0.241863	0	0	0	#N/A	#N/A	0	#N/A	#N/A	0.133633	0.136484	#N/A	43.9394	0.0108233	0.999848	41.293	-0.089658	0.837689	43.4153	-0.0188936	0.986486
PTGFRN	30.4905	27.7124	28.8259	39.4005	40.1515	41.9509	55.5667	34.9708	42.9252	56.3181	42.8586	45.9901	590.88	0.565	0.0007306	569.787	0.488547	0.0309389	567.393	0.500574	0.00291956	410.388	0.0715713	0.999848	390.99	-0.0505345	0.863478	396.346	-0.00849935	0.991962
CD101	1.96244	1.68674	2.13132	2.43235	1.77852	2.02569	4.5941	4.17403	2.39227	3.30571	2.62713	3.74748	19.952	0.136306	#N/A	25.5752	0.634685	0.163156	22.2459	0.454088	0.415395	66.622	-0.141742	0.999848	72.3623	0.0304531	0.94607	69.5163	-0.0552477	0.950294
LOC101929099	1.52074	1.78662	1.93502	1.52241	4.23509	2.39086	2.34965	3.01062	1.10726	2.23531	2.32554	0.884606	11.3245	0.377446	#N/A	9.00594	0.116526	0.887244	7.99333	-0.102867	0.92398	45.4162	-0.051838	0.999848	43.7641	-0.122412	0.779158	42.4341	-0.19012	0.830806
TTF2	27.4077	27.7726	27.0609	38.6647	40.0726	42.329	28.2543	25.7967	17.9243	42.3164	45.3431	43.44	902.085	0.650192	1.1496e-05	627.169	-0.278411	0.232738	819.887	0.450118	0.00343286	362.999	0.198938	0.999848	296.891	-0.213999	0.534812	311.013	-0.0946575	0.887017
MIR942	21.1761	40.4274	21.8927	34.4489	24.9995	22.5417	28.6287	6.1931	31.3187	18.3928	17.5407	20.0168	6.10151	0.052341	#N/A	5.15915	-0.141757	#N/A	4.63506	-0.530219	0.59373	0	#N/A	#N/A	0	#N/A	#N/A	0	#N/A	#N/A
TRIM45	8.23435	8.52815	7.75868	8.3328	7.13698	5.59207	10.3069	6.95023	5.42629	7.5142	4.14423	6.04292	85.6869	-0.0877556	0.832926	82.4581	-0.175928	0.694738	71.456	-0.672461	0.0298019	66.6419	0.152327	0.999848	54.9347	-0.182514	0.678546	56.0198	-0.168715	0.839269
VTCN1	0.150409	0.820415	0.103666	0	0.118376	0.256173	0.116196	0.175952	0	0.261279	0	0	1.82425	-0.14794	#N/A	1.63196	-0.28282	#N/A	1.5655	-0.770638	#N/A	213.537	-0.136616	0.999848	208.124	-0.207279	0.565822	219.78	-0.0711708	0.920624
LINC01525	0	0	0	0	0	0	0	0	0	0	0	0	0	#N/A	#N/A	0	#N/A	#N/A	0	#N/A	#N/A	78.6379	-0.133411	0.999848	79.6431	-0.105507	0.789789	88.0092	0.123457	0.87749
MAN1A2	27.7872	28.7722	24.7674	24.2545	28.6156	25.3077	30.9264	25.6744	32.7656	23.0305	21.5864	26.4143	666.869	0.0634333	0.81893	661.561	0.041902	0.907975	568.998	-0.417899	0.0142899	714.99	-0.178922	0.999848	726.982	-0.132941	0.633283	727.286	-0.129363	0.826788
LOC100996263	1.46059	0.455251	1.15049	0.387927	0.985313	0.355378	1.93432	0.488182	0.493751	1.44985	0	1.57786	2.26122	-0.132459	#N/A	2.63664	-0.051621	#N/A	2.54494	-0.194903	0.878852	28.7865	0.136936	0.999848	30.4636	0.190796	#N/A	30.2068	0.23611	0.790876
TENT5C	42.8392	45.8554	41.1808	29.3431	33.2722	32.2983	19.2845	20.6298	36.776	26.9972	28.281	34.6075	546.175	-0.304328	0.10249	473.655	-0.769719	0.00233886	483.958	-0.746508	4.55209e-06	102.953	0.00753716	0.999848	101.238	-0.0334437	0.9354	103.056	0.0177818	0.986048
GDAP2	17.1704	18.6604	15.1407	11.9862	15.1708	13.2357	13.8181	10.0051	13.7663	7.69247	9.3499	10.1226	412.511	-0.19294	0.420131	374.486	-0.49688	0.0294432	322.709	-1.113	2.03529e-09	286.547	-0.0769891	0.999848	283.285	-0.1016	0.744631	289.354	-0.0482714	0.943335
WDR3	34.6029	34.5104	35.4226	32.8254	39.2986	42.0316	29.8808	26.9517	32.0295	27.9768	25.9344	29.7629	975.722	0.242205	0.229875	799.078	-0.313531	0.112852	749.096	-0.540982	0.000129547	0	#N/A	#N/A	0	#N/A	#N/A	0	#N/A	#N/A
SPAG17	2.29311	1.81934	1.81994	1.20578	2.33342	1.93306	1.46731	0.758699	1.75395	1.08639	1.43257	1.16771	48.6638	-0.0049483	0.992785	39.6381	-0.539868	0.219899	37.3111	-0.872424	0.0305515	827.853	-0.25594	0.999848	879.064	-0.111391	0.734554	882.248	-0.108553	0.853795
TBX15	16.8217	18.0652	16.5422	13.5425	15.5901	13.2988	18.4606	16.3068	23.6851	12.5625	9.02877	18.4931	175.468	-0.136963	0.645718	191.348	0.0884406	0.82296	153.469	-0.584496	0.0239477	489.787	-0.118684	0.999848	508.076	-0.0228603	0.945235	485.649	-0.145115	0.799572
LOC105378933	3.1375	3.80306	0.961089	1.29626	1.09747	0.593748	2.15451	0	2.4748	1.21117	0.770035	2.63621	3.0279	-0.257281	#N/A	3.34704	-0.235386	#N/A	3.2081	-0.623617	0.549823	0.85553	0.0682722	0.999848	0.802513	0.0289103	#N/A	0.635948	0.0180211	#N/A
WARS2	24.2614	22.723	19.6581	17.0524	24.9626	21.8702	18.2856	15.6445	26.8851	12.3352	14.2471	20.7331	217.699	0.0523458	0.890013	198.116	-0.207282	0.579366	171.153	-0.717749	0.00407419	342.432	-0.151424	0.999848	349.321	-0.0979509	0.751856	341.263	-0.164345	0.754268
WARS2-AS1	12.4451	11.6927	12.148	15.056	17.9647	15.6182	16.6217	12.6778	18.6465	18.5845	17.7563	24.6156	424.268	0.507364	0.00397518	386.654	0.290552	0.272184	419.95	0.508201	0.00576372	433.001	-0.074876	0.999848	432.893	-0.0716582	0.791847	428.626	-0.100276	0.861867
LINC01780	0.148981	0	0.410727	0.276982	0.469012	0.253742	0.920743	0	1.05762	0	0.329079	1.1266	1.03608	0.0805589	#N/A	1.54221	0.259315	#N/A	1.136	0.352281	#N/A	77.6378	0.256859	0.999848	69.9547	0.0381037	0.93121	74.6196	0.192625	0.791786
HAO2	0	0	0.167179	0	0	0	0.749545	0.851263	0.286991	0.21068	0.267892	0	0.122768	-0.0115107	#N/A	1.47692	0.428041	#N/A	0.450027	0.217024	#N/A	103.22	-0.171291	0.999848	115.242	0.0599498	0.885982	107.078	-0.0960896	0.91243
HAO2-IT1	0	0	0	1.36086	0	0	0	0	0	0	0	0	0.186986	0.0261892	#N/A	0	#N/A	#N/A	0	#N/A	#N/A	0	#N/A	#N/A	0	#N/A	#N/A	0	#N/A	#N/A
HSD3B2	0.19995	0	0	0	0.157367	0.170275	0	0	0	0	0	0	0.551348	0.0268821	#N/A	0.209789	-0.0446154	#N/A	0.209789	-0.15631	#N/A	28.3764	0.00798832	0.999848	28.4791	0.0125837	#N/A	26.2823	-0.127224	0.906204
HSD3B1	0.372728	0	0	0.173241	0	0	0	0	0	0	0	0	0.606565	-0.0517064	#N/A	0.419579	-0.101663	#N/A	0.419579	-0.349881	#N/A	38.4719	-0.0733091	0.999848	39.6911	-0.0190951	0.971059	41.6241	0.0813579	0.932483
LINC00622	1.88495	3.47992	2.79818	0.269572	2.73879	2.22258	2.68834	2.03544	3.08799	2.77064	3.20276	2.19292	8.9392	-0.179899	#N/A	9.98736	-0.0617081	0.943618	9.79698	-0.13616	0.888227	3.24597	-0.0756406	0.999848	3.78661	0.00961622	#N/A	3.79264	0.0392518	#N/A
ZNF697	546.564	534.338	499.463	501.366	609.198	493.003	420.064	363.822	426.388	419.829	433.163	435.066	7688.89	0.135511	0.520166	6277.18	-0.461878	0.00690092	6211.15	-0.511655	0.000236436	820.131	0.261806	0.999848	680.487	-0.0859234	0.808198	738.939	0.116159	0.851628
PHGDH	56.5095	57.8211	54.6427	79.4386	80.5523	87.0334	26.903	30.684	35.3589	50.9699	54.5004	77.1976	1674.92	0.643649	7.66968e-06	977.765	-0.912447	5.60534e-08	1241.13	-0.111317	0.651196	964.595	0.279854	0.999848	721.916	-0.399165	0.0672884	802.003	-0.108653	0.839269
HMGCS2	0	0	0	0	0	0.150804	0	0	0	0	0	0	0.184455	0.0261892	#N/A	0	#N/A	#N/A	0	#N/A	#N/A	0	#N/A	#N/A	0	#N/A	#N/A	0	#N/A	#N/A
REG4	0.133359	0	0	0.123969	0	0	0.103024	0	0	0.115831	0	0	0.396775	-0.0110171	#N/A	0.342658	-0.0137458	#N/A	0.343423	-0.0536935	#N/A	78.5079	-0.20756	0.999848	80.5056	-0.151365	0.707487	81.1696	-0.139713	0.857429
ADAM30	0.305254	0	0	0	0	0.519902	0	0	0	0.132567	0.337132	0	1.1574	0.0166643	#N/A	0.419579	-0.101663	#N/A	0.940464	0.060912	#N/A	11.0255	-0.019234	0.999848	11.1728	-0.015476	#N/A	11.9962	0.0853086	#N/A
NOTCH2	55.3746	58.7392	55.5007	74.3464	81.1222	90.5581	65.4916	50.5616	54.7061	64.4658	72.0567	76.2111	3618.64	0.635865	1.46543e-05	2715.09	-0.0796773	0.758203	2905.97	0.110316	0.565839	830.231	0.229338	0.999848	717.597	-0.0812709	0.755313	739.831	0.00291025	0.996802
SEC22B	19.7195	21.0453	17.948	15.1705	21.6843	18.8304	13.3468	13.4934	11.7999	11.0247	10.9033	11.9981	447.069	0.0478462	0.883268	354.725	-0.667393	0.000297015	328.493	-1.00204	2.68878e-09	112.222	0.109467	0.999848	100.719	-0.129034	0.736744	96.2309	-0.235033	0.731344
NBPF8	5.8047	8.41547	7.58037	9.44295	12.4431	13.4638	7.55254	3.84199	4.87986	7.89433	9.53198	10.2037	148.701	0.754645	0.00070097	90.6588	-0.421884	0.231527	111.827	0.138941	0.691556	57.4037	0.346039	0.999848	45.851	-0.000362375	0.999198	47.2802	0.0616592	0.948706
PFN1P2	3.07793	5.90965	2.88509	5.9513	7.36418	5.66164	3.80448	4.60882	3.78738	4.70514	4.35118	2.79304	24.7703	0.566709	#N/A	17.6908	-0.00840705	0.992863	16.7722	-0.141247	0.861612	3.01041	-0.022914	0.999848	2.43109	-0.0632595	#N/A	3.56028	0.0793601	#N/A
NBPF26	5.97472	8.27555	6.43137	9.61033	9.66876	11.2622	7.57176	6.20406	6.1954	8.97946	10.3799	10.2376	151.444	0.637112	0.00356107	109.995	-0.111039	0.786689	129.122	0.309573	0.262744	330.255	0.207093	0.999848	276.494	-0.147932	0.654375	299.434	0.0563958	0.93276
RNVU1-19	0	0	0	0	0	0	0	0	0	0	0	0	0	#N/A	#N/A	0	#N/A	#N/A	0	#N/A	#N/A	0	#N/A	#N/A	0	#N/A	#N/A	0	#N/A	#N/A
PPIAL4A	0	0	0	0	0.542917	0	0	0.80698	0	0	0	0	0.157104	0.0261892	#N/A	0.20086	0.0425264	#N/A	0	#N/A	#N/A	0.357227	-0.00726851	0.999848	0.17422	-0.0108555	#N/A	0.291871	-0.0170394	#N/A
RNVU1-4	1.38807	6.05706	3.82678	2.58066	2.18491	4.72826	2.14466	3.2476	3.28465	0	3.06605	0	1.4497	0.0004249	#N/A	1.29053	-0.0600539	#N/A	0.930327	-0.55747	#N/A	0	#N/A	#N/A	0	#N/A	#N/A	0	#N/A	#N/A
FCGR1B	0.161297	0	0	0.0999596	0.253891	0.0915723	0	0	0	0.466989	0.118761	0.135525	1.15744	0.114777	#N/A	0.314684	-0.0695197	#N/A	1.37379	0.628699	#N/A	0	#N/A	#N/A	0	#N/A	#N/A	0	#N/A	#N/A
LOC100996318	0.128503	0.140186	0	0.119455	0.606817	0.218864	0.397092	0.601306	0.456124	0.781293	1.41923	0.485872	1.90144	0.248407	#N/A	2.39814	0.505372	#N/A	3.86656	1.79247	0.0289621	0	#N/A	#N/A	0	#N/A	#N/A	0	#N/A	#N/A
FAM72B	25.8191	24.8913	22.6578	18.559	27.2909	23.7769	14.0318	16.858	15.4518	22.5559	26.1944	25.7299	187.795	0.0419924	0.913131	146.835	-0.711827	0.00319834	172.873	-0.202158	0.476943	0	#N/A	#N/A	0	#N/A	#N/A	0	#N/A	#N/A
SRGAP2C	9.27953	10.157	8.55612	7.67409	10.1123	10.096	8.1038	7.91468	8.59248	6.1999	6.23828	5.63253	177.508	0.113491	0.735932	154.988	-0.260252	0.379275	132.082	-0.830078	0.000238545	227.414	0.0673155	0.999848	199.211	-0.247342	0.49755	199.72	-0.258797	0.587449
SRGAP2-AS1	1.2031	1.68747	2.01379	0.958616	0.946877	1.02455	1.32776	0.804238	1.62682	0.447844	0.759279	0.649846	8.80663	-0.262031	#N/A	9.18673	-0.245287	0.728133	7.06114	-1.22733	0.0999722	0	#N/A	#N/A	0	#N/A	#N/A	0	#N/A	#N/A
LINC02798	0.528621	1.15336	0.662435	1.16149	0.302576	0.736638	0.371252	0.899484	0.454872	0.250441	0.4246	0.605673	9.22534	0.0348889	#N/A	7.65763	-0.252025	#N/A	6.66798	-0.80757	0.333074	144.183	-0.189606	0.999848	148.949	-0.101747	0.778115	153.36	-0.0330512	0.965959
EMBP1	0.396246	0.345817	0.163862	0.368345	0.498974	0.202463	0.612226	0.278124	0.281296	0.688331	0.525152	0.299642	4.93492	0.100672	#N/A	4.78136	0.108191	#N/A	5.27982	0.368661	0.723248	180.154	-0.217268	0.999848	193.364	-0.0422634	0.906128	191.958	-0.0635601	0.926644
RNVU1-17	8.32842	0	3.82678	5.16133	0	0	2.14466	3.2476	6.56929	7.23377	3.06605	3.49887	1.24888	-0.108946	#N/A	1.64883	-0.0547028	#N/A	1.66674	-0.0897267	#N/A	0.539073	-0.0698819	0.999848	0.971636	0.00659509	#N/A	0.56522	-0.0697331	#N/A
RNVU1-18	81.8961	133.255	112.89	80.0006	122.355	148.94	94.365	149.39	203.648	84.394	134.906	199.436	48.1451	0.206652	0.639303	50.662	0.310923	0.513164	46.3736	0.139593	0.807624	0.226943	0.0112658	0.999848	0	#N/A	#N/A	0.186972	0.00603614	#N/A
FCGR1CP	0	0.440709	0	0	0.317946	0	0	0.472588	0	0.701767	0.446169	0	0.350239	0.0102752	#N/A	0.393995	0.0181142	#N/A	0.654028	0.337417	#N/A	0	#N/A	#N/A	0	#N/A	#N/A	0	#N/A	#N/A
H3-2	0.230001	0	0	0	0	0.0979331	0	0.403592	0	0.0998853	0	0.289878	0.604034	-0.0520004	#N/A	1.02216	0.0372016	#N/A	0.947839	0.0649577	#N/A	0	#N/A	#N/A	0	#N/A	#N/A	0	#N/A	#N/A
FAM72C	1.78388	1.29738	1.91255	1.28977	2.18396	1.18155	0.612493	1.39122	0.234516	0.68863	1.09454	2.24829	9.56521	-0.000915481	#N/A	6.7224	-0.583121	#N/A	8.04415	-0.471851	0.59413	12.196	-0.0446194	0.999848	9.83547	-0.188281	#N/A	11.8043	-0.0943029	#N/A
PPIAL4E	0	0	0	0	0	0	0	0	0	0	0	0	0	#N/A	#N/A	0	#N/A	#N/A	0	#N/A	#N/A	0	#N/A	#N/A	0	#N/A	#N/A	0	#N/A	#N/A
RNVU1-15	0	0	1.90179	0	0	0	0	0	0	2.39664	6.09494	0	0.122768	-0.0115107	#N/A	0.122768	-0.0169634	#N/A	0.643653	0.419442	#N/A	0.729336	0.0700396	0.999848	0.360433	-0.00568308	#N/A	0.361192	-0.0165066	#N/A
NBPF15	18.0193	20.4063	20.5215	21.0577	19.4493	24.4789	17.6989	14.9564	16.2437	13.4151	15.5418	17.7357	285.162	0.256512	0.262363	229.38	-0.336353	0.148214	216.928	-0.546775	0.00656753	132.234	0.0582732	0.999848	119.356	-0.176504	0.641282	121.979	-0.128221	0.856183
RNVU1-2A	37.2507	27.0916	38.0358	20.5202	26.06	23.498	12.79	16.1396	32.6474	19.1731	21.3323	45.2096	12.2514	-0.232281	#N/A	11.0282	-0.498062	0.389834	12.0153	-0.456836	0.550413	0.940406	0.0990403	0.999848	1.14117	0.0803274	#N/A	1.01877	0.125224	#N/A
PPIAL4F	0	0	0	0	0	0	0	0	0	0	0	0	0	#N/A	#N/A	0	#N/A	#N/A	0	#N/A	#N/A	0	#N/A	#N/A	0	#N/A	#N/A	0	#N/A	#N/A
SRGAP2B	4.37655	4.12182	4.644	4.91718	3.07278	5.04086	3.89183	3.31498	3.27829	2.89884	3.47741	4.36512	82.0907	0.090341	0.840183	68.6572	-0.374816	0.295232	66.9207	-0.511423	0.126592	139.861	0.0993556	0.999848	127.397	-0.0932944	0.804921	124.954	-0.155336	0.825916
FAM72D	4.7915	5.12463	2.97866	1.92139	8.72522	3.84037	2.75805	4.83589	2.66784	2.93769	3.73545	4.49958	28.7546	0.176032	#N/A	22.5863	-0.32256	0.576947	22.6413	-0.40449	0.502493	0	#N/A	#N/A	0	#N/A	#N/A	0	#N/A	#N/A
RNU1-153P	1.5592	0	4.29857	0	0	5.31119	0	0	3.6896	2.70853	0	0	0.719341	-0.000696417	#N/A	0.570531	-0.0579711	#N/A	0.484064	-0.214178	#N/A	0	#N/A	#N/A	0	#N/A	#N/A	0	#N/A	#N/A
PPIAL4D	0	0	0	0	0	0	0	0	0	0	0	0	0	#N/A	#N/A	0	#N/A	#N/A	0	#N/A	#N/A	0.751675	-0.0458682	0.999848	0.75622	-0.0243464	#N/A	1.07018	0.00760116	#N/A
RNVU1-14	0	0	0	0	0	0	0	0	0	0	0	0	0	#N/A	#N/A	0	#N/A	#N/A	0	#N/A	#N/A	0	#N/A	#N/A	0	#N/A	#N/A	0	#N/A	#N/A
NBPF20	1.83361	2.27487	2.06499	1.73792	1.96188	2.40856	1.61095	1.12157	1.16273	0.957648	1.27065	1.14793	100.887	0.112386	0.771705	76.8157	-0.653504	0.0314494	71.1367	-1.04547	0.000231563	95.6851	0.110243	0.999848	77.5981	-0.335472	0.422521	84.7288	-0.129179	0.874122
RNU1-154P	0	0	0	0	0	0	0	0	0	0	0	0	0	#N/A	#N/A	0	#N/A	#N/A	0	#N/A	#N/A	0.805957	0.00990045	0.999848	0.872506	0.0112829	#N/A	1.21398	0.0781557	#N/A
NBPF25P	1.0707	2.33609	2.37786	1.1059	2.4344	3.14064	2.75718	0.974196	2.11137	2.16994	3.15338	2.99877	20.5975	0.238247	#N/A	17.6184	-0.00145928	0.998966	20.3244	0.32302	0.624607	82.6249	-0.291129	0.999848	82.3005	-0.274762	0.51749	86.669	-0.167262	0.829412
GPR89A	6.14035	5.35888	5.75565	7.91509	8.82766	6.76291	5.7556	5.4592	6.78075	9.17327	7.32412	8.77077	98.7066	0.479509	0.0696972	78.7917	-0.0431091	0.938224	89.5387	0.301141	0.343715	134.213	0.19251	0.999848	110.072	-0.217331	0.602079	128.543	0.133844	0.853073
PDZK1	3.48808	3.8052	2.65714	2.73051	5.2015	3.90844	3.5456	1.28856	3.47537	3.66744	4.46061	4.62754	23.4926	0.248791	#N/A	18.2822	-0.226525	0.732871	21.5133	0.119615	0.86789	163.818	0.217823	0.999848	140.172	-0.0969553	0.796842	144.908	-0.0258777	0.974354
CD160	5.61799	5.00307	4.26718	2.34476	3.97037	3.80785	5.75725	3.8896	4.74789	1.59334	3.16566	3.03453	42.8546	-0.327511	0.408682	46.7995	-0.125675	0.824343	35.7569	-1.09901	0.00828169	51.3173	0.0228039	0.999848	44.7859	-0.230293	0.615885	46.1922	-0.188645	0.83161
RNF115	17.2703	17.2461	14.1873	13.5093	17.6263	14.9702	15.8385	13.2923	13.6875	13.6237	11.458	13.0754	453.787	0.0390336	0.906715	407.009	-0.269663	0.274494	372.986	-0.574046	0.00165027	395.628	0.172921	0.999848	334.238	-0.207551	0.522833	351.55	-0.0747244	0.910813
POLR3C	37.9082	38.76	36.1969	41.7814	47.8277	49.436	39.3721	34.6365	34.5721	41.3996	44.1721	51.264	514.253	0.401505	0.028208	416.296	-0.14459	0.5777	447.09	0.0525883	0.845086	201.848	0.134411	0.999848	166.195	-0.196133	0.644566	173.792	-0.124952	0.861867
NUDT17	14.9747	17.3853	18.9376	22.2214	12.3262	20.5909	19.7407	24.75	18.8555	30.7861	35.8082	23.8945	76.3669	0.196248	0.618237	75.501	0.189067	0.646565	88.6133	0.599529	0.0403368	95.5338	0.206103	0.999848	72.5189	-0.150617	0.732611	72.7544	-0.17265	0.834107
PIAS3	48.6454	51.3628	49.2958	49.8434	44.7348	52.5185	47.4966	46.3233	50.9988	31.5962	30.8647	33.3113	616.581	0.102776	0.682306	566.742	-0.130607	0.601452	459.89	-0.853414	8.03174e-09	156.413	0.00449702	0.999848	161.654	0.0737986	0.850664	147.893	-0.138764	0.843951
MIR6736	23.1502	8.41829	5.31857	7.17337	6.07331	19.7144	17.8843	18.0545	36.5208	13.4049	17.0452	29.177	1.84273	-0.0193989	#N/A	2.626	0.194338	#N/A	2.19173	0.172155	0.894578	0	#N/A	#N/A	0	#N/A	#N/A	0	#N/A	#N/A
ANKRD35	0.203072	0.147689	0.279925	0.251697	0.319648	0	0.209173	0	0.160179	0.235175	0	0	1.72141	-0.00799778	#N/A	1.36196	-0.132526	#N/A	1.14339	-0.549052	#N/A	63.1622	0.275706	0.999848	54.245	-0.0233143	0.962638	60.272	0.216408	0.783465
ITGA10	4.70458	6.60435	3.77037	3.9326	3.15731	3.60263	4.0007	2.47446	2.33009	1.90057	3.62504	3.67712	68.9535	-0.28714	0.424197	59.9706	-0.706956	0.0490005	59.3839	-0.876576	0.0176329	56.9705	-0.0703146	0.999848	57.9148	-0.038313	0.9338	55.3184	-0.124771	0.899252
PEX11B	55.652	58.688	55.1608	40.6477	52.56	43.3304	56.5051	38.4419	54.2445	23.0178	34.2441	27.7221	226.196	-0.169296	0.529217	219.994	-0.253012	0.388316	172.733	-1.18588	7.56531e-08	22.5105	-0.0503627	0.999848	19.6176	-0.228844	#N/A	20.7544	-0.181275	0.856734
RBM8A	1.71191	1.60076	1.17989	1.51559	1.79644	2.08263	1.57441	2.00264	2.12193	1.98254	2.52092	3.80146	24.1324	0.251403	#N/A	22.8421	0.164686	0.801677	26.924	0.581537	0.262942	0	#N/A	#N/A	0	#N/A	#N/A	0	#N/A	#N/A
GNRHR2	4.89556	5.14284	3.49911	5.22505	4.42377	4.47782	5.04264	5.30274	6.22134	6.4569	5.20655	6.17005	30.1393	0.127142	#N/A	30.311	0.147132	0.812048	29.964	0.156689	0.79652	0	#N/A	#N/A	0	#N/A	#N/A	0	#N/A	#N/A
LIX1L-AS1	3.08384	3.36421	3.28481	3.51822	3.41998	2.38742	2.81552	1.96776	1.9902	3.16552	2.78663	2.29667	26.6464	0.0421895	#N/A	21.5446	-0.442284	0.391339	22.5633	-0.411523	0.468311	0	#N/A	#N/A	0	#N/A	#N/A	0	#N/A	#N/A
LIX1L	16.8836	19.6631	18.2412	15.6948	18.8545	21.5668	15.7751	15.6139	15.522	10.9984	12.2212	16.9657	191.661	0.157624	0.599418	162.642	-0.292897	0.272497	146.944	-0.658719	0.00483471	0	#N/A	#N/A	0	#N/A	#N/A	0	#N/A	#N/A
ANKRD34A	37.0207	40.7247	41.714	37.9303	37.9702	37.5994	44.8398	42.2197	34.3371	35.4404	38.9007	29.5426	368.964	0.0543102	0.845448	352.803	-0.0646916	0.835395	316.914	-0.403386	0.0436591	0	#N/A	#N/A	0	#N/A	#N/A	0	#N/A	#N/A
POLR3GL	5.15372	6.85642	9.52996	7.24467	6.33154	8.13542	7.18597	9.41105	5.3541	5.24059	4.44248	6.33699	33.7145	0.117043	0.822332	31.1868	-0.0424377	0.95536	26.1328	-0.588723	0.24263	0	#N/A	#N/A	0	#N/A	#N/A	0	#N/A	#N/A
TXNIP	76.9339	75.5217	66.3463	183.078	225.594	191.277	64.8991	32.8076	69.8015	231.189	224.07	262.706	1303.09	1.48164	2.22952e-24	562.884	-0.375868	0.437522	1245.24	1.47213	1.81537e-25	18.6661	-0.126398	0.999848	21.815	0.0962469	#N/A	28.2465	0.533229	0.323537
HJV	0.188291	0.410818	0	0	0	0.320692	0	0	0	0	0.207954	0.23731	0.96497	-0.0445781	#N/A	0.59606	-0.172996	#N/A	0.986999	-0.193237	#N/A	74.5706	0.0469564	0.999848	68.6157	-0.112125	0.788451	72.2461	-0.01196	0.99118
RNVU1-6	0	0	0	0	0	0	0	0	0	0	0	0	0	#N/A	#N/A	0	#N/A	#N/A	0	#N/A	#N/A	0	#N/A	#N/A	0	#N/A	#N/A	0	#N/A	#N/A
NBPF10	1.01443	1.0029	1.17985	1.0314	1.49697	1.64676	1.4449	0.815858	0.937686	1.26657	1.61052	1.6381	46.1662	0.398585	0.269072	36.7043	-0.0648091	0.924475	42.0874	0.255634	0.588722	15.7147	0.217226	0.999848	13.4751	0.0506862	#N/A	13.783	0.120548	#N/A
NOTCH2NLA	0.307938	0.503902	0	0.286255	0.484715	0.262237	0.237892	0	0.182172	0	0.170048	0	2.37028	0.0858425	#N/A	1.48482	-0.142792	#N/A	1.19261	-0.708429	#N/A	0	#N/A	#N/A	0	#N/A	#N/A	0	#N/A	#N/A
PPIAL4H	0	0	0	0	0	0.58745	0	0	0	0	0	0.869416	0.184455	0.0261892	#N/A	0	#N/A	#N/A	0.197313	0.136484	#N/A	0	#N/A	#N/A	0	#N/A	#N/A	0	#N/A	#N/A
NBPF12	6.69908	8.74243	7.20625	6.34378	6.06079	6.61124	5.22362	6.59167	6.37055	4.07844	2.90415	4.89226	130.249	-0.097682	0.782207	119.027	-0.370751	0.213529	98.0592	-1.12057	7.39882e-06	143.42	-0.00511013	0.999848	122.123	-0.373117	0.358788	118.147	-0.520407	0.152184
PRKAB2	130.791	136.905	111.84	77.6695	108.81	95.6511	95.0814	74.1358	93.6281	36.8648	41.166	37.8339	1554.93	-0.281096	0.179081	1416.27	-0.594401	0.00144291	1084.23	-1.90864	3.19446e-36	91.8218	-0.0632586	0.999848	82.3818	-0.315352	0.461824	69.4407	-0.838907	0.00864183
FMO5	3.88028	3.56905	3.19879	1.55599	2.87427	2.26773	3.40909	2.75916	3.33076	1.38776	1.4285	1.91783	44.6035	-0.414499	0.25942	48.5697	-0.227345	0.63697	36.5371	-1.33018	0.00045304	0	#N/A	#N/A	0	#N/A	#N/A	0	#N/A	#N/A
CHD1L	6.56307	5.65852	6.27445	6.39616	8.33121	8.29342	6.54218	4.33416	7.3895	6.71182	5.4948	7.87144	77.863	0.361294	0.248324	63.6741	-0.102315	0.849985	63.5258	-0.124082	0.783165	0	#N/A	#N/A	0	#N/A	#N/A	0	#N/A	#N/A
LINC00624	5.85065	4.99893	4.11702	2.81443	6.05367	5.22624	3.91928	3.35033	3.67899	3.48254	2.53043	3.91893	70.2979	0.0224815	0.967536	58.4093	-0.481113	0.205721	54.245	-0.804684	0.0221292	651.683	-0.124793	0.999848	663.457	-0.0796908	0.752364	659.386	-0.0948978	0.865537
BCL9	35.7772	39.5398	39.1563	44.3217	43.2979	46.4207	43.7224	43.7459	47.223	41.0374	37.1704	51.9342	682.67	0.343133	0.0349151	629.867	0.14119	0.539571	590.172	-0.0380063	0.88219	419.351	-0.0251176	0.999848	436.592	0.0737612	0.802386	404.304	-0.119894	0.845466
ACP6	2.39165	2.11212	1.91004	2.99962	3.58535	3.10355	2.58081	1.64316	1.88649	2.96758	2.4737	3.49274	84.4826	0.596047	0.0263372	60.3972	-0.145351	0.776442	69.8835	0.221879	0.575754	135.653	-0.0992387	0.999848	133.071	-0.13184	0.730966	141.479	0.00909335	0.992221
GJA5	0	0	0	0.128719	0.21796	0	0.213944	0	0.819164	0.360808	0.305859	0.174518	0.501194	0.108658	#N/A	1.36624	0.396933	#N/A	0.985466	1.09585	#N/A	42.8397	0.0376221	0.999848	47.5149	0.189999	0.6762	48.1051	0.271038	0.717287
GJA8	0	0	0.24101	0	0	0.297786	0	0	0.413734	0	0.3862	0	0.307223	0.00941632	#N/A	0.342868	0.0165037	#N/A	0.316394	0.0450009	#N/A	2.05908	0.0414388	0.999848	2.12949	0.030259	#N/A	2.55135	0.14579	#N/A
GPR89B	4.366	5.14397	4.45356	4.3021	5.4979	5.42834	4.31729	2.96233	3.92595	4.32306	5.11127	5.72274	65.9474	0.219221	0.553444	52.6959	-0.338589	0.414085	58.1432	-0.0978288	0.837998	188.232	0.0483172	0.999848	174.268	-0.133851	0.697699	184.568	0.0144594	0.986203
RNVU1-7	16.6568	30.2853	21.0473	28.3873	19.6642	18.913	40.7485	48.714	29.5618	31.3463	45.9908	59.4808	9.48696	0.0663794	#N/A	12.0588	0.466901	0.418747	12.5365	0.705991	0.295432	0.6598	0.051734	0.999848	0.512073	0.00850863	#N/A	1.1683	0.149799	#N/A
NBPF11	7.11984	6.76493	6.43737	4.98167	6.86886	7.36708	6.03259	4.20927	5.07251	4.52166	4.81948	4.63143	101.974	0.0377011	0.934046	85.4507	-0.448418	0.173571	79.7268	-0.746874	0.00791212	104.2	0.0703773	0.999848	99.3741	-0.0228903	0.962638	95.0416	-0.127909	0.876575
LINC02805	0.0356194	0	0.147299	0	0	0	0	0.083337	0.252863	0	0.0786783	0	0.473198	-0.0972903	#N/A	1.33436	0.0982634	#N/A	0.666824	-0.315053	#N/A	0	#N/A	#N/A	0	#N/A	#N/A	0	#N/A	#N/A
LOC101927468	0.0141816	0	0.0195487	0	0	0.0483076	0.0219115	0	0	0.0492706	0	0.0714945	0.596573	0.0282177	#N/A	0.360531	-0.0212171	#N/A	0.889556	0.436745	#N/A	72.0987	-0.0902186	0.999848	69.4331	-0.160481	0.721007	73.8224	-0.0590139	0.948859
LINC01138	6.98455	6.97925	7.07931	5.51065	7.66817	7.09757	5.30511	6.04221	4.93057	6.57632	5.25067	6.06585	138.659	0.0653474	0.865508	116.349	-0.435508	0.11935	116.603	-0.45102	0.0741213	184.291	-0.168463	0.999848	175.937	-0.28213	0.447082	174.333	-0.320969	0.46965
MIR5087	17.9718	45.7468	20.6444	38.9816	28.2889	56.117	9.25589	7.00798	42.5275	26.0162	33.0811	37.751	6.87569	0.282312	#N/A	4.38235	-0.191543	#N/A	5.21802	0.0345963	0.979636	0	#N/A	#N/A	0	#N/A	#N/A	0	#N/A	#N/A
RNVU1-1	11.1046	3.02853	5.74016	2.58066	0	4.72826	2.14466	0	13.1386	2.41126	3.06605	0	1.95649	-0.191144	#N/A	2.41387	-0.128026	#N/A	1.72786	-0.902091	#N/A	0	#N/A	#N/A	0	#N/A	#N/A	0	#N/A	#N/A
RNU1-155P	0	3.67911	6.97324	6.27006	0	2.87198	0	0	0	0	0	0	1.11987	-0.00120467	#N/A	0.561439	-0.161745	#N/A	0.561439	-0.531275	#N/A	0	#N/A	#N/A	0	#N/A	#N/A	0	#N/A	#N/A
MIR6077	2.77614	0	0	0	0	0	4.28932	0	0	0	0	0	0.104895	-0.0115107	#N/A	0.237763	0.0142451	#N/A	0.104895	-0.0642885	#N/A	0	#N/A	#N/A	0	#N/A	#N/A	0	#N/A	#N/A
RNVU1-3	9.89754	15.4248	7.79616	7.88625	17.805	4.81636	10.9231	0	13.3834	4.91237	6.24637	0	4.37771	0.0116589	#N/A	3.73576	-0.150924	#N/A	2.84553	-0.95121	0.322805	0	#N/A	#N/A	0	#N/A	#N/A	0	#N/A	#N/A
PPIAL4G	0	0	0	0	0.0929267	0	0	0	0	0	0	0	0.157104	0.0261892	#N/A	0	#N/A	#N/A	0	#N/A	#N/A	4.5557	-0.113231	0.999848	7.17984	0.175208	#N/A	5.76016	0.0912711	#N/A
NBPF14	2.14632	2.4865	2.04222	2.78974	2.7506	2.84682	2.61188	1.37762	2.38216	2.7056	2.30753	2.77691	78.4746	0.394029	0.176886	62.7344	-0.122364	0.81759	66.0686	0.00283967	0.995954	170.449	0.273306	0.999848	137.367	-0.174452	0.649033	155.772	0.128867	0.853727
NUDT4B	0	0	0	0	0	0	0	0	0	0	0	0	0	#N/A	#N/A	0	#N/A	#N/A	0	#N/A	#N/A	0	#N/A	#N/A	0	#N/A	#N/A	0	#N/A	#N/A
PDE4DIP	4.87048	5.26833	5.30509	4.71905	4.72181	5.67055	2.71213	2.21735	2.74967	2.47664	1.96597	2.55509	365.211	0.0959867	0.73291	258.348	-1.03601	2.0528e-08	244.214	-1.3472	2.40454e-15	236.942	-0.0357464	0.999848	233.641	-0.0667999	0.829239	233.109	-0.0709587	0.919543
NBPF9	8.15349	8.2908	8.15189	10.0123	9.15025	10.158	7.15423	4.00368	6.37177	5.46438	6.72593	7.35822	212.022	0.346937	0.115177	153.657	-0.52258	0.065991	155.021	-0.54733	0.0195195	109.551	0.168501	0.999848	87.2784	-0.297796	0.485617	102.027	0.046648	0.955986
NBPF19	0.31447	0.108335	0.114074	0.153857	0.234472	0.0563788	0.230152	0.503409	0.117496	0.172508	0.219354	0.0834396	5.90402	-0.0817297	#N/A	7.65354	0.203255	#N/A	5.54443	-0.338157	0.751796	187.613	0.125763	0.999848	175.652	-0.00829874	0.98858	180.114	0.0602047	0.935169
PPIAL4C	0	0	0	0	0	0	0	0	0	0	0	0	0	#N/A	#N/A	0	#N/A	#N/A	0	#N/A	#N/A	0.204975	0.0141931	0.999848	0.314546	0.0176454	#N/A	0.186972	0.00603614	#N/A
LINC00869	0.729827	0.818927	0.718594	0.620286	0.164114	0.390665	0.515488	0.683017	0.493434	0.144892	0.184238	0.367931	16.0232	-0.4546	#N/A	17.3559	-0.365537	0.524546	12.9072	-1.6531	0.00472101	101.116	-0.255512	0.999848	92.5005	-0.453753	0.193495	101.003	-0.25219	0.701711
FCGR1A	0	0	0	0	0	0	0	0	0	0	0	0	0	#N/A	#N/A	0	#N/A	#N/A	0	#N/A	#N/A	0	#N/A	#N/A	0	#N/A	#N/A	0	#N/A	#N/A
H2BC18	0.356138	0.155407	1.08002	0.397274	0.448467	0.485253	0.220103	0.83324	1.01129	0.618658	0.314664	1.25679	3.99525	-0.0371454	#N/A	4.65869	0.0829875	#N/A	4.50467	0.123337	0.922466	30.0968	0.144694	0.999848	28.7983	0.0536956	#N/A	33.0654	0.314137	0.685496
H3C13	0.553877	0	1.52699	0	0	1.8867	2.56733	0	0	0	1.22344	4.18843	0.719341	-0.000696417	#N/A	0.749037	0.0223599	#N/A	1.136	0.352281	#N/A	0	#N/A	#N/A	0	#N/A	#N/A	0	#N/A	#N/A
H4C14	0	0	0	0	0.38201	0	0	0	0	0	0	0	0.314208	0.0529396	#N/A	0	#N/A	#N/A	0	#N/A	#N/A	2.7286	0.13761	0.999848	1.5529	-0.011073	#N/A	3.02858	0.249324	#N/A
H3C14	0	0	0	0.255573	0	0	0	0	0	0	0	0	0.186986	0.0261892	#N/A	0	#N/A	#N/A	0	#N/A	#N/A	0	#N/A	#N/A	0	#N/A	#N/A	0	#N/A	#N/A
H2AC18	1.6586	0	0	0	0	0	0.640663	0	0	1.4406	0	0	0.419579	-0.0727504	#N/A	0.552447	-0.0822643	#N/A	0.686846	-0.137364	#N/A	0	#N/A	#N/A	0	#N/A	#N/A	0	#N/A	#N/A
H2BC20P	32.6265	29.5385	26.8968	25.3674	37.5574	35.0992	20.3716	14.7211	13.5507	16.1494	13.8982	14.7018	524.315	0.235396	0.361518	359.526	-0.91184	1.11974e-05	340.724	-1.20688	1.14528e-11	35.1567	-0.104695	0.999848	38.853	0.0602275	0.894996	34.229	-0.163642	0.862329
H2AC19	0	0	0	1.50081	0	0.687442	0	0	0	0.701145	0	0	0.558427	0.118268	#N/A	0	#N/A	#N/A	0.133633	0.136484	#N/A	0	#N/A	#N/A	0	#N/A	#N/A	0	#N/A	#N/A
H3C15	0	0	0	0	0	0	0	0	0	0	0	0	0	#N/A	#N/A	0	#N/A	#N/A	0	#N/A	#N/A	0	#N/A	#N/A	0	#N/A	#N/A	0	#N/A	#N/A
H4C15	0	0	0	0	0	0.200994	0.547005	0	0	0.205001	0.26067	0.297467	0.184455	0.0261892	#N/A	0.398606	0.114577	#N/A	0.524573	0.610903	#N/A	2.31188	-0.0126791	0.999848	2.2796	-0.0108273	#N/A	1.64874	-0.153878	#N/A
H2BC21	641.116	575.46	631.882	786.079	637.93	688.313	398.375	508.088	370.988	579.11	579.61	615.661	3775.55	0.298668	0.0939612	2764.63	-0.610673	0.000324572	3065	-0.280294	0.0749953	28.7316	-0.133192	0.999848	25.6353	-0.283921	#N/A	23.4085	-0.595472	0.233554
H2AC20	4998.23	5111.98	5798.78	6734.76	5063.41	5024.42	4338.83	5711.18	3165.79	5124.57	5291.35	4874.48	5516.72	0.198378	0.305796	4541.94	-0.349191	0.116215	4681.97	-0.267183	0.0694724	0	#N/A	#N/A	0	#N/A	#N/A	0	#N/A	#N/A
H2AC21	2037.19	2071.06	2205.45	2005.94	1648.3	1759.36	1578.11	2084.2	1718.7	1343.02	1443.98	2096.05	2678	-0.0886808	0.692552	2486.39	-0.313192	0.0881209	2298.89	-0.585706	0.000578087	0	#N/A	#N/A	0	#N/A	#N/A	0	#N/A	#N/A
BOLA1	98.0066	95.5283	99.8733	121.957	124.102	117.828	112.186	133.425	122.78	251.451	224.743	240.759	417.451	0.407412	0.0192836	386.062	0.218044	0.361795	548.873	1.05267	6.66152e-14	122.608	-0.113571	0.999848	127.126	-0.0434868	0.91311	110.575	-0.395674	0.388075
SV2A	44.8057	47.7377	49.174	53.2352	55.0291	57.4366	46.2253	50.1892	55.0388	42.2217	41.8152	48.6771	638.544	0.339054	0.041816	561.52	0.00560202	0.988246	505.188	-0.312714	0.0595041	116.508	0.140391	0.999848	104.538	-0.0675457	0.858662	109.182	0.0382725	0.964358
SF3B4	188.233	218.317	199.621	236.452	241.617	259.843	218.589	247.55	221.29	214.896	230.17	240.1	994.706	0.39957	0.0094765	879.394	0.0889664	0.713085	840.992	-0.0360143	0.877007	64.5148	0.0136548	0.999848	56.3031	-0.208372	0.651115	56.4881	-0.272188	0.729981
MTMR11	20.5138	22.5961	22.8552	14.626	13.9506	15.4341	20.0787	20.6193	18.0268	10.7251	10.6681	12.5506	215.35	-0.41578	0.0421829	228.177	-0.246671	0.316895	179.354	-1.16227	8.59475e-10	12.7864	-0.0320625	0.999848	10.5976	-0.182396	#N/A	10.6051	-0.297733	#N/A
OTUD7B	36.1749	34.0815	34.8776	33.922	34.464	34.9443	44.6451	39.0732	48.3743	30.0781	32.8587	39.6559	1103.96	0.0938171	0.694514	1160.75	0.225925	0.314938	978.408	-0.258099	0.172994	638.229	0.0702013	0.999848	629.275	0.0530169	0.860863	600.779	-0.0643824	0.91946
VPS45	4.32169	6.2113	3.54598	3.31594	3.77924	2.27828	2.91469	3.69141	3.97701	1.19164	2.1971	3.45828	66.3688	-0.358057	0.303645	65.7868	-0.425722	0.270772	54.6349	-1.19204	0.00179722	331.328	-0.0734826	0.999848	311.974	-0.229121	0.471683	326.808	-0.107951	0.853769
PLEKHO1	28.2623	26.2988	27.3133	26.8149	24.4866	26.0857	36.9286	36.557	32.017	26.1284	27.5348	27.2668	456.925	0.0372177	0.902003	495.543	0.252853	0.243801	415.927	-0.239251	0.239993	156.801	-0.099831	0.999848	174.336	0.121144	0.768187	140.518	-0.390792	0.401025
ANP32E	41.9925	41.057	31.8583	30.9937	49.599	34.7386	40.3922	30.2869	32.575	34.5535	39.055	44.0906	359.58	0.109196	0.751869	316.408	-0.237809	0.415317	323.208	-0.192159	0.474449	124.575	0.130094	0.999848	122.024	0.0818929	0.838489	134.916	0.322676	0.570328
CA14	4.69653	4.37005	4.66504	3.08176	3.69632	4.47004	2.98795	2.58547	1.79779	2.87946	2.44094	3.65598	35.5879	-0.122113	0.810002	28.1046	-0.765185	0.0675898	29.1982	-0.799268	0.0685667	82.7018	-0.0140311	0.999848	69.4147	-0.37034	0.406109	66.1575	-0.568455	0.174843
APH1A	99.4342	100.108	110.231	100.293	95.9524	104.046	107.958	96.6145	106.092	77.9961	84.6983	88.724	916.005	0.0810363	0.734524	862.825	-0.0838508	0.746293	754.864	-0.51468	0.000602775	17.3628	-0.148026	0.999848	15.4993	-0.216593	#N/A	16.1207	-0.280092	#N/A
C1orf54	4.66042	5.47521	3.95333	4.33226	4.51434	3.35818	4.70812	1.6775	6.78655	2.80237	5.14711	11.2956	14.3689	-0.0438564	#N/A	13.9793	-0.105579	0.896524	16.0481	0.173059	0.839895	51.8521	-0.0234698	0.999848	45.7104	-0.249645	0.589609	50.8455	-0.0581415	0.95304
CIART	0.399515	0.697338	0.660854	0.297107	0	0.544355	0.987642	0.37389	0.75631	0.971612	1.05897	1.00705	3.14541	-0.18054	#N/A	4.37869	0.0928942	#N/A	5.11738	0.448051	0.651869	17.0216	-0.158547	0.999848	17.6243	-0.0647637	#N/A	17.3767	-0.127213	0.908901
MRPS21	98.0767	104.118	96.376	111.675	110.489	117.898	100.523	112.299	98.4794	108.44	135.437	136.023	454.977	0.29769	0.116498	400.317	-0.0348617	0.919907	424.947	0.128998	0.604569	140.725	0.0985238	0.999848	121.895	-0.154837	0.718147	119.914	-0.216206	0.774906
PRPF3	44.4511	50.0537	43.6343	49.3036	52.2116	52.5512	51.77	47.1743	47.7124	45.4821	46.9546	55.9172	685.154	0.274033	0.126283	615.752	-0.00366888	0.992307	593.234	-0.115688	0.59698	181.709	0.213749	0.999848	157.553	-0.0682566	0.847314	159.401	-0.0401937	0.959374
RPRD2	46.2165	46.4962	48.1215	44.8512	50.9316	45.1701	41.4598	39.2537	41.7358	28.3754	29.4058	40.7804	1064.62	0.121607	0.559742	923.793	-0.285005	0.121264	813.839	-0.732274	7.16235e-06	665.447	0.122938	0.999848	597.761	-0.118445	0.695906	575.946	-0.222619	0.628594
TARS2	22.6694	23.9995	26.5537	32.1807	33.1343	33.1894	33.6454	29.524	27.8788	30.1652	34.9035	40.6751	304.558	0.521642	0.00276923	266.644	0.21323	0.394325	276.369	0.305435	0.159933	159.022	0.0771244	0.999848	155.902	0.0517305	0.901225	140.021	-0.208221	0.75069
ECM1	13.2792	15.8169	16.5303	10.2028	12.0508	10.9622	23.4483	21.2409	22.7657	9.76846	9.42811	13.6622	113.377	-0.282882	0.307788	150.887	0.45038	0.0670501	102.03	-0.680165	0.00786322	37.5658	0.0952639	0.999848	45.8958	0.393022	0.381422	34.7374	-0.0325445	0.977418
FALEC	4.02197	9.65278	4.98968	2.24326	3.7985	6.16511	2.48568	5.64601	11.4208	4.19201	6.21878	10.1381	7.44202	-0.152672	#N/A	8.65618	0.00806023	0.993718	8.40866	-0.0313087	0.979397	22.4303	-0.120378	0.999848	20.2835	-0.210357	#N/A	22.0601	-0.148808	0.886945
ADAMTSL4	14.5462	15.2896	15.2214	19.0163	16.2673	15.2507	21.1625	24.7589	21.3563	16.9688	19.0751	22.0355	266.236	0.268073	0.218216	287.259	0.458236	0.0238564	252.52	0.140877	0.588819	18.6031	0.159301	0.999848	15.0345	-0.014682	#N/A	12.1525	-0.317892	#N/A
MIR4257	29.1172	17.326	14.5951	9.84253	16.6663	4.50834	20.4491	18.5793	6.26375	18.3928	23.3876	40.0336	3.41116	-0.209114	#N/A	3.71134	-0.190702	#N/A	4.71724	0.0797923	0.948579	0	#N/A	#N/A	0	#N/A	#N/A	0	#N/A	#N/A
MCL1	1282.9	1283	1150.15	1000.8	1201.8	960.556	1104.42	987.23	1192.96	899.456	952.403	898.201	12964.7	-0.105402	0.641925	12313	-0.260404	0.200664	11013.1	-0.647402	3.66673e-06	181.475	-0.0237627	0.999848	163.138	-0.229899	0.612539	163.67	-0.294211	0.622382
ENSA	90.386	94.4893	91.9165	83.5208	91.1307	99.8762	100.465	89.1072	100.519	81.2777	83.4851	89.6291	1311.31	0.114016	0.617584	1246.8	-0.022109	0.9438	1124.89	-0.338176	0.0215658	442.434	0.150494	0.999848	349.133	-0.300739	0.448452	347.096	-0.348468	0.431835
GOLPH3L	49.2977	47.5227	48.1894	30.9741	38.9064	37.3297	47.3677	42.0143	61.5591	35.9389	33.482	43.888	361.908	-0.287359	0.182427	396.544	-0.031694	0.940128	333.992	-0.580558	0.00115752	184.17	0.00970048	0.999848	186.363	0.043313	0.89919	187.805	0.0651491	0.926253
HORMAD1	2.17073	1.23552	1.82137	1.75468	3.41687	2.57192	2.62481	1.32489	4.02002	2.13134	1.4593	3.3306	13.7247	0.343822	#N/A	12.8487	0.284567	0.670686	11.1451	0.0911679	0.926156	72.9419	-0.180567	0.999848	71.9626	-0.195353	0.647845	71.6371	-0.227393	0.751186
CTSS	0.67102	0.976034	0.539565	0.623771	0.352076	0.285716	0.518385	0.915806	0.264644	0.777098	0.123516	0.563807	5.96689	-0.226969	#N/A	6.30662	-0.205018	#N/A	5.71514	-0.570659	0.545952	114.476	-0.0463724	0.999848	111.164	-0.119199	0.760925	125.101	0.157254	0.829412
CTSK	5.86581	7.35216	5.84926	6.03287	3.53611	4.46385	7.13475	4.67199	7.67858	3.90243	3.03243	4.08969	25.8819	-0.2116	#N/A	28.1713	-0.0326675	0.96761	21.4192	-0.916193	0.0628216	26.9246	-0.0329998	0.999848	28.0974	0.0417185	#N/A	26.8552	-0.0259878	0.981925
ARNT	21.9947	21.1828	19.2716	14.6371	16.6715	17.9187	20.9463	13.3813	22.8071	13.0016	12.5552	16.4633	310.874	-0.200953	0.430437	310.726	-0.203028	0.544537	263.085	-0.793909	3.68738e-05	314.711	-0.0216781	0.999848	307.48	-0.083314	0.791289	321.928	0.0410284	0.956306
SETDB1	31.6769	32.7712	30.6584	31.6243	33.0389	38.5913	35.5542	31.8378	38.1247	26.8723	29.0655	37.3752	611.07	0.233343	0.271698	569.918	0.0555792	0.860683	513.953	-0.249837	0.229531	265.336	0.0606639	0.999848	248.373	-0.0829772	0.801758	239.585	-0.186873	0.731344
CERS2	72.1067	67.272	67.1647	77.0998	69.5972	78.562	70.1327	64.5688	62.1735	50.7506	49.3738	55.2315	871.284	0.233755	0.244974	751.908	-0.162905	0.486392	653.951	-0.632573	4.32654e-05	141.881	0.136118	0.999848	118.6	-0.167289	0.691742	100.92	-0.633952	0.059784
ANXA9	7.56907	7.47823	6.29953	3.71719	3.82154	4.62147	9.92947	7.35091	6.75887	6.69827	2.52363	5.75974	22.9165	-0.452339	#N/A	28.9233	0.0610896	0.932861	22.4374	-0.679222	0.207923	48.2218	0.184314	0.999848	41.5391	-0.0913241	0.834638	43.8992	0.0152678	0.989284
MINDY1	14.2877	13.884	14.8126	12.5004	12.2844	10.0201	16.3247	16.2928	14.2058	7.92561	9.28225	9.83595	126.855	-0.166669	0.598477	136.107	0.0210407	0.965686	103.948	-0.876453	0.000386384	89.958	0.175352	0.999848	85.2438	0.0841988	0.846338	80.138	-0.0295332	0.97635
PRUNE1	20.485	18.2556	24.6582	12.3375	17.7119	20.2704	26.4127	31.3894	24.0666	17.6673	20.2344	20.1817	154.786	-0.175765	0.610873	182.524	0.245558	0.40439	147.975	-0.346109	0.190592	116.873	0.113684	0.999848	105.005	-0.111296	0.770494	97.8767	-0.284185	0.642394
BNIPL	1.91247	1.69515	1.31812	0.888903	1.03481	0.712528	1.75446	1.25846	2.26278	1.03819	1.18811	0.903882	12.3469	-0.408943	#N/A	15.6855	-0.00780401	0.993432	12.0945	-0.757363	0.260226	83.2229	0.216296	0.999848	68.6528	-0.0217907	0.966683	61.1872	-0.284854	0.698431
C1orf56	19.8207	17.9832	18.2597	15.8711	17.2985	16.7119	20.1635	28.2373	26.9341	17.7269	20.5901	17.066	106.295	-0.0464293	0.910066	121.895	0.285673	0.395328	99.8927	-0.238542	0.476945	8.63854	0.0733436	0.999848	6.11146	-0.145833	#N/A	6.19263	-0.238378	#N/A
CDC42SE1	297.558	297.723	302.246	245.198	237.827	250.478	289.769	267.067	268.955	143.472	137.486	159.911	2940.92	-0.155521	0.397509	2892	-0.208046	0.249082	2207.24	-1.23919	2.81197e-24	53.7481	-0.100074	0.999848	56.1477	-0.059483	0.896362	47.8863	-0.42568	0.493314
MLLT11	57.9304	60.5766	49.8223	35.8316	46.5164	38.3436	40.7396	40.648	51.687	21.8344	22.5812	29.43	506.148	-0.330109	0.109419	495.435	-0.408325	0.0743073	390.934	-1.39835	2.37587e-15	0	#N/A	#N/A	0	#N/A	#N/A	0	#N/A	#N/A
GABPB2	5.97041	5.67541	5.25895	4.60582	6.23921	5.99149	5.97115	5.44837	7.5623	6.36914	6.01933	5.43278	134.493	0.102075	0.784655	132.466	0.0607515	0.897712	122.708	-0.147017	0.660081	217.151	-0.0241294	0.999848	195.545	-0.294669	0.413261	198.579	-0.257097	0.621662
SEMA6C	3.68368	4.8736	4.42955	3.78859	3.08423	2.80326	6.96303	7.42661	9.08777	6.05865	5.28022	5.43291	56.2614	-0.233081	0.540497	84.0552	0.695236	0.0165188	65.4926	0.1616	0.688881	114.437	0.240284	0.999848	116.904	0.275233	0.535501	105.947	0.132513	0.865791
TNFAIP8L2	5.30775	2.14456	3.52275	3.28934	3.09435	7.03114	5.16348	1.83975	9.30366	4.78087	3.03958	3.96418	12.5213	0.170682	#N/A	12.858	0.236219	0.738193	10.1986	-0.162173	0.86558	0	#N/A	#N/A	0	#N/A	#N/A	0	#N/A	#N/A
SCNM1	21.2653	22.362	25.3728	26.9622	18.2181	20.5437	22.8378	29.5258	22.9332	27.4935	25.7192	29.5255	189.678	0.0497958	0.891507	187.912	0.0257704	0.952906	188.613	0.0388629	0.902324	21.8109	0.0400401	0.999848	24.9978	0.204028	#N/A	20.7356	-0.0338091	0.978142
LYSMD1	36.9421	42.1821	44.0415	39.1503	39.7187	42.6674	56.3768	54.5773	63.1469	45.8831	41.9027	52.8513	265.009	0.108731	0.693916	296.788	0.394159	0.0634708	251.979	-0.0279515	0.925971	0	#N/A	#N/A	0	#N/A	#N/A	0	#N/A	#N/A
TMOD4	0	0	0	0	0	0	0	0	0	0	0	0	0	#N/A	#N/A	0	#N/A	#N/A	0	#N/A	#N/A	0	#N/A	#N/A	0	#N/A	#N/A	0	#N/A	#N/A
VPS72	24.7428	28.3036	32.1735	26.9116	29.0129	30.5397	34.5146	35.0384	29.8675	24.4489	29.2074	25.2504	336.938	0.148853	0.542623	333.832	0.12953	0.627916	287.181	-0.312882	0.141767	126.913	-0.0706597	0.999848	129.17	-0.0364767	0.937924	114.213	-0.359563	0.488933
PIP5K1A	246.68	244.159	247.321	222.773	229.249	230.263	267.584	239.747	230.223	128.401	150.059	140.03	3317.86	0.0134316	0.960411	3194	-0.0941469	0.679093	2457.62	-1.02424	2.11177e-13	533.517	0.139646	0.999848	456.041	-0.15653	0.683768	449.514	-0.211283	0.721479
PSMD4	91.5236	81.2211	91.2257	108.918	106.776	123.475	98.1852	106.803	101.615	112.35	114.454	136.677	796.479	0.45499	0.0104272	691.168	0.110132	0.681087	721.89	0.229794	0.237387	155.377	0.113932	0.999848	137.032	-0.116485	0.775075	124.316	-0.386824	0.41642
ZNF687-AS1	7.82596	7.53305	3.80743	8.98666	7.97084	9.80074	19.2043	4.30825	12.5275	17.1933	14.7443	13.3445	19.931	0.359669	#N/A	21.7808	0.53913	0.317432	23.8363	0.915269	0.06381	6.40802	0.116078	0.999848	4.81009	-0.0590409	#N/A	4.74166	-0.113262	#N/A
ZNF687	90.4958	91.3406	96.312	94.2293	86.975	91.902	100.556	101.148	122.66	83.7915	84.6006	105.254	1507.54	0.0979454	0.64791	1525.02	0.128736	0.607903	1340.58	-0.243562	0.143578	333.199	0.101712	0.999848	310.858	0.000789096	0.998548	274.983	-0.337688	0.336885
PI4KB	61.3335	53.5278	69.5342	66.3234	61.1439	67.5805	66.7863	68.8211	81.2565	55.3016	56.9558	71.7268	897.739	0.194063	0.369548	876.586	0.134618	0.632278	772.376	-0.227039	0.272806	508.647	0.131172	0.999848	465.486	-0.0179809	0.968224	435.52	-0.197798	0.722214
RFX5	4.91424	4.22383	4.17391	4.79893	3.59419	4.81899	7.43943	5.34233	6.93028	5.17374	4.05687	6.75665	52.8697	0.0766704	0.876918	60.5194	0.397482	0.30379	51.2428	0.00933347	0.987341	0	#N/A	#N/A	0	#N/A	#N/A	0	#N/A	#N/A
SELENBP1	0.26196	0.285776	0.0902749	0.243515	0.103086	0.223082	0.708305	0	1.23977	0.227529	0.723292	0	1.8286	-0.00737447	#N/A	3.6195	0.42067	#N/A	2.16401	0.202035	0.874472	31.4182	0.0972419	0.999848	22.7576	-0.369743	#N/A	27.8532	-0.109159	0.917074
PSMB4	234.285	234.9	234.941	239.398	239.277	232.63	225.931	216.552	238.541	217.728	199.477	231.146	1301.7	0.134457	0.492506	1180.85	-0.136102	0.549668	1107.31	-0.340684	0.018286	0	#N/A	#N/A	0	#N/A	#N/A	0	#N/A	#N/A
POGZ	61.1042	63.212	62.5093	59.3284	62.2313	64.5129	66.3772	60.4941	70.1788	49.9058	57.3076	70.8564	1662.38	0.118728	0.564043	1583.83	-0.0125408	0.971185	1447.18	-0.285725	0.117128	461.841	0.0530181	0.999848	464.447	0.0761971	0.801425	439.862	-0.0575487	0.928257
CGN	15.6556	15.6151	16.3633	11.8345	10.9946	13.3615	17.9158	17.3886	11.8061	6.6346	7.60025	4.85695	238.794	-0.246174	0.308514	250.331	-0.108067	0.750062	175.5	-1.49533	3.46256e-12	91.9047	0.0446766	0.999848	90.0985	0.0105774	0.985901	86.2693	-0.0826072	0.924566
TUFT1	185.731	178.794	173.486	132.054	144.236	143.669	173.141	151.487	132.24	65.7717	79.224	65.2533	1601.27	-0.220419	0.239014	1549.45	-0.324132	0.0861225	1156.23	-1.55302	1.37516e-23	248.236	-0.012548	0.999848	225.858	-0.257402	0.478186	194.726	-0.731249	0.00248319
MIR554	54.5396	56.9112	39.2244	26.4518	29.8605	36.3485	58.6207	38.8359	22.4451	24.7154	57.6163	41.8406	10.0491	-0.269827	#N/A	10.4226	-0.233595	0.740486	10.3232	-0.421446	0.61013	0	#N/A	#N/A	0	#N/A	#N/A	0	#N/A	#N/A
SNX27	10.8843	12.3642	11.9802	11.4475	13.8733	15.3129	15.6383	11.1232	15.5051	11.3113	13.5104	14.9025	550.385	0.321222	0.105598	517.171	0.171286	0.529606	478.93	-0.0406224	0.883421	360.033	-0.0206657	0.999848	335.868	-0.200997	0.552609	353.398	-0.0657817	0.924566
CELF3	0.772926	1.46643	0.880147	1.06213	0.634766	0.629597	1.1423	1.17938	1.4314	1.05079	1.11345	0.50825	15.7009	-0.146778	#N/A	18.5057	0.15339	0.826362	15.1015	-0.326798	0.663239	0	#N/A	#N/A	0	#N/A	#N/A	0	#N/A	#N/A
RIIAD1	0.400076	0.436449	0.965101	1.48762	0.157437	0.17035	0.309072	0	1.65676	0.173746	0.441857	0.504231	3.50267	0.0225741	#N/A	3.47167	0.0132904	#N/A	2.58074	-0.51999	0.63705	37.7998	0.0353346	0.999848	37.2504	0.0130272	0.982239	36.1932	-0.0374986	0.971269
MRPL9	67.9005	66.5094	66.5463	77.1055	68.782	91.1358	72.9726	65.5045	70.8955	78.6347	75.4249	78.4873	331.932	0.335902	0.129974	286.095	-0.0358699	0.924475	288.476	-0.0150584	0.960902	27.6208	0.0233092	0.999848	31.2542	0.178298	#N/A	25.3976	-0.101495	0.923991
OAZ3	1.13011	1.60807	1.42234	1.46161	1.08279	1.33898	1.36651	1.49447	1.04644	0.938896	1.19386	1.36239	16.0302	0.0291964	#N/A	14.8714	-0.108783	0.888504	13.658	-0.401326	0.577672	0	#N/A	#N/A	0	#N/A	#N/A	0	#N/A	#N/A
TDRKH	4.24708	2.92623	3.82076	2.74284	3.37777	4.56854	4.35165	3.55629	4.97212	4.34897	5.23373	4.16951	48.1495	0.0492718	0.927098	48.9153	0.0887529	0.883952	48.4169	0.0722013	0.897683	62.5917	-0.171225	0.999848	67.626	-0.00300626	0.996398	69.6432	0.0775501	0.92923
TDRKH-AS1	2.99268	3.91772	3.85025	1.85464	2.19832	3.05824	1.84956	2.33395	3.3048	1.03974	1.32208	1.50871	8.72514	-0.195813	#N/A	8.3726	-0.326391	#N/A	6.60411	-1.27436	0.0907997	4.73856	0.178329	0.999848	2.69133	-0.0839267	#N/A	3.51466	-0.01281	#N/A
LINGO4	0.13474	0.29398	0.185733	0	0.106045	0.114743	0.208182	0	0.159421	0.234061	0	0	1.18315	-0.118833	#N/A	1.32743	-0.111873	#N/A	1.10886	-0.503462	#N/A	7.2884	0.0559492	0.999848	6.14644	-0.0611062	#N/A	7.54501	0.100186	#N/A
RORC	0.0698614	0.381064	0.0963006	0.129885	0.109966	0	0.161911	0.0817258	0.082658	0.182037	0	0.264147	2.10918	-0.137766	#N/A	2.24057	-0.152816	#N/A	2.41384	-0.224615	0.858722	76.8149	0.073833	0.999848	68.3322	-0.178336	0.678995	73.6357	-0.0105517	0.992178
C2CD4D	0.388691	0	0	0.240881	0	0	0.200184	0	0.613184	0.900275	0.572377	0.326588	0.50167	-0.0320911	#N/A	0.887754	0.0689791	#N/A	1.43378	0.671938	#N/A	10.7938	-0.14699	0.999848	9.58922	-0.210739	#N/A	10.8822	-0.169751	#N/A
THEM5	0.196075	0	0.27028	1.45815	0	0	0.908847	0.917497	0.463981	1.36243	0.433103	0	0.975607	0.10291	#N/A	1.24809	0.287961	#N/A	0.955822	0.508029	#N/A	6.80244	0.0452523	0.999848	8.38311	0.144703	#N/A	6.97603	0.0914354	#N/A
THEM4	22.7086	24.4151	22.1652	29.651	34.9183	32.6963	24.1851	22.6494	30.5955	33.0631	36.0978	40.6972	503.586	0.581352	0.000359457	407.954	0.0680327	0.845974	469.614	0.439477	0.0111182	313.357	0.200939	0.999848	301.315	0.147614	0.644786	334.164	0.39411	0.231141
S100A10	349.338	417.171	370.229	241.726	299.195	281.21	314.883	306.302	160.221	54.3152	80.9899	30.0515	849.872	-0.31359	0.072285	777.181	-0.597727	0.00845714	534.245	-2.69886	2.21158e-10	105.398	-0.0372606	0.999848	88.7379	-0.403847	0.35506	71.0684	-1.27344	4.18097e-06
S100A11	178.186	210.457	197.271	154.553	178.335	163.092	204.314	183.827	176.794	100.537	137.911	109.635	301.904	-0.0977175	0.71806	298.453	-0.131642	0.627916	237.47	-0.94086	2.11317e-06	10.5946	0.176581	0.999848	7.3552	-0.111487	#N/A	8.87247	0.0221837	#N/A
TCHHL1	0.0631291	0	0	0	0.198738	0	0	0.738501	0	0	0.139443	0	0.419102	0.0442743	#N/A	1.10919	0.240243	#N/A	0.298521	0.04601	#N/A	18.1646	-0.205312	0.999848	20.2593	-0.0624185	#N/A	21.6889	0.0395025	0.971297
TCHH	1.00886	1.20708	1.1215	1.14958	0.870841	0.720561	1.10621	1.06598	0.616077	1.07412	0.718846	1.47658	18.2256	-0.0968666	#N/A	17.1002	-0.234865	0.717302	17.6312	-0.234806	0.744163	58.8397	0.0160796	0.999848	50.5528	-0.246326	0.593745	55.0008	-0.128185	0.892194
RPTN	0.255134	0	0.0879225	0	0.100399	0.108635	0.0985497	0.298463	0.150934	0.1108	0	0	0.883906	-0.0531389	#N/A	1.29703	0.0528293	#N/A	0.67598	-0.427928	#N/A	0	#N/A	#N/A	0	#N/A	#N/A	0	#N/A	#N/A
FLG-AS1	3.16087	3.31562	3.20499	2.00596	2.70299	2.43294	2.70015	2.23994	1.51032	1.92707	2.18185	1.14916	108.283	-0.270468	0.361518	97.0934	-0.605686	0.0401075	88.1754	-1.04595	0.000232254	649.503	-0.207123	0.999848	655.051	-0.186113	0.51749	682.894	-0.0712566	0.910951
HRNR	3.90084	4.74551	5.60524	9.45001	6.62394	7.93232	7.01329	6.80347	4.53144	6.36558	8.56419	6.85312	160.696	0.79286	0.00020646	124.237	0.258444	0.438202	131.351	0.402391	0.146202	0	#N/A	#N/A	0	#N/A	#N/A	0	#N/A	#N/A
FLG	0	0	0	0	0	0	0	0	0	0	0	0	0	#N/A	#N/A	0	#N/A	#N/A	0	#N/A	#N/A	0	#N/A	#N/A	0	#N/A	#N/A	0	#N/A	#N/A
FLG2	0.873248	1.85084	1.47887	0.834954	1.06037	0.722402	1.42632	1.05074	0.472321	0.476754	0.716443	0.94336	26.2602	-0.338364	#N/A	25.8094	-0.394289	0.464497	22.4637	-1.0551	0.0356178	0	#N/A	#N/A	0	#N/A	#N/A	0	#N/A	#N/A
CRNN	0.239373	0	0	0	0.188394	0	0.55477	0	0.283219	0.415821	0	0	0.366893	-0.0103852	#N/A	0.828496	0.132994	#N/A	0.477056	0.0640628	#N/A	0	#N/A	#N/A	0	#N/A	#N/A	0	#N/A	#N/A
LCE5A	0	0	0	0	0.833315	0	0	0	0	0	0.584689	0	0.314208	0.0529396	#N/A	0	#N/A	#N/A	0.193626	0.136484	#N/A	3.84917	0.0459285	0.999848	3.37777	-0.0290027	#N/A	3.58398	-0.00519428	#N/A
CRCT1	0.317052	1.38351	0	0.589455	0	2.15998	0.489866	0	0	0	0	0	1.41597	0.09448	#N/A	0.624034	-0.10281	#N/A	0.491165	-0.432462	#N/A	4.19135	-0.108892	0.999848	5.35767	0.042734	#N/A	4.08302	-0.1442	#N/A
LCE3E	0	0	1.52082	0	0	0	0	0	0	0	0	0	0.368304	-0.0593238	#N/A	0.368304	-0.0844309	#N/A	0.368304	-0.291108	#N/A	2.91734	0.190908	0.999848	1.87334	0.0334802	#N/A	2.76802	0.214649	#N/A
LCE3D	0	0	0	0.677166	1.14664	0	0	0	0	0	0	0	0.501194	0.108658	#N/A	0	#N/A	#N/A	0	#N/A	#N/A	5.46331	-0.113819	0.999848	6.03732	-0.0557023	#N/A	5.78252	-0.125503	#N/A
LCE3C	0	0	0	0	0	0	0	0	0	0	0	0	0	#N/A	#N/A	0	#N/A	#N/A	0	#N/A	#N/A	0	#N/A	#N/A	0	#N/A	#N/A	0	#N/A	#N/A
LCE3B	0	0	0	0	0	0	0	0	0	0	0	0	0	#N/A	#N/A	0	#N/A	#N/A	0	#N/A	#N/A	0	#N/A	#N/A	0	#N/A	#N/A	0	#N/A	#N/A
LCE3A	0	0	0	0	0	0	0	0	0	0	3.72469	0	0	#N/A	#N/A	0	#N/A	#N/A	0.387252	0.299566	#N/A	2.62733	0.0714887	0.999848	1.85009	-0.0309713	#N/A	2.22308	0.00236434	#N/A
LCE2D	0	0	0	0	0	0	0	0	0	0	0	0	0	#N/A	#N/A	0	#N/A	#N/A	0	#N/A	#N/A	4.71467	-0.093023	0.999848	4.6638	-0.0534459	#N/A	4.59985	-0.110379	#N/A
LCE2C	0	0	0	0	0	0	0	0	0	0	0	0	0	#N/A	#N/A	0	#N/A	#N/A	0	#N/A	#N/A	5.349	0.0288776	0.999848	5.54175	0.0200692	#N/A	4.57965	-0.109	#N/A
LCE2B	0	0	0	0	0	0	0	0	0	0	0	0	0	#N/A	#N/A	0	#N/A	#N/A	0	#N/A	#N/A	5.42433	0.16476	0.999848	3.60608	-0.0660726	#N/A	4.42196	0.0308454	#N/A
LCE2A	0	0	0	0	0	0	0	0	0	0	0	0	0	#N/A	#N/A	0	#N/A	#N/A	0	#N/A	#N/A	3.50182	0.0690061	0.999848	4.17393	0.101929	#N/A	2.64494	-0.0530969	#N/A
LCE4A	0	0	1.38439	0	0	0	0	0	0	0	0	0	0.368304	-0.0593238	#N/A	0.368304	-0.0844309	#N/A	0.368304	-0.291108	#N/A	5.59972	-0.0661116	0.999848	4.63664	-0.123046	#N/A	5.24413	-0.121242	#N/A
C1orf68	0	0	0	0	0	0	0	0	0	0	0	0	0	#N/A	#N/A	0	#N/A	#N/A	0	#N/A	#N/A	3.12569	0.145563	0.999848	3.03702	0.070363	#N/A	2.68381	0.0665224	#N/A
KPRP	0.365399	0.398619	0.125921	0.169835	0.718952	0	0	0.213727	0	0	0	0	1.90112	0.0156646	#N/A	1.12948	-0.249342	#N/A	0.928617	-0.97162	#N/A	6.09518	0.300386	0.999848	5.9354	0.182227	#N/A	5.99125	0.344978	#N/A
LCE1F	0	0	0	0	0	0	1.97044	0	0	1.10769	0	0	0	#N/A	#N/A	0.265738	0.0716792	#N/A	0.133633	0.136484	#N/A	1.72415	-0.0538586	0.999848	1.98989	-0.0113786	#N/A	2.21423	0.0140046	#N/A
LCE1E	0.525735	0	0.724701	0.325811	0.275847	0.596947	3.24918	1.23004	2.07345	1.52212	0.774184	0.441736	1.39599	-0.00305945	#N/A	3.98049	0.688531	#N/A	1.93572	0.407599	0.727502	6.91204	-0.127526	0.999848	7.75121	-0.035168	#N/A	6.52328	-0.245325	#N/A
LCE1D	0	0	0	0	0	0	0	0	0	0	0	0	0	#N/A	#N/A	0	#N/A	#N/A	0	#N/A	#N/A	2.5403	-0.050619	0.999848	3.21044	0.0314593	#N/A	3.67826	0.124333	#N/A
LCE1C	0.657929	0	0.453462	1.2232	1.03562	1.12057	6.09926	3.84832	1.55688	6.28599	2.90655	1.65842	1.38965	0.171948	#N/A	3.37148	0.78422	#N/A	2.97166	1.53633	0.0754964	6.51205	-0.0331301	0.999848	5.70377	-0.104535	#N/A	6.93601	0.0119635	#N/A
LCE1B	1.40027	1.30935	0	0.371906	1.88924	0.3407	9.8903	6.08426	4.26023	8.33981	3.97671	3.02538	2.62773	0.0060106	#N/A	10.1575	1.32446	0.00366588	7.44738	1.63789	0.0270654	5.74322	-0.187526	0.999848	6.02963	-0.104846	#N/A	6.41167	-0.122663	#N/A
LCE1A	0	0	0	0	0	0	0	0	0.861891	0	0	0	0	#N/A	#N/A	0.220101	0.0425264	#N/A	0	#N/A	#N/A	1.04778	0.130873	0.999848	0.861192	0.0424517	#N/A	0.933003	0.111508	#N/A
LCE6A	0	0	0	0	0	0	0	0	0	0	0	0	0	#N/A	#N/A	0	#N/A	#N/A	0	#N/A	#N/A	5.52526	-0.028522	0.999848	7.11353	0.101471	#N/A	6.93808	0.154483	#N/A
SMCP	0	0	0	0	0	0.503529	0	0	0	1.02713	0.65303	0	0.184455	0.0261892	#N/A	0	#N/A	#N/A	0.460893	0.495555	#N/A	20.6047	0.106745	0.999848	19.0258	-0.0153192	#N/A	17.5845	-0.158683	0.880925
IVL	1.1636	0.461598	0.437447	1.96668	1.83159	0.720664	1.30752	1.48496	0.250317	0.73503	0.233658	0.533285	6.24424	0.378985	#N/A	4.39662	0.131138	#N/A	3.0312	-0.463789	0.676482	8.08587	0.16779	0.999848	9.51531	0.211708	#N/A	6.8408	0.000319137	#N/A
LINC01527	0	0	0.157133	0	0	0.19415	0	0	0	0	0	0	0.307223	0.00941632	#N/A	0.122768	-0.0169634	#N/A	0.122768	-0.0642885	#N/A	59.5102	-0.281886	0.999848	58.0352	-0.312208	0.483057	62.2443	-0.179181	0.824029
SPRR4	0	0	0	0	0	0	0	0	0	0	0	0	0	#N/A	#N/A	0	#N/A	#N/A	0	#N/A	#N/A	8.23749	0.0529299	0.999848	6.40754	-0.144583	#N/A	7.31493	-0.0876641	#N/A
SPRR1A	0	0	0	0	0	0	0	0	0	0	0	0	0	#N/A	#N/A	0	#N/A	#N/A	0	#N/A	#N/A	2.64751	-0.132472	0.999848	3.3391	-0.00919632	#N/A	2.54839	-0.156847	#N/A
SPRR3	0	0	0.217762	0	0	0	0	0	0	0	0	0	0.122768	-0.0115107	#N/A	0.122768	-0.0169634	#N/A	0.122768	-0.0642885	#N/A	10.1196	-0.215552	0.999848	10.2637	-0.135907	#N/A	12.3432	0.0392744	#N/A
SPRR1B	0	0	0	0	0	0	0	0	0	0	0	0	0	#N/A	#N/A	0	#N/A	#N/A	0	#N/A	#N/A	5.20873	0.0936803	0.999848	5.49263	0.104132	#N/A	5.21513	0.130392	#N/A
SPRR2D	0.216391	0	0.298285	1.60923	0	1.47421	0	0	0	0	0	1.0909	1.71343	0.261692	#N/A	0.227663	-0.047316	#N/A	0.622289	0.14551	#N/A	9.02969	0.140432	0.999848	8.72352	0.0569215	#N/A	8.66027	0.102698	#N/A
SPRR2A	0	0	0	0	0	0	0	0	0	0	0	0.847584	0	#N/A	#N/A	0	#N/A	#N/A	0.197313	0.136484	#N/A	6.41292	-0.0272337	0.999848	6.28087	-0.0300562	#N/A	6.72658	0.0179118	#N/A
SPRR2B	0	0	0	0	0	0	0	0	0	0	0	0	0	#N/A	#N/A	0	#N/A	#N/A	0	#N/A	#N/A	4.50853	-0.223693	0.999848	4.57546	-0.124368	#N/A	5.28258	-0.0834546	#N/A
SPRR2E	0	0	0.853866	0	0	1.05501	1.43561	0	0	1.07604	0	0	0.614446	0.0224885	#N/A	0.644142	0.0517577	#N/A	0.512803	0.0351048	#N/A	42.4992	-0.188878	0.999848	47.6158	0.0307806	0.949628	48.4305	0.0733032	0.938091
SPRR2F	0	0	0	0	0	0	0	0	0	0	0	0	0	#N/A	#N/A	0	#N/A	#N/A	0	#N/A	#N/A	6.91151	-0.139607	0.999848	7.70486	-0.0275944	#N/A	8.60229	0.0990474	#N/A
SPRR2G	0	0	0	0	0	0	0	0	0	0	0	0	0	#N/A	#N/A	0	#N/A	#N/A	0	#N/A	#N/A	3.48949	0.110655	0.999848	5.24883	0.220922	#N/A	4.98786	0.353652	#N/A
LOC101928009	0	0	0	0	0.158973	0	0	0	0	0	0.223085	0	0.157104	0.0261892	#N/A	0	#N/A	#N/A	0.193626	0.136484	#N/A	55.7591	-0.0219243	0.999848	56.6258	0.0205738	0.967362	60.6915	0.173486	0.832742
LELP1	0	0	0	0.789606	0	0	0	0	0	0	0	0	0.186986	0.0261892	#N/A	0	#N/A	#N/A	0	#N/A	#N/A	7.40604	0.0692408	0.999848	6.78355	-0.000954077	#N/A	6.14979	-0.116074	#N/A
PRR9	6.70635	7.31606	6.93329	3.11707	2.0526	5.71105	0.575653	0.871697	0	0.323606	0	0	16.6702	-0.452612	#N/A	11.2348	-1.80344	2.19807e-05	10.701	-3.58043	1.40083e-07	6.99986	-0.156082	0.999848	7.82113	-0.0296277	#N/A	7.43715	-0.09555	#N/A
PGLYRP3	0	0.423427	0	0	0	0	0	0	0	0	0	0	0.193135	-0.0115107	#N/A	0.193135	-0.0169634	#N/A	0.193135	-0.0642885	#N/A	37.8595	0.0193394	0.999848	37.4751	0.00576717	0.993387	37.9929	0.0370601	0.972392
PGLYRP4	0.100151	0	0	0	0	0	0	0	0	0.173975	0	0.504896	0.104895	-0.0115107	#N/A	0.104895	-0.0169634	#N/A	0.633155	0.439915	#N/A	60.1876	-0.233242	0.999848	64.8347	-0.0714771	0.863568	68.1508	0.0227294	0.98136
S100A9	0	0	1.09527	2.21586	0	0	0	0	0	0	0	0	0.806494	0.0578444	#N/A	0.245536	-0.0479034	#N/A	0.245536	-0.169637	#N/A	8.71885	0.298656	0.999848	7.40636	0.103958	#N/A	7.6481	0.197951	#N/A
S100A12	0	0	0	0	0	0	0	0	0	0	0	0	0	#N/A	#N/A	0	#N/A	#N/A	0	#N/A	#N/A	7.79028	0.0413509	0.999848	7.68465	0.0212167	#N/A	7.6493	0.0191297	#N/A
S100A8	0	0	0	0	0.402161	0	0	0	0	0	0	0	0.157104	0.0261892	#N/A	0	#N/A	#N/A	0	#N/A	#N/A	4.1674	-0.0571473	0.999848	3.72031	-0.0859199	#N/A	3.08124	-0.269943	#N/A
S100A7A	0	0	0	0	0	0	0	0	0	0	0.112793	0	0	#N/A	#N/A	0	#N/A	#N/A	0.193626	0.136484	#N/A	22.357	-0.223752	0.999848	23.6728	-0.138222	#N/A	22.5022	-0.277826	0.748492
S100A7	0	0	0	0	0.737295	0	0	0	0	0	0	0	0.157104	0.0261892	#N/A	0	#N/A	#N/A	0	#N/A	#N/A	8.79059	0.152583	0.999848	8.61737	0.088399	#N/A	8.30908	0.102227	#N/A
S100A6	159.89	168.799	187.437	100.25	104.435	88.2446	93.0927	120.125	84.8799	65.9755	81.8204	59.6862	334.71	-0.645837	8.75513e-05	318.289	-0.844769	4.44867e-06	278.648	-1.49811	5.43389e-16	5.56093	-0.0710316	0.999848	7.16532	0.0735094	#N/A	4.3016	-0.270285	#N/A
S100A5	13.9373	10.1363	8.40524	4.85849	5.94162	8.40713	3.14039	4.75542	4.12257	6.55714	10.2619	2.92762	17.5642	-0.378523	#N/A	14.3599	-0.975511	0.03905	16.3277	-0.815877	0.196035	25.6796	0.0653039	0.999848	22.4501	-0.110011	#N/A	19.8604	-0.368331	0.636819
S100A4	76.7635	66.6789	84.2538	53.2391	46.5899	41.3947	63.9498	83.8884	47.8322	32.1875	45.1805	22.4431	149.378	-0.513879	0.0263588	160.443	-0.302257	0.336824	123.221	-1.35251	4.91015e-07	43.8221	0.0950675	0.999848	32.134	-0.378939	#N/A	32.9	-0.406289	0.549587
S100A3	22.7373	23.6233	22.3873	14.5941	18.321	14.7526	22.1657	20.899	8.32683	4.70209	7.17478	2.7292	41.9833	-0.311589	0.416704	40.4344	-0.411535	0.370894	28.3517	-2.21066	3.41718e-07	0	#N/A	#N/A	0	#N/A	#N/A	0	#N/A	#N/A
S100A2	797.783	827.906	850.658	657.291	631.821	658.317	682.745	771.694	511.504	270.366	283.291	220.841	2941.96	-0.207489	0.198805	2752.32	-0.416008	0.0195427	2007.85	-1.86914	1.5575e-40	129.921	0.00659141	0.999848	130.534	0.00801684	0.989371	111.324	-0.346933	0.575878
S100A16	886.484	922.112	926.813	798.437	809.55	839.484	619.911	683.841	702.409	261.306	341.43	283.028	3804.67	-0.0283831	0.906715	3246.73	-0.521366	0.000463676	2460.92	-1.81497	1.87966e-34	64.2384	-0.224112	0.999848	75.3637	0.0762326	0.858662	59.4131	-0.42446	0.469459
S100A14	2.4957	3.88942	2.70302	2.98282	2.2448	6.07231	3.58059	1.25123	0.843668	5.88369	3.15009	7.63888	11.3791	0.23222	#N/A	7.5204	-0.334019	#N/A	12.1927	0.57038	0.423644	27.7292	0.0991242	0.999848	22.847	-0.149457	#N/A	22.1451	-0.269778	0.75865
S100A13	22.6	19.2755	26.7633	27.5022	25.7102	31.6682	29.8394	39.6571	28.9274	36.7608	43.1129	45.5737	148.181	0.37735	0.144747	147.203	0.376211	0.197139	161.934	0.625008	0.00696938	63.6503	0.276353	0.999848	51.5791	-0.00776185	0.990524	54.4796	0.0918879	0.92251
S100A1	4.50779	5.73722	4.76389	5.4475	3.90255	4.35062	7.42915	8.08578	6.93353	9.52725	9.12733	11.9308	37.4491	0.00317325	0.995326	45.0278	0.422605	0.293589	51.5361	0.779202	0.0185928	0	#N/A	#N/A	0	#N/A	#N/A	0	#N/A	#N/A
CHTOP	134.846	132.095	109.229	99.4682	130.845	123.173	114.49	106.332	128.23	96.8052	104.947	103.95	1778.33	0.031036	0.922741	1642.38	-0.194545	0.436397	1491.21	-0.516667	0.00196473	346.19	0.0694517	0.999848	313.993	-0.119434	0.744274	276.65	-0.493994	0.0878051
SNAPIN	80.2829	82.507	80.4657	77.0014	75.3499	75.6521	93.6694	84.6132	93.0354	87.0659	75.9055	60.8992	308.868	0.0298843	0.92375	312.298	0.0606917	0.854747	273.287	-0.330453	0.134601	23.4208	0.0926614	0.999848	21.3516	-0.0251925	#N/A	19.4977	-0.176225	0.862428
ILF2	237.208	253.063	231.079	216.013	249.449	241.959	240.498	234.62	197.032	190.465	229.733	230.693	1397.36	0.0965708	0.675308	1261.53	-0.191574	0.335034	1198.93	-0.359445	0.0333104	270.202	0.0952006	0.999848	230.59	-0.240067	0.51749	237.843	-0.168863	0.782478
NPR1	0.04597	0.200597	0.25347	0.427331	0.144719	0.31318	0.355133	0.215108	0.326342	1.19784	1.11695	1.3905	2.9692	0.209668	#N/A	2.7086	0.230317	#N/A	7.48438	2.05259	0.00292181	60.7732	0.0608478	0.999848	52.4539	-0.194161	0.672536	56.942	-0.0611982	0.950844
MIR8083	0	0	0	0	0	0	0	0	0	0	0	0	0	#N/A	#N/A	0	#N/A	#N/A	0	#N/A	#N/A	0	#N/A	#N/A	0	#N/A	#N/A	0	#N/A	#N/A
INTS3	23.2276	28.2339	25.6924	23.2903	25.5384	30.4855	29.5035	25.3913	31.1877	17.3789	17.9669	23.7924	708.865	0.170264	0.457183	682.424	0.07362	0.796302	551.677	-0.594402	0.00027204	278.815	0.202014	0.999848	223.89	-0.194815	0.635492	224.704	-0.20782	0.752298
SLC27A3	9.61346	10.8053	10.6128	11.219	8.18842	10.9865	9.64508	9.05529	10.5373	7.01248	5.51553	9.75589	145.267	0.0911498	0.800278	132.087	-0.162176	0.640701	112.856	-0.69289	0.006395	0	#N/A	#N/A	0	#N/A	#N/A	0	#N/A	#N/A
GATAD2B	50.5327	53.1926	54.0079	55.0783	59.8114	65.2207	64.4168	58.1927	69.2292	45.4309	47.8681	68.2817	1355.95	0.30846	0.0682882	1291.07	0.187855	0.372083	1131.13	-0.185574	0.384279	919.385	0.191921	0.999848	800.539	-0.0791007	0.803656	824.437	-0.0049714	0.994588
LOC343052	4.64578	5.17599	4.49642	5.32941	6.6904	5.3873	7.33076	9.48193	13.0987	5.6664	10.4802	12.2088	31.6973	0.300526	#N/A	40.5552	0.782464	0.0412784	36.9889	0.710243	0.107635	0	#N/A	#N/A	0	#N/A	#N/A	0	#N/A	#N/A
DENND4B	38.16	34.7401	37.832	49.245	44.4256	55.9707	40.0464	38.5835	38.5987	40.2413	39.4016	46.6988	865.23	0.523618	0.00307326	694.76	-0.0165938	0.963715	690.037	-0.0383004	0.881991	228.111	0.0744461	0.999848	227.621	0.0995746	0.799906	184.164	-0.434529	0.255273
CRTC2	39.5627	41.5049	48.6984	45.1193	42.3783	44.8856	45.4058	45.3943	45.3139	37.6563	40.6231	48.9065	408.072	0.150579	0.510687	382.563	-0.0208054	0.954168	355.182	-0.24622	0.241455	116.045	0.0296157	0.999848	123.263	0.173101	0.664846	97.543	-0.378395	0.47139
SLC39A1	12.6991	12.6076	11.207	10.1185	9.30716	8.69732	14.7417	12.7335	13.3558	10.6215	9.64703	11.8557	94.2792	-0.224435	0.491152	104.915	0.057217	0.904778	89.8479	-0.407205	0.172994	75.2514	-0.0350184	0.999848	86.6025	0.209935	0.63739	67.587	-0.310496	0.624839
MIR6737	6.5041	0	17.9312	6.04612	20.4757	0	5.02463	30.4347	0	0	35.9166	24.592	1.51626	0.0208855	#N/A	1.63717	0.0549874	#N/A	2.26093	0.49746	0.657735	0	#N/A	#N/A	0	#N/A	#N/A	0	#N/A	#N/A
CREB3L4	10.5114	11.1248	12.6513	10.063	8.0259	13.0931	8.48404	9.17655	13.365	13.3541	13.3419	16.6094	82.1639	-0.00155315	0.997231	76.1645	-0.210378	0.627248	85.5531	0.106968	0.786004	110.499	0.232125	0.999848	88.7033	-0.0633303	0.88781	113.161	0.431209	0.351284
JTB	41.4735	40.5521	35.572	54.8313	45.2138	60.9569	49.6021	49.2356	43.2545	80.0498	67.8587	74.7275	180.574	0.512736	0.0282668	153.795	0.157746	0.646565	189.213	0.67786	0.000849875	46.2975	0.188053	0.999848	51.3336	0.292866	0.531156	64.9377	0.842113	0.015921
RAB13	22.0805	19.9535	21.0106	21.2916	24.5109	21.7503	32.3337	24.2883	29.4394	15.7434	14.741	22.2216	156.536	0.193511	0.50292	164.554	0.323411	0.261992	123.758	-0.490326	0.0663914	0	#N/A	#N/A	0	#N/A	#N/A	0	#N/A	#N/A
RPS27	97.2135	97.5965	101.343	87.2806	105.615	79.5801	106.407	77.715	119.474	112.325	104.675	119.452	251.985	0.00206001	0.99509	247.455	-0.0492819	0.908992	248.503	-0.0419386	0.886177	0	#N/A	#N/A	0	#N/A	#N/A	0	#N/A	#N/A
NUP210L	8.23366	9.19308	8.63218	7.76171	10.5873	10.2048	10.2131	8.13969	11.4341	9.40099	8.96543	11.5952	139.404	0.237488	0.40783	131.593	0.0983893	0.809232	125.802	-0.0232666	0.952261	830.244	-0.00371257	0.999848	792.426	-0.125096	0.688041	803.098	-0.0897856	0.892675
MIR5698	0	0	0	0	0	0	0	0	0	0	0	0	0	#N/A	#N/A	0	#N/A	#N/A	0	#N/A	#N/A	0	#N/A	#N/A	0	#N/A	#N/A	0	#N/A	#N/A
TPM3	57.3915	59.4796	55.612	48.282	58.8934	58.6334	51.1016	48.3549	48.1956	35.3282	37.5897	36.3461	2218.51	0.0691064	0.788277	1948.51	-0.308911	0.0652987	1670.84	-0.868564	9.4794e-11	223.973	0.128582	0.999848	187.804	-0.228058	0.578339	192.142	-0.186617	0.787996
MIR190B	0	0	0	0	0	0	0	0	0	0	0	0	0	#N/A	#N/A	0	#N/A	#N/A	0	#N/A	#N/A	0	#N/A	#N/A	0	#N/A	#N/A	0	#N/A	#N/A
C1orf189	5.06625	8.10604	2.32786	1.88381	5.3164	2.87624	3.65292	0	0.799232	0.586715	2.98417	5.9595	7.36602	-0.167206	#N/A	5.46193	-0.620965	#N/A	6.60108	-0.68443	0.455091	39.5403	0.00873487	0.999848	34.953	-0.191426	0.676928	29.334	-0.663404	0.143978
C1orf43	201.042	210.949	203.908	199.409	183.726	193.278	198.783	185.315	225.561	160.992	150.285	167.201	1375.17	0.0319082	0.899851	1312.53	-0.0994078	0.704232	1132.64	-0.58112	7.05797e-06	118.822	0.11009	0.999848	97.7468	-0.127438	0.775156	85.8109	-0.508105	0.288071
UBAP2L	28.7626	29.1931	28.8158	33.5627	39.7821	40.6682	35.3458	30.311	37.4055	37.2625	35.4523	41.2216	656.49	0.491366	0.00374866	569.822	0.150071	0.560904	572.459	0.166533	0.381041	367.438	0.154831	0.999848	325.553	-0.0779823	0.813973	317.141	-0.14892	0.809251
SNORA58B	5.02155	0	0	0	0	2.85086	0	0	3.9609	2.90769	0	4.21922	0.499139	-0.0319783	#N/A	0.534784	-0.042182	#N/A	0.645631	-0.00362644	#N/A	0	#N/A	#N/A	0	#N/A	#N/A	0	#N/A	#N/A
HAX1	33.0637	26.9659	32.9085	25.7276	32.0913	27.527	24.6452	26.1978	31.746	31.7458	28.4666	29.2898	166.212	-0.00936016	0.98261	152.481	-0.256599	0.432696	151.62	-0.284714	0.290582	0	#N/A	#N/A	0	#N/A	#N/A	0	#N/A	#N/A
AQP10	0.297963	0.216701	0.273818	0.36931	0.156337	0.169161	0.153457	0	1.88022	0.690133	0.877544	1.25178	1.46889	-0.0140189	#N/A	2.64703	0.265956	#N/A	3.04896	0.93985	0.321883	6.14045	-0.0703916	0.999848	6.67952	0.0131456	#N/A	7.68213	0.152694	#N/A
ATP8B2	33.9882	37.4692	36.5175	41.9231	41.4176	49.8508	41.9928	49.4733	42.6875	36.11	36.9439	42.7613	799.667	0.413592	0.0155446	735.378	0.213408	0.285349	652.831	-0.116412	0.561804	203.002	0.214127	0.999848	179.119	0.0656137	0.872584	171.377	-0.023071	0.97997
IL6R-AS1	1.55565	1.97993	1.07219	4.09732	1.83652	0.662387	3.60537	2.12315	2.7609	4.05355	3.14986	4.57483	8.49335	0.243323	#N/A	9.12585	0.446851	0.458349	10.645	0.955346	0.150915	0	#N/A	#N/A	0	#N/A	#N/A	0	#N/A	#N/A
IL6R	12.4176	12.6229	12.7405	17.5771	16.9917	18.9863	24.2004	19.8913	25.8781	26.4121	24.078	28.1883	257.236	0.581889	0.0017921	276.394	0.752244	0.000179922	280.737	0.820936	7.62826e-07	299.698	0.215317	0.999848	277.319	0.0605014	0.841845	278.08	0.069408	0.924119
SHE	2.89112	2.44362	2.44143	2.03382	2.4599	1.73009	6.31815	5.85014	5.4238	5.24848	4.54506	5.18665	52.7697	-0.171826	0.694078	87.8081	0.95294	0.000339739	74.682	0.677816	0.0206629	49.2724	-0.0990726	0.999848	48.7587	-0.0988445	0.822798	57.8769	0.230455	0.766674
TDRD10	0.757129	0.183547	1.15963	0.625615	0.926932	0.859683	2.20965	3.14919	1.79163	3.06887	2.97314	2.12053	5.31927	0.0845043	#N/A	9.81829	0.845588	0.0964662	10.2423	1.35774	0.0384948	134.556	-0.0873255	0.999848	128.078	-0.209115	0.585762	134.355	-0.0842532	0.91946
UBE2Q1	81.4952	83.096	85.6759	81.9185	85.7758	86.1491	92.1701	85.8018	85.752	73.7096	82.5654	70.8024	914.125	0.142134	0.47855	861.453	-0.0172055	0.95768	772.77	-0.350262	0.0393273	50.0791	-0.209511	0.999848	59.8947	0.133635	0.758088	52.99	-0.0905518	0.924273
UBE2Q1-AS1	62.7073	55.1866	73.3642	54.863	51.4263	37.6947	38.2663	49.3154	36.1615	48.5154	51.2145	38.52	62.1113	-0.245109	0.509017	54.8146	-0.635962	0.068387	55.4767	-0.661	0.0549018	0	#N/A	#N/A	0	#N/A	#N/A	0	#N/A	#N/A
CHRNB2	4.5668	4.64423	4.85471	6.04407	5.54363	6.85525	5.80028	4.70853	8.70024	14.3872	10.9423	10.8285	83.3585	0.441215	0.118387	78.4144	0.312083	0.438755	109.455	1.11082	1.77927e-06	97.0126	0.174535	0.999848	73.7033	-0.299398	0.51749	89.5589	0.0835337	0.925841
ADAR	8.91282	9.69734	7.49538	8.21931	8.52181	10.9925	8.73009	10.0669	10.0699	8.7886	9.97415	9.2964	225.391	0.196676	0.504763	212.021	0.0444201	0.918083	200.452	-0.11268	0.716752	411.382	0.142781	0.999848	351.1	-0.166581	0.647725	352.388	-0.169151	0.783465
KCNN3	0.200877	0.365232	0.253824	0.031122	0.131747	0.456171	0.439687	0.430817	0.316895	0.378028	0.443709	0.210977	8.46432	-0.0723354	#N/A	10.7696	0.291815	0.661452	9.58785	0.148294	0.879085	586.569	-0.0247657	0.999848	555.283	-0.164462	0.628319	582.491	-0.0438967	0.949633
PMVK	29.0802	37.6723	36.6408	47.7294	35.4034	47.2071	58.9717	49.9651	84.4043	58.8038	51.6884	62.4209	101.655	0.413839	0.130724	118.227	0.745876	0.00799896	103.831	0.521133	0.0383556	78.3677	0.327743	0.999848	73.0406	0.25278	0.560639	63.3372	-0.015704	0.988313
PBXIP1	15.192	13.8002	14.6672	10.001	9.76998	10.7727	15.5266	16.7347	17.2054	6.98269	6.5286	11.0263	122.97	-0.350932	0.18707	143.686	0.0676948	0.871132	103.091	-1.04835	6.12741e-05	167.835	0.0358017	0.999848	156.775	-0.111029	0.766849	130.924	-0.636133	0.028672
PYGO2	175.144	171.886	178.223	166.912	149.335	177.034	170.486	164.695	207.299	124.44	117.062	165.222	1614.76	0.0369059	0.892646	1569.96	-0.0410022	0.9016	1323.48	-0.590545	0.000133143	102.895	0.142479	0.999848	86.2761	-0.0151102	0.979032	65.1587	-0.710833	0.0721534
LOC101928120	5.69821	6.83789	4.71282	3.17819	6.27854	4.85253	5.72267	9.99888	4.04517	4.94926	7.55193	7.89982	10.8615	-0.0615261	#N/A	11.7564	0.0550858	0.950156	11.5259	0.0168416	0.986825	0	#N/A	#N/A	0	#N/A	#N/A	0	#N/A	#N/A
SHC1	215.637	218.026	211.534	240.369	243.863	261.544	188.985	221.899	229.889	147.723	164.793	178.144	2624.51	0.322447	0.0431115	2240.07	-0.0981175	0.704232	1917.15	-0.608488	2.12675e-05	561.782	0.0434223	0.999848	555.14	0.0249503	0.954758	557.955	0.0431858	0.95078
CKS1B	50.782	55.3988	47.0693	54.441	60.1803	60.3116	38.9301	29.5893	34.9913	56.275	54.581	65.7189	333.421	0.297746	0.153625	242.235	-0.615505	0.00452225	294.816	-0.0196824	0.94921	47.6852	0.120922	0.999848	37.7519	-0.177262	0.695726	46.0392	0.132428	0.891911
MIR4258	100.063	70.9542	82.7593	74.4138	55.127	80.9519	81.1671	81.9395	35.5175	86.9112	88.4102	81.9735	18.3489	-0.107574	#N/A	16.5759	-0.318439	0.605811	17.9887	-0.209868	0.77296	0	#N/A	#N/A	0	#N/A	#N/A	0	#N/A	#N/A
FLAD1	68.4799	67.9705	69.0991	64.132	61.7864	70.2309	72.7252	66.5262	73.3165	62.5787	66.1853	68.675	698.722	0.0572968	0.83414	673.332	-0.0438536	0.888056	624.018	-0.276946	0.111161	173.524	0.00599004	0.999848	149.867	-0.278546	0.539455	131.583	-0.718868	0.0368676
LENEP	13.0973	11.5665	13.7554	6.95718	8.83542	11.1535	15.8998	10.2144	14.0205	11.3758	7.57693	14.9349	20.5627	-0.247383	#N/A	22.9961	-0.0251768	0.976362	20.3026	-0.39402	0.521399	12.8393	0.246479	0.999848	7.01061	-0.140392	#N/A	6.82312	-0.276728	#N/A
ZBTB7B	250.339	238.932	261.727	231.827	217.843	220.124	303.825	314.267	315.598	216.333	218.872	223.898	2639.1	-0.0370335	0.881118	2895.49	0.213893	0.251927	2345.29	-0.404885	0.00358969	208.7	0.0910317	0.999848	211.788	0.139914	0.753598	174.291	-0.162339	0.87749
DCST2	1.63079	1.45559	1.63488	1.79159	2.33361	0.757507	3.32139	1.90774	2.63114	1.03014	0.327472	0.747398	12.6898	0.077293	#N/A	15.3743	0.427608	0.452023	8.25576	-1.10502	0.126792	78.3511	-0.0218658	0.999848	71.2518	-0.217091	0.623906	62.6743	-0.592982	0.130868
DCST1	1.56848	1.86663	0.49138	1.19294	0.561111	1.21427	2.53356	1.00083	2.69932	0.371543	1.41732	1.7971	9.55209	-0.116057	#N/A	13.0219	0.339027	0.599656	9.35581	-0.293296	0.765763	57.0838	0.282335	0.999848	49.1796	0.030149	0.951578	44.4265	-0.153817	0.873073
ADAM15	30.8065	33.117	34.6491	38.826	33.5794	39.6315	58.8165	49.2645	55.7173	40.9621	36.8876	44.2737	601.511	0.299652	0.102665	686	0.621554	0.000110142	552.394	0.0870873	0.674599	79.185	0.170816	0.999848	97.3709	0.527458	0.103552	71.5543	-0.0128714	0.990523
EFNA4	73.1646	74.6797	80.8829	56.5652	65.5647	61.9977	139.067	127.538	154.705	68.5817	74.4049	96.777	223.28	-0.170258	0.511661	324.608	0.750557	5.77544e-05	225.634	-0.157229	0.562656	0	#N/A	#N/A	0	#N/A	#N/A	0	#N/A	#N/A
EFNA3	10.8903	13.7966	11.6221	14.3689	15.8518	18.7476	50.298	46.5757	59.0223	79.5367	62.5954	90.913	72.2146	0.483208	0.0985798	146.989	1.86109	2.09284e-18	188.904	2.42032	1.39167e-34	0	#N/A	#N/A	0	#N/A	#N/A	0	#N/A	#N/A
EFNA1	94.4221	102.089	99.2841	86.9916	84.9058	78.2598	104.136	114.394	148.293	88.9525	79.4313	86.6685	508.647	-0.10809	0.636629	573.985	0.212968	0.420977	460.058	-0.429728	0.00515317	90.1786	0.0237777	0.999848	96.8545	0.157473	0.711334	80.5313	-0.220415	0.782478
SLC50A1	36.8704	33.5365	38.8892	35.8117	35.8325	34.9608	54.2617	54.3987	66.0691	48.8393	45.3409	51.0057	218.579	0.0757609	0.811968	265.013	0.543551	0.0146267	226.389	0.175247	0.477249	47.3426	-0.10205	0.999848	48.9642	-0.0193734	0.971059	43.8802	-0.2444	0.783465
DPM3	45.7483	36.7319	45.4045	55.115	42.0543	57.3472	59.3746	70.2151	52.829	78.8349	67.9067	76.5701	76.6295	0.316611	0.341006	76.893	0.348581	0.330696	82.2573	0.542439	0.0626584	3.4022	0.182856	0.999848	3.02622	0.077974	#N/A	3.07352	0.161345	#N/A
KRTCAP2	22.7286	24.6652	19.2739	17.2566	20.3232	23.8143	22.247	18.9322	19.7113	18.2943	15.6396	22.9466	212.224	0.0119026	0.977629	195.901	-0.209014	0.491317	182.499	-0.452467	0.056651	0	#N/A	#N/A	0	#N/A	#N/A	0	#N/A	#N/A
TRIM46	5.97608	8.10816	8.51464	6.72236	7.50958	6.75704	8.53511	8.69466	9.03151	4.62357	3.88245	5.19003	84.8347	0.0356324	0.936751	88.0817	0.127903	0.762475	63.8243	-0.898563	0.00239743	0	#N/A	#N/A	0	#N/A	#N/A	0	#N/A	#N/A
MUC1	4.2469	4.10653	3.52579	2.51228	2.50684	5.42492	5.07043	7.45221	4.68221	2.59886	1.7056	5.71746	45.8638	-0.0373503	0.949597	54.5856	0.356621	0.390449	39.7841	-0.475376	0.345811	30.1695	0.339063	0.999848	24.0699	0.062149	#N/A	21.9194	-0.0585394	0.959101
THBS3	14.8709	14.5039	12.5573	14.0069	13.5641	18.0314	17.8791	14.5162	16.8957	12.1465	9.78909	20.9766	176.223	0.21818	0.464611	168.911	0.124982	0.733432	150.212	-0.208287	0.566641	250.443	0.134896	0.999848	221.315	-0.0903951	0.809101	213.967	-0.183942	0.781554
MTX1	18.0559	19.546	19.2413	24.0148	22.2997	22.3546	22.6399	25.1843	29.4155	27.3845	25.0036	29.2334	178.554	0.366231	0.0971732	175.43	0.32573	0.235401	171.711	0.294222	0.202079	7.27112	0.121614	0.999848	6.05283	0.0136105	#N/A	6.27141	0.0714855	#N/A
GBAP1	7.72095	8.69461	5.92229	7.98763	8.33087	8.69606	8.75462	8.88649	11.4927	9.30207	9.76508	14.2826	75.2198	0.244125	0.491152	75.3499	0.253142	0.542204	77.034	0.33383	0.365251	119.89	0.300233	0.999848	99.8805	0.0310636	0.947195	91.6057	-0.162993	0.839269
GBA	25.5849	25.3241	27.6119	26.4518	26.8155	30.0778	26.9964	29.6379	30.7143	22.5474	27.9811	33.8186	256.061	0.196765	0.425359	242.097	0.0524748	0.887524	227.863	-0.121049	0.688337	103.538	0.11517	0.999848	98.5124	0.0472126	0.903282	99.6945	0.083263	0.918628
FAM189B	20.8384	21.1211	24.23	39.7843	42.104	50.3303	39.2816	38.0263	52.2044	50.8026	52.8942	66.3971	389.95	1.04605	6.71911e-10	347.632	0.82866	4.14864e-05	391.673	1.12317	6.64545e-12	59.1833	0.226819	0.999848	49.982	-0.010973	0.985956	46.8255	-0.146443	0.874808
SCAMP3	69.4489	67.9324	66.9482	81.2835	73.0737	72.8756	79.5052	85.2782	88.4568	81.7773	76.1868	79.8923	457.215	0.257965	0.192967	446.756	0.202324	0.398732	412.829	-0.0064236	0.983633	107.459	0.220543	0.999848	91.904	0.0622404	0.890698	83.3603	-0.124432	0.895441
CLK2	82.3325	86.3554	80.8079	87.4688	89.9242	98.2542	78.46	79.0611	89.9767	80.1054	81.2395	97.4136	833.83	0.259189	0.160678	729.226	-0.0990476	0.715864	713.244	-0.168852	0.383084	191.015	-0.00438222	0.999848	208.539	0.18148	0.647326	194.288	0.043486	0.954856
HCN3	5.85077	7.37816	6.14125	6.68624	6.92825	4.57106	11.6937	12.0562	9.14528	6.43381	5.57254	6.35918	68.4241	0.0354353	0.940717	87.655	0.615803	0.0309591	61.3856	-0.277603	0.460824	45.1501	0.042627	0.999848	48.4909	0.152804	0.736355	44.5082	0.0461263	0.965199
PKLR	0	0	0	0	0	0	0	0	0.170039	0.124825	0	0	0	#N/A	#N/A	0.220101	0.0425264	#N/A	0.133633	0.136484	#N/A	53.5409	0.219417	0.999848	42.8105	-0.159509	0.722355	42.1197	-0.20848	0.82226
FDPS	28.0421	28.187	30.0461	35.8572	32.575	29.5116	28.4747	27.7907	25.9344	27.0154	29.0772	33.4905	296.701	0.284039	0.168429	250.857	-0.158061	0.565822	250.888	-0.169156	0.490286	58.4217	0.198786	0.999848	48.1275	-0.0582071	0.89662	38.6408	-0.559293	0.247752
RUSC1-AS1	15.8625	18.3641	15.8861	13.7224	14.3697	18.7463	15.7055	11.3611	12.7163	8.09787	9.86788	15.0145	147.485	0.0367746	0.927068	126.853	-0.381028	0.190744	113.794	-0.811384	0.00243561	0	#N/A	#N/A	0	#N/A	#N/A	0	#N/A	#N/A
RUSC1	30.1484	33.7585	32.7725	26.6613	23.0347	27.995	36.9929	31.099	34.0335	20.3222	19.4502	22.83	407.38	-0.169395	0.464067	431.331	-0.00753527	0.983421	336.86	-0.838054	8.86896e-08	0	#N/A	#N/A	0	#N/A	#N/A	0	#N/A	#N/A
ASH1L	36.3896	40.3104	37.92	43.4584	48.7104	49.4607	45.7628	41.1565	40.0157	48.2597	54.6762	54.3325	1490.19	0.418428	0.00522789	1290.42	0.0551025	0.828381	1382.58	0.241832	0.141224	1456.82	0.143448	0.999848	1238.43	-0.228873	0.444604	1335.29	-0.0251843	0.968372
POU5F1P4	8.812	7.78207	8.67638	7.80145	11.2286	9.64826	10.0493	9.81764	5.46129	13.1208	10.6591	10.0484	25.4335	0.203088	#N/A	21.9291	-0.0753863	0.921571	24.3851	0.173894	0.787518	0	#N/A	#N/A	0	#N/A	#N/A	0	#N/A	#N/A
ASH1L-AS1	50.2736	42.7251	53.4672	60.9113	58.3872	46.8211	77.0942	56.3885	75.2997	82.4255	79.4384	76.4137	163.799	0.261231	0.328129	171.5	0.379962	0.180968	175.809	0.461258	0.0404039	0	#N/A	#N/A	0	#N/A	#N/A	0	#N/A	#N/A
MSTO1	36.1914	35.9998	37.211	69.7	71.6992	81.6344	36.025	33.9208	32.1315	78.6569	79.3443	92.3176	615.632	1.08504	1.00011e-12	356.684	-0.188094	0.436104	564.342	0.959424	6.05954e-11	0.113471	-0.000186448	0.999848	0	#N/A	#N/A	0.422274	0.0643372	#N/A
YY1AP1	47.2493	50.3532	47.4992	49.0847	58.9686	61.092	51.1304	58.362	47.7177	47.7603	55.0995	50.1414	682.835	0.331749	0.0752139	603.907	0.0186203	0.957013	572.783	-0.136321	0.533912	152.473	0.145863	0.999848	138.396	-0.00924244	0.987028	132.056	-0.126953	0.861902
DAP3	46.9378	44.2768	42.8836	45.1087	51.3121	60.2533	38.3309	38.4248	43.2073	38.6137	41.9758	44.6495	581.368	0.324548	0.129474	469.114	-0.247379	0.299505	459.666	-0.321514	0.0962581	313.776	0.159197	0.999848	252.948	-0.319438	0.331442	256	-0.300133	0.474767
GON4L	23.7022	23.2008	26.6413	29.0004	29.1643	30.3901	31.184	26.3032	27.5936	27.8897	28.7825	33.421	842.76	0.376509	0.0201349	757.997	0.113277	0.652452	746.341	0.0701876	0.759606	628.532	0.185922	0.999848	542.875	-0.0988395	0.775337	570.265	0.0215809	0.978832
SYT11	41.8649	41.3101	40.9957	29.8106	30.1486	34.1179	29.0501	35.6647	35.032	17.0175	20.6683	23.143	487.178	-0.255194	0.217076	467.06	-0.395504	0.0569275	378.601	-1.23791	1.17289e-12	88.4234	0.115291	0.999848	72.0661	-0.311033	0.471668	75.9116	-0.208745	0.77791
RIT1	2.76239	3.93604	3.03072	1.57217	2.75089	1.24822	1.48076	2.24228	1.60084	1.76276	1.61883	1.27893	26.181	-0.436455	#N/A	24.4227	-0.717962	0.105353	22.8065	-1.13949	0.0147225	88.4762	-0.105681	0.999848	83.4577	-0.243455	0.560639	83.6142	-0.271635	0.661824
KHDC4	52.2136	53.2219	49.1869	42.8026	52.1051	50.4046	41.9876	36.3184	34.3474	44.4054	38.3849	57.0156	732.476	0.0355718	0.904111	607.456	-0.530838	0.00260376	640.204	-0.372327	0.0413498	292.69	0.0848966	0.999848	262.431	-0.132556	0.700379	242.708	-0.334325	0.498651
SNORA80E	58.1571	119.638	91.6191	71.053	112.467	175.463	61.6159	58.3146	74.7077	63.5023	55.0547	121.464	37.4479	0.419855	0.296113	25.3391	-0.386867	0.459145	26.5219	-0.33551	0.576496	0	#N/A	#N/A	0	#N/A	#N/A	0	#N/A	#N/A
SCARNA4	0	0	0	0	0	3.00556	0	0	0	0	0	0	0.184455	0.0261892	#N/A	0	#N/A	#N/A	0	#N/A	#N/A	0	#N/A	#N/A	0	#N/A	#N/A	0	#N/A	#N/A
RXFP4	4.58958	7.61041	4.80816	4.43708	6.93533	4.69013	3.12013	2.57713	3.90979	0.956724	2.02755	3.23928	17.5927	0.0512329	#N/A	13.2721	-0.5537	0.310939	11.3747	-1.38779	0.0291499	0	#N/A	#N/A	0	#N/A	#N/A	0	#N/A	#N/A
ARHGEF2	82.8517	85.7728	87.9519	101.335	91.5481	105.664	56.053	64.227	65.0184	44.7063	45.6422	66.5637	2207.43	0.334333	0.0346956	1628.69	-0.542227	0.00050078	1478.64	-0.922935	4.735e-09	783.039	0.26845	0.999848	562.729	-0.396733	0.241502	536.728	-0.597086	0.0150279
MIR6738	64.0247	69.8455	34.3214	33.0647	100.779	90.8712	16.4871	124.83	0	49.4307	62.8541	17.9317	11.0153	0.255905	#N/A	7.8972	-0.1651	#N/A	7.4984	-0.43668	0.63773	0	#N/A	#N/A	0	#N/A	#N/A	0	#N/A	#N/A
ARHGEF2-AS1	1.70307	0	0.782533	1.05543	1.78716	0.966876	0	0	2.68669	0.98615	0	0	1.1231	0.0536658	#N/A	0.877653	-0.0156328	#N/A	0.571085	-0.318251	#N/A	0	#N/A	#N/A	0	#N/A	#N/A	0	#N/A	#N/A
SSR2	51.3337	57.7204	53.614	48.8659	49.5711	54.1625	56.2292	53.878	56.1144	42.9794	45.6433	48.6313	904.545	0.0400924	0.879303	873.968	-0.0557334	0.834652	769.901	-0.456881	0.00185257	78.8047	-0.0765661	0.999848	75.925	-0.178711	0.684951	73.8071	-0.271566	0.685505
UBQLN4	53.3356	57.1616	57.3622	67.0149	69.6539	75.5669	86.3915	81.0429	86.8216	77.3787	74.6999	87.3132	642.193	0.445662	0.00581337	652.199	0.491672	0.00270556	598.847	0.288754	0.0720397	280.231	0.148147	0.999848	344.211	0.580743	0.0210687	298.562	0.35379	0.361207
LAMTOR2	10.6065	8.98029	12.2201	11.1841	7.97386	8.08867	14.1864	10.741	11.2382	11.8249	12.2386	12.7692	36.5909	-0.0882031	0.86832	39.0588	0.0692232	0.917032	37.7616	-0.0255211	0.967893	0	#N/A	#N/A	0	#N/A	#N/A	0	#N/A	#N/A
RAB25	1.21302	1.17627	1.67209	0.751738	2.12152	1.14777	1.66595	0.315339	1.59468	2.57543	4.16795	1.01921	5.87578	0.0408118	#N/A	5.18582	-0.101042	#N/A	7.59417	0.577547	0.507697	66.4192	0.282698	0.999848	56.8522	0.0691034	0.872471	56.4731	0.0789167	0.930976
MEX3A	42.4824	41.4465	44.8483	64.9837	59.9656	66.8843	106.462	109.495	102.489	120.296	114.741	113.701	923.133	0.665772	7.36927e-06	1164.14	1.17305	1.81985e-18	1167.73	1.20642	3.95658e-21	54.8105	0.0995745	0.999848	53.0901	0.08828	0.836942	48.6714	-0.0678887	0.946137
LMNA	21.6074	24.8162	20.171	18.7226	20.1093	22.1473	17.2715	19.825	18.8944	12.6248	14.2535	13.8833	385.033	0.00660003	0.984896	343.794	-0.326684	0.14641	293.556	-0.911152	3.86695e-07	286.385	0.170767	0.999848	275.75	0.113096	0.764246	243.369	-0.174729	0.801345
SEMA4A	0.571546	0.146708	0.741505	0.31253	0.264603	0.515353	0.415565	0	0.795572	0.292014	0.148525	0.338984	7.51431	-0.129021	#N/A	7.39772	-0.159549	#N/A	5.97844	-0.86801	0.315989	146.992	0.255725	0.999848	116.886	-0.219121	0.585762	113.229	-0.315265	0.535374
SLC25A44	69.8256	75.7993	82.4396	82.2896	81.6096	81.1266	86.9061	81.0632	88.9309	83.9367	80.2547	86.5482	1492.41	0.227491	0.146539	1412.22	0.083179	0.727851	1334.12	-0.0780856	0.666773	119.778	0.187568	0.999848	113.462	0.113267	0.781859	113.728	0.144518	0.853795
PMF1-BGLAP	0.452122	0	0.311614	0	0.355835	0	0.349279	0	1.06988	0.392697	0	0	0.489661	-0.0421999	#N/A	0.905627	0.0702631	#N/A	0.466191	-0.198741	#N/A	0	#N/A	#N/A	0	#N/A	#N/A	0	#N/A	#N/A
PMF1	18.8799	22.2717	18.5538	23.1768	27.7276	26.3094	18.8424	19.8671	29.4993	16.32	23.3458	28.6907	150.021	0.455662	0.0472756	129.232	0.0956659	0.832715	123.453	-0.0243838	0.957556	0	#N/A	#N/A	0	#N/A	#N/A	0	#N/A	#N/A
BGLAP	7.08434	6.18273	9.11439	4.39034	6.69072	6.43514	2.18915	8.28745	1.6764	6.97363	6.25933	3.57146	16.551	-0.136041	#N/A	13.3724	-0.598113	0.276067	14.6811	-0.545638	0.413242	0	#N/A	#N/A	0	#N/A	#N/A	0	#N/A	#N/A
PAQR6	29.7708	33.9492	30.2513	35.4502	32.8453	35.3863	36.5482	25.252	37.0331	32.3419	25.827	37.6346	216.786	0.252286	0.280594	195.433	-0.00905876	0.985121	183.675	-0.194842	0.458779	0	#N/A	#N/A	0	#N/A	#N/A	0	#N/A	#N/A
SMG5	133.35	142.805	142.699	183.287	173.42	199.195	184.947	184.063	198.857	180.053	198.137	225.458	2251.99	0.517556	0.000299504	2086.26	0.340749	0.0353392	2055.16	0.3089	0.0433851	652.837	0.164166	0.999848	519.088	-0.264372	0.487768	531.471	-0.231689	0.623505
TMEM79	21.473	23.0976	26.3911	27.2195	26.2362	29.4113	17.9806	18.9715	29.3148	26.3457	26.7006	31.2267	202.302	0.326561	0.145532	167.142	-0.16869	0.660634	179.262	0.0260935	0.939003	19.3612	-0.0657142	0.999848	16.356	-0.213995	#N/A	17.3413	-0.23277	0.809102
GLMP	2.88571	3.14807	3.79701	2.07286	2.27115	1.89893	1.92531	1.68789	4.19027	2.96214	2.173	1.32253	23.7914	-0.353653	#N/A	24.6973	-0.309192	0.593638	21.978	-0.725948	0.167902	16.4694	0.141041	0.999848	10.8615	-0.285393	#N/A	12.6662	-0.219149	#N/A
VHLL	10.1025	4.4084	6.03453	10.0172	11.6615	8.60319	7.28422	8.66668	7.96867	9.94465	8.92603	14.4302	15.1165	0.33035	#N/A	12.1723	0.0255785	0.978713	13.8512	0.329244	0.673704	8.82745	-0.0942312	0.999848	7.55995	-0.15482	#N/A	7.6031	-0.281588	#N/A
CCT3	114.057	118	123.033	137.681	140.678	155.027	137.722	142.387	129.931	140.821	141.975	151.77	1324.72	0.399481	0.0101977	1180.02	0.110932	0.60767	1163.15	0.0724668	0.71442	273.83	0.220051	0.999848	231.035	-0.146474	0.651869	240.906	-0.0372293	0.963229
TSACC	11.8415	13.3636	8.1615	9.48943	11.8906	17.7341	12.9333	12.8972	12.5612	8.51184	10.3723	12.3512	35.3329	0.25923	0.569231	32.0317	0.0849479	0.90079	27.8343	-0.301705	0.602059	0	#N/A	#N/A	0	#N/A	#N/A	0	#N/A	#N/A
RHBG	0	0	0.0927292	0.125068	0.211776	0	0	0.629559	0	0.93486	0.297183	0.847835	0.623961	0.0895917	#N/A	0.926206	0.189179	#N/A	2.56565	1.81071	0.0317997	34.342	0.223924	0.999848	28.5886	-0.0226766	#N/A	30.5496	0.0933634	0.929284
MIR9-1	0	5.58067	0	9.51076	12.0784	21.7819	7.90391	5.98435	0	17.7729	11.2996	32.2368	1.96069	0.368763	#N/A	0.659732	0.109262	#N/A	2.10149	1.46573	0.0962459	0	#N/A	#N/A	0	#N/A	#N/A	0	#N/A	#N/A
MEF2D	85.308	92.0472	99.8553	90.2302	83.4457	83.9413	77.3117	73.3792	80.832	56.6613	58.0344	71.2863	1464.24	0.0254201	0.91638	1296.08	-0.335867	0.0451675	1144.3	-0.787	7.69411e-09	1099.68	0.130644	0.999848	978.727	-0.0827977	0.796842	876.886	-0.404351	0.147381
IQGAP3	46.2918	51.7159	49.0102	44.5074	39.5954	52.2745	49.665	49.927	22.1321	24.2241	26.6258	24.8522	825.951	0.0270854	0.930577	723.068	-0.346134	0.239095	590.597	-1.1594	7.07558e-16	723.434	0.125732	0.999848	561.645	-0.432119	0.203029	557.391	-0.527137	0.0410506
TTC24	0.72421	1.0534	1.88566	0.448811	0.759969	0.411153	1.11895	1.31787	0.571243	1.6774	1.2442	1.01416	6.24686	-0.350549	#N/A	7.45205	-0.173366	#N/A	8.13547	-0.061744	0.95546	41.195	0.356989	0.999848	26.9456	-0.234022	#N/A	30.3678	-0.0472433	0.964974
NAXE	109.994	115.883	106.817	125.896	122.902	140.405	166.491	158.707	156.338	148.727	124.863	156.441	606.652	0.335169	0.0688918	626.603	0.423751	0.014975	559.933	0.142615	0.473535	136.039	0.138976	0.999848	105.583	-0.272878	0.546173	112.684	-0.189578	0.789677
GPATCH4	103.791	106.231	102.477	140.504	153.764	157.114	113.833	93.9894	119.222	147.412	168.178	182.995	1479.58	0.627391	1.2146e-05	1137.59	-0.0233492	0.946672	1360.95	0.451364	0.00362611	190.228	0.136247	0.999848	158.645	-0.18164	0.662786	160.513	-0.190268	0.76683
HAPLN2	2.16902	1.57748	1.99326	2.1123	3.90191	2.63873	4.30878	1.44993	4.88822	8.25341	8.21324	8.33124	13.8677	0.373379	#N/A	14.4681	0.486042	0.39358	24.7052	1.69023	8.4863e-05	32.73	0.102559	0.999848	35.2399	0.182081	0.692713	29.0585	-0.0764076	0.943053
BCAN	47.1052	50.4497	47.4151	60.3978	61.2124	59.6425	54.77	45.0452	41.8284	53.6114	39.3613	80.0811	675.535	0.428525	0.00558481	546.269	-0.120893	0.646019	575.06	0.0199367	0.956227	13.4565	0.223631	0.999848	8.89428	-0.086189	#N/A	7.13863	-0.387355	#N/A
NES	21.3007	21.0518	26.4314	19.2308	19.6925	26.3213	31.6476	33.4792	23.4125	34.3743	26.9117	31.432	322.913	0.0548217	0.875927	347.941	0.253239	0.309069	340.368	0.204243	0.331879	121.168	0.110989	0.999848	81.4047	-0.355866	0.431175	73.1393	-0.610273	0.233725
CRABP2	38.2912	44.5267	38.8619	47.3296	47.3572	37.625	134.903	118.631	119.486	135.957	131.053	141.067	118.735	0.221952	0.451162	210.648	1.44228	2.72717e-15	211.075	1.50769	1.23694e-17	307.862	0.225754	0.999848	315.551	0.400392	0.280395	333.644	0.578175	0.0425549
ISG20L2	130.045	128.465	138.053	161.264	155.874	167.333	144.045	137.251	168.709	171.044	187.201	204.684	2015.79	0.399448	0.00734096	1783.8	0.090315	0.738321	1916.2	0.284779	0.0716222	180.962	0.185985	0.999848	157.363	-0.0242079	0.958139	153.98	-0.0840358	0.914238
MRPL24	110.934	104.024	111.078	127.593	122.19	128.095	115.789	127.574	135.068	107.552	123.112	119.841	518.517	0.315386	0.091141	478.099	0.111276	0.698209	440.675	-0.11684	0.630634	13.5514	0.0153282	0.999848	12.0075	-0.0933883	#N/A	10.0676	-0.393709	#N/A
HDGF	602.01	599.287	636.73	717.899	728.842	704.413	643.519	679.168	596.011	608.453	679.933	698.136	6361.13	0.341821	0.0139894	5519.44	-0.0318426	0.90459	5389.91	-0.102334	0.593401	204.906	0.196917	0.999848	176.443	0.0105796	0.98544	158.791	-0.246282	0.703785
PRCC	81.3611	82.9629	82.5534	103.858	97.7891	100.667	83.0279	85.8241	94.2131	101.314	113.511	130.38	971.749	0.399616	0.00904883	831.6	-0.000666283	0.99864	915.275	0.260753	0.146633	382.412	0.232326	0.999848	310.712	-0.165908	0.629689	300.662	-0.270503	0.492867
SH2D2A	3.26241	3.55901	5.87118	4.38055	4.27936	2.46954	4.34054	2.75633	2.78777	3.93557	6.40551	3.8833	25.5488	-0.0420827	#N/A	22.6141	-0.313472	0.584701	25.9139	-0.0322208	0.967196	50.5904	0.30544	0.999848	30.8427	-0.415692	#N/A	31.7575	-0.435296	0.488933
NTRK1	2.09039	1.59631	2.44928	1.55456	1.6452	2.22519	1.53415	0.489079	1.60764	0.998601	1.15435	0.658648	21.819	-0.0429165	#N/A	17.263	-0.556821	0.295572	15.4666	-1.17686	0.0364167	0	#N/A	#N/A	0	#N/A	#N/A	0	#N/A	#N/A
INSRR	1.31333	1.14618	1.08622	0.732511	1.03363	1.7149	1.14987	1.63879	1.96826	1.59699	1.06368	1.98628	15.9562	0.0539785	#N/A	17.3287	0.203519	0.761361	16.1621	0.11777	0.885212	0	#N/A	#N/A	0	#N/A	#N/A	0	#N/A	#N/A
PEAR1	37.7896	38.3512	38.8698	39.5677	39.1372	40.4544	26.586	32.072	21.7226	8.36658	11.1842	9.44252	560.851	0.168616	0.41548	434.366	-0.58878	0.00192416	320.265	-2.17216	1.36246e-33	260.745	0.11767	0.999848	219.829	-0.184586	0.672536	191.053	-0.446254	0.498643
LRRC71	5.67175	6.56239	5.33062	3.03562	6.08707	4.24454	4.11606	4.82543	2.64359	1.34353	2.08802	1.51631	35.1789	-0.18493	0.703296	31.0082	-0.546024	0.218117	23.9211	-1.84984	4.25981e-05	28.117	0.183004	0.999848	25.0145	0.0245977	#N/A	21.0812	-0.296648	0.728296
ARHGEF11	25.7911	30.3002	27.9436	29.0822	30.1874	32.4469	31.6355	33.0871	34.4877	24.5663	25.3383	30.3256	681.271	0.249565	0.168287	654.416	0.147941	0.511029	564.616	-0.280689	0.104029	794.957	0.0369063	0.999848	733.923	-0.161794	0.600504	717.207	-0.234567	0.543552
MIR765	13.9781	30.4979	13.763	33.4128	9.42962	3.40103	9.25589	18.688	9.45056	13.8753	0	5.03346	5.03869	-0.0519562	#N/A	4.34229	-0.255453	#N/A	3.4319	-1.03895	0.264033	0	#N/A	#N/A	0	#N/A	#N/A	0	#N/A	#N/A
ETV3L	0.108402	0	0	0	0	0.553882	0	0	0.256515	0	0	0.54649	0.65826	0.089089	#N/A	0.324995	0.0177415	#N/A	0.499521	0.243726	#N/A	26.7257	0.35153	0.999848	21.1739	0.00100822	#N/A	22.3601	0.100542	0.924119
ETV3	214.169	212.757	211.521	191.201	205.208	192.384	213.594	195.827	237.014	167.211	161.938	173.419	3555.67	0.00894769	0.973517	3457.81	-0.0697741	0.798651	2968.97	-0.562575	9.20338e-06	177.813	-0.032049	0.999848	150.534	-0.41441	0.295265	135.393	-0.827951	0.00358355
CYCSP52	11.015	16.0219	10.1224	10.922	10.403	13.7577	11.3459	15.4628	19.1145	2.55126	3.24408	11.1061	9.67128	0.0348408	#N/A	10.29	0.129434	0.869526	6.57085	-1.03841	0.197982	0	#N/A	#N/A	0	#N/A	#N/A	0	#N/A	#N/A
FCRL5	0	0.0800192	0.0252776	0	0	0.0312323	0.0849985	0	0	0	0.0405053	0.0462232	0.693494	-0.0668542	#N/A	0.907645	-0.0120058	#N/A	0.899978	-0.0992526	#N/A	121.391	-0.153003	0.999848	120.652	-0.170928	0.658706	128.559	-0.0165246	0.985815
FCRL4	0.175922	0.127944	0.2425	0	0.0923043	0	0	0	0	0	0	0	1.03323	-0.172335	#N/A	0.876123	-0.299838	#N/A	0.876123	-0.942481	#N/A	78.3881	-0.104511	0.999848	79.6133	-0.0651434	0.870111	81.298	-0.0163515	0.986722
FCRL3	0.0352935	0	0.0486505	0	0.166663	0	0	0	0.0835166	0	0	0.177927	0.698974	0.0545401	#N/A	0.447763	-0.0199603	#N/A	0.622289	0.14551	#N/A	71.1074	-0.138769	0.999848	73.4438	-0.0718607	0.859935	76.8772	0.0319056	0.971547
FCRL2	0	0	0	0	0	0	0	0	0	0.0781823	0	0	0	#N/A	#N/A	0	#N/A	#N/A	0.133633	0.136484	#N/A	99.3736	-0.186067	0.999848	108.307	0.013508	0.979415	99.5514	-0.194862	0.777618
FCRL1	0	0	0.238326	0.107147	0	0	0	0	0.27275	0	0.254599	0	0.55529	-0.0398092	#N/A	0.808505	0.0104288	#N/A	0.755555	-0.00303976	#N/A	99.306	-0.32362	0.999848	103.259	-0.217688	0.585762	105.221	-0.182489	0.790783
CD5L	0	0	0.254188	0	0	0.157034	0	0	0	0	0	0	0.429991	-0.0169337	#N/A	0.245536	-0.0479034	#N/A	0.245536	-0.169637	#N/A	215.511	-0.164714	0.999848	224.126	-0.0769991	0.809101	237.583	0.0703673	0.916709
LOC105371458	0	0	0	0	0	0	0	0.248882	0.251721	0	0	0	0	#N/A	#N/A	0.42096	0.112349	#N/A	0	#N/A	#N/A	81.9304	-0.260224	0.999848	83.0728	-0.228266	0.581064	85.3163	-0.182396	0.798325
KIRREL1	102.052	103.853	109.781	121.237	117.029	131.111	132.299	110.96	123.037	102.127	102.074	108.392	2342.76	0.342218	0.027909	2144.75	0.120116	0.591651	1900.67	-0.230806	0.116959	1330.52	0.192679	0.999848	1054.94	-0.254793	0.498051	1065.32	-0.255693	0.56625
LINC01704	0.549598	1.43896	1.21215	0	1.21114	0.187213	1.019	1.28587	0.520215	0.190944	0.485594	1.38536	3.94961	-0.220303	#N/A	4.90714	-0.0832899	#N/A	4.17288	-0.558782	0.588134	47.6227	0.00217245	0.999848	46.8631	-0.0232868	0.963408	44.6284	-0.115226	0.909555
CD1D	1.81872	2.42498	3.62125	2.62992	3.81705	4.8185	3.59061	1.41839	3.58643	7.02079	3.79412	9.67818	18.7576	0.405338	#N/A	14.7672	0.0479538	0.957063	23.3394	1.04794	0.034625	19.5826	0.139322	0.999848	17.8124	0.00842631	#N/A	18.638	0.0797317	0.94037
CD1A	0	0	0	0	0	0	0	0	0	0	0	0	0	#N/A	#N/A	0	#N/A	#N/A	0	#N/A	#N/A	12.3292	-0.00123103	0.999848	10.8656	-0.103541	#N/A	13.2217	0.0950785	#N/A
CD1C	0	0	0	0	0	0	0	0	0	0	0	0	0	#N/A	#N/A	0	#N/A	#N/A	0	#N/A	#N/A	11.7594	-0.223787	0.999848	12.6205	-0.0814656	#N/A	13.0767	-0.0784051	#N/A
[truncated: 23,539 more rows]
